# Supplementary material for: Genetic Crosstalk Between Type 1 Diabetes and Sjögren's Syndrome: A Systematic Exploration of Risk Genes and Common Pathways
Source: J Cell Mol Med. 2025 Nov 26;29(22):e70930. doi: 10.1111/jcmm.70930 (PMC12648307; doi:10.1111/jcmm.70930)
Supplement: Supplementary file 1 — Table S1: Results from MiXeR model estimating polygenicity, effect size variance, and heritability for Type 1 Diabetes (T1D) and Sjögren's Syndrome (SS) GWAS datasets excluding the MHC region. Table S2: Genetic correlation estimates between T1D and SS obtained using linkage disequilibrium score regression (LDSC) analysis. Table S3: Cross‐trait covariance and genetic overlap analysis between T1D and SS using the SUPERGNOVA model. Table S4: Genome‐wide significant SNPs identified in T1D and SS GWAS datasets after quality control and clumping. Table S5: Functional annotation of risk SNPs to assess potential regulatory impact. Table S6: Gene‐based association results from FUMA analysis integrating positional mapping, eQTL, and chromatin interaction data. Table S7: GO and KEGG pathway enrichment analysis of shared genes between T1D and SS using g:Profiler. Table S8: Curated dataset for the MR analysis of SS VS T1D. Table S9: MR results of SS VS T1D. Table S10: Curated dataset for the MR analysis of T1D VS SS. Table S11: MR results of T1D VS SS. Table S12: Mendelian Randomization results showing the causal genes for Sjögren's Syndrome. Table S13: Mendelian Randomization results showing the causal genes for Type 1 Diabetes. Table S14: Drug–gene interaction analysis for shared risk genes using the Drug–Gene Interaction Database (DGIdb). [file JCMM-29-e70930-s001.xlsx]

## Sheet: Table Captions
Supplementary Table Captions
Table S1. Results from MiXeR model estimating polygenicity, effect size variance, and heritability for Type 1 Diabetes (T1D) and Sjögren’s Syndrome (SS) GWAS datasets excluding the MHC region.
Table S2. Genetic correlation estimates between T1D and SS obtained using linkage disequilibrium score regression (LDSC) analysis.
Table S3. Cross-trait covariance and genetic overlap analysis between T1D and SS using the SUPERGNOVA model.
Table S4. Genome-wide significant SNPs identified in T1D and SS GWAS datasets after quality control and clumping.
Table S5. Functional annotation of risk SNPs to assess potential regulatory impact.
Table S6. Gene-based association results from FUMA analysis integrating positional mapping, eQTL, and chromatin interaction data.
Table S7. GO and KEGG pathway enrichment analysis of shared genes between T1D and SS using g:Profiler.
Table S8. Curated dataset for the MR analysis of SS VS T1D
Table S9. MR results of SS VS T1D
Table S10. Curated dataset for the MR analysis of T1D VS SS
Table S11. MR results of T1D VS SS
Table S12. Mendelian Randomization results showing the causal genes for Sjögren’s Syndrome.
Table S13. Mendelian Randomization results showing the causal genes for Type 1 Diabetes.
Table S14. Drug–gene interaction analysis for shared risk genes using the Drug–Gene Interaction Database (DGIdb).

## Sheet: Table-S1-MixeR
Table S1. Results from MiXeR model estimating polygenicity, effect size variance, and heritability for Type 1 Diabetes (T1D) and Sjögren’s Syndrome (SS) GWAS datasets excluding the MHC region.
Trait name	pi (mean)	pi (std)	sig2_beta (mean)	sig2_beta (std)	sig2_zero (mean)	sig2_zero (std)	h2 (mean)	h2 (std)	nc@p9 (mean)	nc@p9 (std)	AIC	BIC
sjogren (noMHC)	7.31e-06	2.7e-06	0.00712267	0.00193954	1.11925	0.0037562	0.0984253	0.0108473	23.3082	8.60469	246.26	237.163
T1D n(oMHC)	9.93e-05	1.04e-05	0.000125884	1.23e-05	1.10669	0.0040481	0.0256616	0.000589166	316.711	33.2501	1604.76	1595.35
Trait name	trait1	trait2	dice (mean)	dice (std)	pi1 (mean)	pi1 (std)	pi2 (mean)	pi2 (std)	pi12 (mean)	pi12 (std)	nc1@p9 (mean)	nc1@p9 (std)	nc2@p9 (mean)	nc2@p9 (std)	nc12@p9 (mean)	nc12@p9 (std)	rho_zero (mean)	rho_zero (std)	rho_beta (mean)	rho_beta (std)	rg (mean)	rg (std)	fraction_concordant_within_shared (mean)	fraction_concordant_within_shared (std)	best_vs_min_AIC	best_vs_min_BIC	best_vs_max_AIC	best_vs_max_BIC
sjogren (noMHC) vs T1D (noMHC) - (fit)	sjogren_noMHC	GCST90014023_noMHC	0.134832	0.0409081	9.49e-08	3.32e-07	9.21e-05	1.04e-05	7.21e-06	2.5e-06	0.302647	1.05789	293.705	33.0496	23.0055	7.96111	0.0367964	0.00323632	0.994909	0.0144749	0.263998	0.0417131	0.987121	0.0295605	-1.28683	-10.3824	-0.453906	-9.54945
sjogren (noMHC) vs T1 (noMHC) - (test)	sjogren_noMHC	GCST90014023_noMHC	0.134832	0.0409081	9.49e-08	3.32e-07	9.21e-05	1.04e-05	7.21e-06	2.5e-06	0.302647	1.05789	293.705	33.0496	23.0055	7.96111	0.033578	0.00110371	0.994909	0.0144749	0.263998	0.0417131	0.987121	0.0295605

## Sheet: Table-S2-LDSC
Table S2. Genetic correlation estimates between T1D and SS obtained using linkage disequilibrium score regression (LDSC) analysis.
	p1	p2	rg	se	z	p	h2_obs	h2_obs_se	h2_int	h2_int_se	gcov_int	gcov_int_se
Including MHC	T1D	SS	0.3396	0.0901	3.769	0.0002	0.1329	0.0371	1.0971	0.0106	0.0262	0.0074
no_MHC	T1D (noMHC)	SS (noMHC)	0.3396	0.0901	3.769	0.0002	0.1329	0.0371	1.0971	0.0106	0.0262	0.0074

## Sheet: Table-S3-supergenova
Table S3. Cross-trait covariance and genetic overlap analysis between T1D and SS using the SUPERGNOVA model.
chr	start	end	rho	corr	h2_1	h2_2	var	p	m
1	112561693	114451307	0.000897694	0.986053	0.000411828	0.00201252	3.89e-08	5.39e-06	326
11	333347	1057948	0.000227639	1.11808	0.000971522	4.27e-05	3.04e-09	3.67e-05	142
14	97571437	98987472	0.000483664	1.24956	0.000900683	0.000166343	1.75e-08	0.000259354	273
12	110112932	113027651	0.000409367	1.44611	0.000232924	0.000344037	1.26e-08	0.000261937	282
7	19978609	21712233	-0.000358691	-0.818652	0.00147967	0.000129741	1.09e-08	0.000584208	369
18	11530996	12737037	0.000282461	0.977198	0.00310063	2.69e-05	7.59e-09	0.00118379	216
19	46433891	47333204	0.000354761	0.812587	0.000772075	0.000246873	1.23e-08	0.00135203	145
2	100197638	101338509	0.000222569	0.98367	0.00059465	8.61e-05	4.88e-09	0.00144117	174
5	35799275	37888797	0.000280445	2.49101	0.000112916	0.000112251	9.01e-09	0.00313295	336
3	11221721	12858028	0.000214607	1.32438	0.000292099	8.99e-05	5.32e-09	0.00326265	301
8	141358681	143750205	0.000328866	1.65144	0.000290036	0.000136729	1.25e-08	0.00328185	383
6	63979	824529	-0.000406288	-1.28524	0.000801799	0.000124633	2.03e-08	0.00432682	141
9	101474837	103543692	0.000198165	1.7347	0.000313002	4.17e-05	4.86e-09	0.00447555	311
6	133869809	136186007	0.000298299	1.16761	0.000756011	8.63e-05	1.12e-08	0.00481139	346
7	3738087	4783224	-0.0001924	-1.79044	0.000225066	5.13e-05	4.77e-09	0.00533233	220
14	102341650	104759919	0.000194641	1.02453	0.000509525	7.08e-05	4.98e-09	0.00582539	308
2	145303576	147252762	0.000226385	1.03951	0.00188774	2.51e-05	6.8e-09	0.00605243	260
5	10666804	11170506	0.000151503	1.83379	0.0007673	8.9e-06	3.37e-09	0.0090794	166
11	11361458	12018942	0.000243758	0.95795	0.0010115	6.4e-05	8.85e-09	0.00956944	230
17	3426133	4321755	0.000166876	1.26042	0.000144993	0.000120895	4.36e-09	0.0114627	162
13	49987663	51254196	0.000152389	1.38238	0.000401349	3.03e-05	3.64e-09	0.0114992	229
10	62558842	64263322	0.000253145	1.08955	0.00105283	5.13e-05	1e-08	0.0115367	285
12	57535266	58748272	0.000137925	1.65165	0.000139519	5e-05	2.99e-09	0.0117017	156
4	139553359	140546206	0.000125613	2.44511	8.75e-05	3.02e-05	2.71e-09	0.0158486	164
1	157154324	158867538	-0.000243754	-1.3154	0.00142093	2.42e-05	1.03e-08	0.0164974	366
2	47782836	49112501	0.000184532	1.14811	0.000495008	5.22e-05	5.96e-09	0.0168341	222
2	233968153	234699046	0.000127006	1.26925	0.000248024	4.04e-05	2.91e-09	0.0186477	172
5	10056	1267356	-0.000146413	-3.08642	0.000544476	4.13e-06	3.88e-09	0.0187156	193
5	55413961	55932471	0.00015906	2.10606	0.000901713	6.33e-06	4.59e-09	0.018936	147
4	148053679	150632409	0.000182305	1.93933	0.000407934	2.17e-05	6.36e-09	0.0222761	349
3	104879008	106330349	0.000158969	1.54852	0.00112272	9.39e-06	4.96e-09	0.0239467	239
11	63154309	66835194	0.000289498	0.955329	0.00108607	8.46e-05	1.7e-08	0.0266007	480
5	112397011	113603768	-0.00015682	-3.93543	0.0011388	1.39e-06	5.06e-09	0.0275004	259
1	147348339	151830844	-0.00022588	-1.04021	0.00227299	2.07e-05	1.07e-08	0.0288355	283
2	60449710	62420656	0.000200368	0.662096	0.000764942	0.000119726	8.45e-09	0.0293099	285
4	103388441	104802530	-0.000160229	-1.24019	0.000433881	3.85e-05	5.61e-09	0.0323474	204
8	128543956	129297518	-0.000217155	-0.789746	0.000708964	0.000106645	1.06e-08	0.0347205	183
16	27446054	29023966	-0.00017522	NA	-7.08e-05	0.000147469	7.05e-09	0.0369617	198
15	55879453	56784345	-0.000107795	-2.3625	8.39e-05	2.48e-05	2.84e-09	0.0430634	142
10	6318458	7639684	0.000221676	1.1069	0.000246512	0.0001627	1.21e-08	0.0435293	428
9	84389168	86180165	-0.000160078	-4.06909	0.000400747	3.86e-06	6.32e-09	0.0439804	323
10	43606687	45247184	0.000166653	1.41787	0.00116504	1.19e-05	6.85e-09	0.0441094	322
3	115282058	116450487	0.000132438	1.10292	0.000848358	1.7e-05	4.37e-09	0.04507	230
7	49822437	51674880	0.000206249	0.637795	0.000808262	0.000129381	1.1e-08	0.0490591	315
20	39455778	40584825	0.000118692	1.2169	0.000378206	2.52e-05	3.74e-09	0.0523194	184
6	14619148	15998368	0.000160411	NA	0.000880158	-6.06e-06	6.92e-09	0.053845	276
19	34068435	35331436	-0.000167605	-1.94518	0.000134598	5.52e-05	7.68e-09	0.0558459	225
10	2106418	3143283	-0.000200832	-2.11762	0.00122559	7.34e-06	1.11e-08	0.0566279	288
5	37889231	39438373	0.000159177	NA	-1.78e-05	0.000120302	7.22e-09	0.0609486	337
3	14309548	14816364	0.000117335	NA	0.000614628	-1.79e-06	4e-09	0.0636401	148
11	94391845	95329108	0.000130718	1.32033	0.000722131	1.36e-05	4.97e-09	0.063746	196
2	235627087	236619385	0.000151721	NA	0.000187248	-6.54e-07	6.8e-09	0.0658209	204
12	10477712	11684725	-0.000113413	NA	-0.000119089	2.26e-05	3.81e-09	0.0659843	166
10	29962511	30653567	-0.000123299	-1.26301	0.000377753	2.52e-05	4.5e-09	0.0660839	178
3	181431571	182975975	-0.000121485	-1.86983	8.25e-05	5.12e-05	4.39e-09	0.0666628	162
3	33012981	33986974	9.4e-05	1.81919	0.000206947	1.29e-05	2.64e-09	0.0670996	163
5	178410839	179245749	0.000116703	2.38924	0.000255637	9.33e-06	4.08e-09	0.0677023	155
10	3786476	5358542	0.000177762	NA	-0.000296858	5.54e-05	9.47e-09	0.0677303	387
4	153233476	154947363	-0.000135932	NA	-5.08e-06	8.3e-05	5.56e-09	0.06833	267
12	2886946	3558488	-0.000117231	NA	0.00107343	-4.07e-06	4.14e-09	0.0686088	133
4	112204259	114902479	0.000170964	0.638888	0.00111438	6.43e-05	8.82e-09	0.0686255	425
7	155380353	156814410	0.000151466	NA	-9.27e-05	1.06e-05	6.95e-09	0.0691641	253
5	93607443	95822590	0.00016835	1.35989	0.000211987	7.23e-05	8.6e-09	0.0694748	420
11	2423545	3660412	-0.000139543	-2.49656	0.00016013	1.95e-05	5.94e-09	0.0702984	197
17	45876022	46828302	-0.000143246	-0.753233	0.000304765	0.00011867	6.28e-09	0.0706054	210
11	74159542	76431100	-0.000170897	-33.4901	3.48e-07	7.48e-05	8.99e-09	0.071518	408
5	152867348	153494463	-9.48e-05	-1.29384	0.00042386	1.27e-05	2.78e-09	0.0719911	157
9	16056127	16833797	0.000130384	NA	-6.45e-05	2.73e-05	5.32e-09	0.0739578	225
20	12153396	13199755	0.000166175	0.83339	0.00163895	2.43e-05	8.66e-09	0.0740761	301
6	70360869	72448598	-0.00018066	-3.28969	0.000534076	5.65e-06	1.03e-08	0.0749886	441
20	41195111	42188284	0.000134365	NA	-0.00041632	8.32e-06	5.75e-09	0.0764654	242
13	28284459	28876214	8.59e-05	NA	-1.91e-05	2.92e-05	2.38e-09	0.0786782	133
19	43956095	44880657	0.000126994	1.02892	0.00037742	4.04e-05	5.22e-09	0.0788345	168
5	33945758	35798682	-0.00015156	-1.78939	0.000486756	1.47e-05	7.48e-09	0.0796741	333
20	46540587	48080850	0.000154112	1.24216	0.0010976	1.4e-05	7.75e-09	0.0799231	390
2	198141746	200498970	0.000140119	0.520196	0.00143319	5.06e-05	6.43e-09	0.0806288	285
2	190797341	191870624	0.000250848	0.972522	0.00297642	2.24e-05	2.07e-08	0.0811186	157
2	57939866	60449069	0.000222582	0.594729	0.00184698	7.58e-05	1.64e-08	0.0822652	438
3	31721774	33011510	0.000158183	0.696894	0.000926639	5.56e-05	8.3e-09	0.0824649	214
17	37344586	38649203	0.000106652	1.95112	4.62e-05	6.47e-05	3.83e-09	0.0847941	149
6	826312	1582647	0.000147867	NA	0.000767643	-8.29e-06	7.38e-09	0.0852759	227
10	12799286	13718384	0.000165275	1.54542	0.00145607	7.85e-06	9.23e-09	0.0854114	243
15	61803892	62735671	0.000136329	1.08228	0.00129991	1.22e-05	6.29e-09	0.0855676	223
3	124678230	125875831	0.000122762	2.1394	0.000406911	8.09e-06	5.24e-09	0.0900174	211
2	201572564	202829668	0.00010139	NA	-0.000110537	5.18e-05	3.6e-09	0.0912203	170
4	37887735	38974458	-0.000153149	NA	-0.000142769	0.000161875	8.24e-09	0.0914832	285
10	31479422	33656047	0.000159582	0.812104	0.000275403	0.00014021	9.03e-09	0.0930401	387
4	127237363	129514427	-0.000106822	-2.54401	0.000161673	1.09e-05	4.05e-09	0.093172	257
6	63713620	65760585	0.000105676	1.15335	0.00054893	1.53e-05	3.97e-09	0.0936054	205
19	18506815	19873269	0.000120797	0.945682	0.000197519	8.26e-05	5.19e-09	0.0936865	174
16	87175053	88389287	-0.000147458	-5.81787	5.6e-05	1.15e-05	7.82e-09	0.0954566	205
22	36132263	36922822	0.000102038	1.27026	0.000256076	2.52e-05	3.76e-09	0.0959298	143
6	167178790	168548525	-0.00013449	-2.41273	0.000205399	1.51e-05	6.6e-09	0.0979175	253
6	142036912	143719278	0.000137674	1.4964	0.000492779	1.72e-05	6.93e-09	0.0981295	294
2	202830132	204814896	-0.000250191	-0.482048	0.00120865	0.000222875	2.3e-08	0.0986486	270
8	130814803	131553214	-9.02e-05	-2.49043	0.000108187	1.21e-05	2.99e-09	0.099024	149
5	16035369	17161451	0.000122045	12.8329	6.51e-06	1.39e-05	5.48e-09	0.0991018	215
19	51332061	52216563	0.000153114	0.638957	0.00100249	5.73e-05	8.64e-09	0.099481	225
5	166433367	167760730	-0.000130299	NA	0.000518829	-1.8e-05	6.28e-09	0.100021	261
6	125336799	128759251	-0.000180875	-1.28381	9.84e-05	0.000201817	1.21e-08	0.100489	360
12	46023426	47504173	0.000108745	NA	-3.71e-05	7.36e-05	4.41e-09	0.1017	219
9	27336207	28252383	0.000119109	1.38622	0.000582738	1.27e-05	5.32e-09	0.102461	218
16	78710328	79368760	0.000192303	0.7853	0.00120623	4.97e-05	1.4e-08	0.103595	204
6	11235682	12183952	-0.000132386	-0.631507	0.000515288	8.53e-05	6.71e-09	0.106042	263
1	91867046	93351477	0.00013577	0.609152	0.000717347	6.93e-05	7.07e-09	0.106451	229
12	51582188	52913730	0.000129477	0.892009	0.000485389	4.34e-05	6.44e-09	0.106681	293
12	130861322	131407836	0.000107528	NA	-0.000225355	1.82e-05	4.47e-09	0.107786	134
12	72525849	74846997	0.00012521	3.30049	0.00127409	1.13e-06	6.08e-09	0.108372	305
14	69356353	71131097	-0.000140197	NA	-0.000318974	2.97e-05	7.68e-09	0.109717	355
13	98594975	100043997	0.000152519	0.393291	0.00167625	8.97e-05	9.27e-09	0.113185	368
1	7604831	9067142	-0.000120072	-1.09158	0.000390056	3.1e-05	5.77e-09	0.114048	211
1	210741816	211763053	-0.000125974	NA	-3.32e-05	5.24e-05	6.37e-09	0.114448	218
12	130158997	130859973	0.000118772	26.145	0.000595987	3.46e-08	5.68e-09	0.115008	180
16	79369779	80184442	0.000131331	0.717827	0.000724641	4.62e-05	7e-09	0.116492	189
3	66170253	67294968	0.000132439	0.608041	0.000629223	7.54e-05	7.13e-09	0.116751	172
12	12533494	13362446	0.000102333	NA	-0.000325524	4.94e-05	4.26e-09	0.116875	148
1	62108681	63376404	0.000124374	1.06196	0.000619387	2.21e-05	6.3e-09	0.117202	256
2	4148784	5017172	-0.000104813	-1.14157	0.000648699	1.3e-05	4.48e-09	0.117216	193
2	114848115	116770829	0.000120547	2.10368	0.000161572	2.03e-05	5.93e-09	0.117622	283
19	10030690	11279257	0.000376698	0.760893	0.0024878	9.85e-05	5.84e-08	0.118957	178
11	9069046	10370675	0.000101216	3.37161	7.87e-05	1.15e-05	4.21e-09	0.118973	223
3	133129272	134383242	-0.000107503	-1.92363	0.000979792	3.19e-06	4.76e-09	0.119292	205
13	109359834	110338482	0.000149369	2.75251	0.000669635	4.4e-06	9.22e-09	0.119708	243
7	7680697	8475147	0.000139949	0.902284	0.000987673	2.44e-05	8.23e-09	0.123004	245
9	25425511	26317104	0.000102746	3.51097	0.000440282	1.95e-06	4.46e-09	0.123874	148
9	3349487	4378727	-0.000218679	-1.0575	0.000274582	0.000155732	2.03e-08	0.124579	235
3	167117143	167912878	-7.11e-05	-2.02951	7.54e-05	1.63e-05	2.18e-09	0.127447	166
2	181628139	182840114	-0.000103578	-0.614086	0.000714902	3.98e-05	4.65e-09	0.128834	165
12	128141610	128810520	0.000110788	5.65029	0.000453004	8.49e-07	5.38e-09	0.130884	175
13	71095483	71759743	-8.88e-05	-2.54352	0.000102879	1.18e-05	3.46e-09	0.131406	142
10	16444693	17591626	0.000127572	1.59179	0.000362985	1.77e-05	7.19e-09	0.132389	305
12	4695425	5877653	-0.000147204	NA	-2.26e-05	-1.98e-05	9.68e-09	0.134619	388
21	41260363	41705756	9.22e-05	2.28465	0.000465014	3.51e-06	3.88e-09	0.138832	144
11	35036029	36117340	0.000131114	0.68078	0.000304774	0.000121704	7.91e-09	0.140442	275
11	66835372	68515239	-8.45e-05	-0.910603	0.000256013	3.37e-05	3.29e-09	0.140506	177
14	85037974	86051751	0.000108956	NA	-0.000158113	2.86e-05	5.47e-09	0.14054	219
11	25109191	26046095	-9.01e-05	-1.16813	0.000352618	1.69e-05	3.76e-09	0.141552	201
4	686563	1422863	9.45e-05	1.67365	0.00121579	2.62e-06	4.15e-09	0.142026	135
8	108646968	110761074	0.000109215	NA	-7.88e-05	1.7e-05	5.55e-09	0.142717	318
6	89673861	91400644	0.000259935	0.632408	0.000646368	0.000261369	3.15e-08	0.143084	388
9	342841	1006606	0.000106832	1.72087	0.000468308	8.23e-06	5.32e-09	0.143106	223
3	33988115	35241960	9.44e-05	NA	7.38e-05	-3.98e-06	4.17e-09	0.144058	202
1	165191702	166363258	0.000133801	NA	0.00038364	-3.64e-06	8.39e-09	0.144143	295
2	141803602	143254981	0.000130859	0.91121	0.00084819	2.43e-05	8.09e-09	0.145787	352
2	240962194	241907076	0.000106491	1.56406	0.000353586	1.31e-05	5.37e-09	0.146047	191
21	37305159	37868817	-8.34e-05	-1.43563	0.000161197	2.09e-05	3.32e-09	0.147741	154
9	92443570	93441674	9.7e-05	NA	-0.000146086	9.28e-06	4.56e-09	0.150921	206
15	93909052	94547933	9.41e-05	NA	0.0013278	-3.23e-06	4.31e-09	0.151949	161
3	85093629	86734415	7.33e-05	NA	-5.91e-05	6.13e-06	2.62e-09	0.152105	182
1	63379031	65008206	0.000154109	0.779354	0.00035893	0.000108938	1.16e-08	0.152286	381
8	96534326	97318660	-9.57e-05	-2.01188	0.000300205	7.53e-06	4.47e-09	0.152412	188
21	46741287	47491264	7.61e-05	2.61764	5.84e-05	1.45e-05	2.89e-09	0.156592	133
3	52215002	54078568	9.14e-05	NA	-0.000218592	4.7e-05	4.17e-09	0.156856	300
9	129477886	131429495	9.16e-05	3.07767	4.39e-05	2.02e-05	4.2e-09	0.157334	229
8	12975578	13940652	-0.00011348	-1.91231	0.000150492	2.34e-05	6.44e-09	0.157388	244
16	85664453	86221644	0.000153214	0.805884	0.000974659	3.71e-05	1.18e-08	0.157618	130
9	1007923	1792147	0.00010732	1.15571	0.0010181	8.47e-06	5.8e-09	0.158716	217
1	211763754	213578006	0.000140098	1.06911	0.000351937	4.88e-05	9.94e-09	0.159874	316
3	170159134	171311936	0.000110166	0.660169	0.00121561	2.29e-05	6.19e-09	0.161421	267
7	78843289	80546745	0.000100016	5.62582	1.16e-05	2.72e-05	5.14e-09	0.162993	244
1	167159608	168168773	0.000145651	1.09993	0.000891571	1.97e-05	1.09e-08	0.163687	196
11	61873755	63153602	-7.61e-05	-12.7335	0.000313187	1.14e-07	3.05e-09	0.168556	150
14	95347761	96250900	-0.000116563	-3.8317	0.000847366	1.09e-06	7.21e-09	0.169719	297
20	38435302	39453533	-8.86e-05	-5.01227	0.000185441	1.69e-06	4.18e-09	0.170504	224
10	110311425	112559414	0.000117696	3.9719	0.000109967	7.98e-06	7.43e-09	0.172112	378
6	163277858	164003180	-9.58e-05	-1.44677	0.000461824	9.5e-06	4.93e-09	0.172348	169
14	80999361	81787255	7.36e-05	NA	0.000527382	-2.51e-06	2.92e-09	0.173127	158
8	7793837	8735213	8.41e-05	1.78508	0.00135867	1.63e-06	3.83e-09	0.174042	150
3	140276484	142863564	0.000131174	0.836174	0.000351624	7e-05	9.36e-09	0.175074	443
12	113030227	113877766	0.000104584	0.651497	0.000326208	7.9e-05	5.96e-09	0.175442	142
17	40232810	41769732	-0.000125703	-0.633454	0.0013611	2.89e-05	8.69e-09	0.177633	166
5	115829425	117003674	-9.52e-05	-0.845746	0.000876368	1.45e-05	5.02e-09	0.178807	233
7	147204549	148619685	0.000113151	1.62951	0.00013257	3.64e-05	7.09e-09	0.179079	284
12	27529712	29111136	0.000107741	1.16383	0.000286246	2.99e-05	6.45e-09	0.179649	343
6	158193244	159318774	0.000107393	NA	0.000243356	-4e-06	6.41e-09	0.179806	289
1	181313404	182293001	9.98e-05	3.3019	0.000318168	2.87e-06	5.56e-09	0.180978	200
18	18527782	21622994	9.72e-05	0.38988	0.00111872	5.55e-05	5.29e-09	0.181801	335
15	68642047	69936117	-7.73e-05	NA	-0.000111943	6.58e-06	3.37e-09	0.182825	165
1	203980019	205458538	-0.000125173	-3.73788	5.4e-05	2.08e-05	8.83e-09	0.182894	337
5	50162186	52133670	0.000106685	1.53797	0.000193604	2.49e-05	6.46e-09	0.18447	338
12	95717497	97439396	0.000132566	0.494825	0.00133142	5.39e-05	9.98e-09	0.184489	379
1	56414730	57585670	-0.000116784	NA	-2.28e-05	3.27e-05	7.76e-09	0.184906	289
16	2294890	3960458	-0.00010503	NA	0.000627501	-4.88e-06	6.29e-09	0.185238	175
17	38652220	39657179	-9.64e-05	-0.585419	0.000690849	3.92e-05	5.31e-09	0.185772	186
18	52709949	53763665	8.49e-05	NA	0.000241764	-1.92e-06	4.13e-09	0.186529	188
4	20084563	21292213	9.53e-05	NA	0.000548745	-1.62e-06	5.21e-09	0.18659	249
2	156568806	158165818	8.99e-05	3.38561	0.000330896	2.13e-06	4.63e-09	0.186829	183
10	117705146	118416795	7.9e-05	NA	-0.00010231	-5.24e-06	3.58e-09	0.186934	168
5	172377031	173611384	0.000110892	NA	0.000615542	-1.32e-06	7.11e-09	0.188442	314
4	77129568	78333381	-0.000116193	-1.23903	0.000450167	1.95e-05	7.81e-09	0.188518	309
7	67370861	68125403	8.27e-05	NA	-6.17e-05	-5.05e-08	3.96e-09	0.188533	145
21	45603905	46174491	8.71e-05	NA	-3.52e-06	3.94e-05	4.41e-09	0.189639	129
7	71874997	73996533	-8.8e-05	-1.10368	0.000345893	1.84e-05	4.51e-09	0.19002	164
22	47937891	48479731	-9.36e-05	NA	-0.000200294	2.42e-05	5.11e-09	0.190039	175
10	49816189	50839403	0.000102842	0.93153	0.000447277	2.73e-05	6.16e-09	0.190183	283
10	12092208	12798954	-9.03e-05	-3.34137	0.000530034	1.38e-06	4.76e-09	0.190243	153
8	76295292	78015335	9.22e-05	2.35447	5.26e-05	2.92e-05	4.97e-09	0.190816	256
8	8736386	10117293	0.00016244	1.30963	0.00121121	1.27e-05	1.55e-08	0.192191	261
2	230283310	231322125	9.14e-05	1.6835	0.000204192	1.44e-05	4.92e-09	0.19256	215
4	180120693	181732608	0.000131878	3.71004	0.000429329	2.94e-06	1.03e-08	0.192733	367
14	82461794	84087895	-0.000104341	-1.22321	0.000212651	3.42e-05	6.53e-09	0.196503	297
18	66404118	67569547	0.000238649	NA	-0.000206654	7.73e-05	3.43e-08	0.197773	222
2	3003472	4148069	-0.000108172	NA	0.000183749	-9.3e-07	7.06e-09	0.198031	260
12	22944771	23819079	8.54e-05	NA	-0.000322484	3.4e-05	4.45e-09	0.2003	165
1	100065413	101682573	-0.000102801	-2.19289	6.1e-05	3.6e-05	6.47e-09	0.201364	306
5	109232816	110819753	8.37e-05	1.01592	0.000468459	1.45e-05	4.31e-09	0.202092	232
3	18886158	20752492	9.45e-05	NA	3.54e-05	-3.13e-06	5.5e-09	0.202479	260
5	176129392	177991305	-0.000114696	-0.381951	0.000991229	9.1e-05	8.12e-09	0.203192	261
1	160649926	161973976	0.000104098	0.91022	0.00113779	1.15e-05	6.7e-09	0.20347	228
12	70817279	71688642	-8.77e-05	NA	-0.000374473	-6.9e-06	4.77e-09	0.204242	199
2	136825272	138619715	-0.000182162	-1.05241	0.00106646	2.81e-05	2.06e-08	0.204546	335
2	239123082	239801883	-7.46e-05	NA	-9.72e-05	3.66e-06	3.49e-09	0.206402	148
2	208641174	209940909	-8.16e-05	-5.7195	0.000801932	2.54e-07	4.18e-09	0.206828	190
9	13797496	14712257	9.74e-05	NA	-0.000169498	3.16e-05	6.01e-09	0.208981	223
9	7232510	7757891	-9e-05	-7.59774	0.000250845	5.59e-07	5.13e-09	0.209171	194
3	60197	1128944	8.92e-05	NA	0.000626078	-1.38e-05	5.04e-09	0.20923	191
1	161974584	162995355	0.000119029	1.12077	0.000434612	2.6e-05	9.01e-09	0.209879	243
5	102686157	104542488	0.000112527	1.35512	0.000451136	1.53e-05	8.17e-09	0.2132	335
12	25992543	27529660	0.000121267	NA	-5.63e-05	3.91e-06	9.49e-09	0.213242	385
8	55914314	57653028	-9.8e-05	-0.908451	0.0003667	3.18e-05	6.23e-09	0.213994	313
22	44820796	45443845	-0.00011055	NA	0.000912132	-1.05e-05	7.92e-09	0.214036	173
6	83908232	86040334	-0.000114579	NA	-5.48e-05	2.02e-05	8.51e-09	0.214342	381
8	127436003	128162974	-7.92e-05	-1.059	0.00040246	1.39e-05	4.09e-09	0.215059	148
9	33187897	34769004	-8.58e-05	-1.29713	0.000157844	2.77e-05	4.79e-09	0.215136	251
2	11320	1158981	8.72e-05	2.4372	0.00016623	7.71e-06	4.98e-09	0.216287	204
3	54080241	55731145	-0.000123685	-0.487702	0.00139253	4.62e-05	1e-08	0.216295	420
21	21022840	21905609	9.42e-05	0.644897	0.000795231	2.69e-05	5.85e-09	0.217798	159
3	121336367	122692039	0.000109089	0.809385	0.000601229	3.02e-05	7.84e-09	0.217919	291
18	38767938	39891215	-6.98e-05	-1.35899	0.000261273	1.01e-05	3.24e-09	0.219934	170
12	88851543	91827908	-0.000118033	-3.65261	6.15e-05	1.7e-05	9.31e-09	0.221237	408
3	156005905	157311596	-8.07e-05	-8.50434	2.12e-06	4.25e-05	4.35e-09	0.22138	243
2	37008066	38882278	-0.000117225	-2.00609	0.000296412	1.15e-05	9.22e-09	0.222274	346
17	54164935	55278525	-8.28e-05	-1.53098	6.93e-05	4.22e-05	4.62e-09	0.223245	146
2	221445953	222985126	9.99e-05	NA	0.000230715	-1.64e-05	6.75e-09	0.224095	280
6	97093295	98893182	9.05e-05	NA	0.000613392	-3.31e-06	5.58e-09	0.22576	260
1	20023833	20763899	-9.39e-05	-0.811265	0.000696168	1.92e-05	6.04e-09	0.226943	155
10	125919795	126739513	9.11e-05	NA	-0.000308827	4.29e-05	5.69e-09	0.226998	224
10	53362932	54413554	-9.1e-05	NA	-0.000216212	4.18e-05	5.7e-09	0.227716	244
4	8055323	9408136	-7.77e-05	-1.68602	8.29e-05	2.57e-05	4.16e-09	0.227957	142
2	32493210	33361425	-7.48e-05	-1.69339	6.66e-05	2.93e-05	3.85e-09	0.227979	161
2	65228236	66374803	0.000118058	1.67287	0.000621749	8.01e-06	9.65e-09	0.22941	277
12	128814615	129688509	0.000102985	1.30177	0.000105045	5.96e-05	7.41e-09	0.231467	216
13	110338913	111432821	0.000104306	1.26601	0.00108175	6.28e-06	7.64e-09	0.232861	328
15	100457692	101403655	9e-05	NA	1.91e-06	-7.31e-06	5.72e-09	0.233967	205
10	119698700	120994671	-9.25e-05	NA	-1.47e-05	3.58e-06	6.07e-09	0.235026	233
5	169125063	170889081	0.000120101	NA	-4.69e-05	6.23e-05	1.03e-08	0.235632	419
9	105041756	105743445	6.1e-05	NA	-0.000250724	1.46e-05	2.68e-09	0.238813	134
6	100287245	101862923	-8.14e-05	-0.86052	0.000239787	3.73e-05	4.77e-09	0.238824	211
14	26680794	28466225	-8.94e-05	NA	-0.000162493	3.85e-06	5.79e-09	0.239786	265
15	34971983	35941864	-6.78e-05	-10.1919	3.24e-06	1.36e-05	3.33e-09	0.239855	159
16	7525825	8236887	-9.5e-05	NA	-0.000276371	2.02e-06	6.55e-09	0.240505	166
6	166193932	167177733	-0.000111871	NA	-0.000396302	4.05e-05	9.11e-09	0.241074	304
1	223630619	224434769	7.28e-05	NA	0.000922338	-1.81e-06	3.86e-09	0.241564	158
11	36118027	37838625	-0.000103841	-9.0783	0.00013531	9.67e-07	7.88e-09	0.242012	341
1	35366056	38196841	-0.00011049	-0.460641	0.000641964	8.96e-05	8.93e-09	0.242267	341
4	184283411	185477454	-0.000109991	-0.826427	0.000715263	2.48e-05	8.86e-09	0.242687	223
1	89451664	91866856	0.000121387	NA	0.000823109	-2.19e-06	1.08e-08	0.243484	411
1	9067673	9959051	7.96e-05	0.492388	0.000418726	6.25e-05	4.66e-09	0.243594	126
7	144276424	146018520	-8.47e-05	NA	-6.57e-05	2.1e-06	5.28e-09	0.243928	259
9	5273896	6144065	0.000110991	6.97907	3.02e-06	8.37e-05	9.11e-09	0.244947	139
9	135401721	136417159	8.34e-05	0.682379	0.000469879	3.18e-05	5.17e-09	0.24603	243
15	88743108	89561223	-7.31e-05	NA	0.000461093	-2.61e-08	4e-09	0.247686	132
8	103970185	105389708	8.59e-05	0.792495	0.000377055	3.12e-05	5.56e-09	0.249311	303
8	125248576	126268046	-8.22e-05	NA	-0.000190188	2.93e-05	5.16e-09	0.252589	237
10	36020445	36884906	7.22e-05	1.58527	0.000198138	1.05e-05	4.01e-09	0.253952	172
7	9894421	11298815	8.99e-05	NA	-2.25e-05	-1.2e-06	6.21e-09	0.254247	246
7	103193651	104157576	8.83e-05	7.69464	0.000364807	3.61e-07	6e-09	0.254667	261
18	32457437	33791804	7.37e-05	NA	-0.000248014	2.98e-05	4.2e-09	0.255198	250
4	22395570	23563570	-6.91e-05	NA	0.00012362	-7.59e-06	3.7e-09	0.255843	159
5	21574347	23150924	7.56e-05	NA	0.000611982	-5.31e-07	4.43e-09	0.255916	248
4	119946706	121391843	6.89e-05	9.08487	3.96e-06	1.45e-05	3.68e-09	0.256027	233
2	5118816	6361343	9.42e-05	0.857779	0.000371162	3.25e-05	6.91e-09	0.256892	246
2	26894589	28597305	-7.28e-05	-3.05338	0.000227748	2.5e-06	4.12e-09	0.256998	251
15	94548924	95576904	-0.000105682	-0.405924	0.000831598	8.15e-05	8.69e-09	0.257004	265
6	105754306	106921804	-9.69e-05	NA	0.00181011	-1.05e-05	7.35e-09	0.258729	249
2	31010212	32489851	7.85e-05	3.54043	4.74e-05	1.04e-05	4.85e-09	0.260004	237
1	176418578	177431255	8.2e-05	NA	0.00102285	-1.13e-05	5.31e-09	0.260652	225
9	94164373	95854872	7.73e-05	4.45172	0.000345332	8.72e-07	4.74e-09	0.261735	331
11	132386834	133679495	-0.000106402	-5.64529	0.00031529	1.13e-06	9e-09	0.262153	327
15	84063245	85517022	-8.27e-05	-1.36529	8.13e-05	4.51e-05	5.46e-09	0.262892	227
11	76432156	77903706	8.54e-05	1.12238	0.000290201	1.99e-05	5.82e-09	0.263123	267
8	18670908	19490180	8.71e-05	NA	-4.26e-05	7.19e-06	6.06e-09	0.263177	243
15	79261077	79991408	-7.93e-05	-6.54985	8.67e-06	1.69e-05	5.03e-09	0.263592	188
4	106482185	108468632	7.11e-05	0.930213	0.000748022	7.82e-06	4.05e-09	0.263861	296
1	106642705	107432265	-6.54e-05	-1.05277	0.00040002	9.66e-06	3.44e-09	0.264303	139
16	73543220	74724933	9.53e-05	0.736646	0.000540429	3.1e-05	7.3e-09	0.264434	184
1	110302505	111738116	-0.000107303	-0.848959	0.000633284	2.52e-05	9.28e-09	0.265209	327
1	230479324	231318678	-9.73e-05	-1.39027	0.000224519	2.18e-05	7.66e-09	0.266184	255
7	11299552	12687871	0.000109949	NA	0.000482288	-7.55e-07	9.81e-09	0.267049	394
6	156761338	157398853	6.39e-05	NA	-9.16e-05	7.59e-06	3.34e-09	0.268842	133
18	21623416	22745505	-9.69e-05	-1.2788	0.000150267	3.82e-05	7.72e-09	0.269923	250
8	87563878	89083319	8.62e-05	1.10429	0.000297364	2.05e-05	6.11e-09	0.270033	236
12	93792655	95717265	0.000120608	0.564176	0.000576521	7.93e-05	1.21e-08	0.271896	460
22	32857285	33511391	-8.16e-05	-1.70093	0.000126853	1.81e-05	5.54e-09	0.272913	195
21	23270321	24695405	8.17e-05	NA	-0.000127059	3.59e-07	5.57e-09	0.273338	236
16	51703888	53845487	-0.000120317	-0.831717	0.000672837	3.11e-05	1.23e-08	0.277814	389
5	67096780	70682458	-9.56e-05	-0.63537	0.0011329	2e-05	7.77e-09	0.27818	348
6	165246062	166191910	9.58e-05	1.67983	0.000216959	1.5e-05	7.84e-09	0.279107	288
3	192754177	193885973	7.26e-05	NA	0.000203744	-1.08e-05	4.5e-09	0.279313	218
1	87654606	89447978	9.39e-05	NA	-0.00020782	1.56e-05	7.54e-09	0.279368	262
8	17581106	18670645	-8.41e-05	NA	-0.000195865	1.72e-05	6.06e-09	0.27979	288
4	108469756	109979131	7.15e-05	NA	-0.000243752	6.89e-06	4.4e-09	0.280967	221
13	107788025	108518444	7.5e-05	9.05707	2.42e-05	2.84e-06	4.86e-09	0.281666	191
13	41774489	43099692	8.33e-05	NA	-0.000152181	0.00011839	5.99e-09	0.281899	282
16	13979558	15885158	7.36e-05	1.74964	0.000129434	1.37e-05	4.69e-09	0.281969	144
16	17335780	18062164	-7.4e-05	-2.64158	0.000237452	3.3e-06	4.73e-09	0.282321	133
20	19708351	21676556	-9.68e-05	-2.35734	7.82e-05	2.15e-05	8.13e-09	0.283292	360
3	153056839	154181836	6.71e-05	0.927643	0.000530521	9.86e-06	3.92e-09	0.283731	192
5	165642395	166432731	-7.23e-05	NA	-0.000333981	-5.62e-06	4.55e-09	0.28405	162
7	28039590	28710596	7.76e-05	0.908028	0.000218134	3.35e-05	5.28e-09	0.285303	162
2	29988753	31009977	7.57e-05	NA	-5.83e-05	6.18e-06	5.02e-09	0.285601	217
13	51254712	53336663	8.28e-05	NA	-0.00011426	1.78e-05	6.08e-09	0.288465	351
4	187114073	188687052	-9.49e-05	NA	9.22e-05	-1.44e-05	8.04e-09	0.289695	280
2	77386522	79007966	-8.19e-05	-6.73047	0.00015042	9.85e-07	6.02e-09	0.290762	258
16	50698071	51700822	9.05e-05	5.32298	3.36e-05	8.61e-06	7.36e-09	0.291338	206
14	22738161	23607730	-7.98e-05	-0.772155	0.000735783	1.45e-05	5.74e-09	0.292102	211
4	5971634	7135912	8.7e-05	0.957121	0.000313725	2.63e-05	6.83e-09	0.292591	188
5	23153562	24794957	7.28e-05	NA	0.00117848	-8.56e-06	4.79e-09	0.292591	231
6	137813095	139532424	0.000139625	0.348919	0.00130838	0.000122389	1.76e-08	0.293052	350
1	241178944	241766551	7.69e-05	1.44618	0.000249029	1.13e-05	5.35e-09	0.293259	173
2	8980472	10440987	-9.04e-05	NA	0.0003694	-2.28e-06	7.41e-09	0.293582	342
14	101244293	102339561	-6.97e-05	-0.827796	0.000129359	5.49e-05	4.41e-09	0.293904	166
3	179366819	181426554	-6.87e-05	-5.31459	1.96e-05	8.51e-06	4.29e-09	0.294204	251
14	55044905	56215082	-6.18e-05	NA	-0.000187808	-6.54e-07	3.48e-09	0.29445	223
3	1129028	1527748	-6.81e-05	NA	-8.99e-05	1.49e-05	4.23e-09	0.295252	145
16	65538484	68429077	0.000113907	0.641932	0.000431299	7.3e-05	1.19e-08	0.295429	401
18	47816777	48784027	-6.17e-05	-1.20697	0.000223357	1.17e-05	3.5e-09	0.296588	160
15	29617517	31314317	-6.61e-05	NA	0.000776136	-3.66e-07	4.02e-09	0.29749	189
19	12500149	13903388	8.02e-05	2.69809	0.000809499	1.09e-06	5.97e-09	0.299119	170
1	213578592	215128675	0.000100729	1.0684	0.000353608	2.51e-05	9.43e-09	0.299592	329
6	69295526	70359936	-6.56e-05	NA	0.00042085	-1.1e-05	4.02e-09	0.300409	188
7	39535570	40925323	-6.15e-05	NA	0.000585488	-9.11e-07	3.53e-09	0.301021	197
8	10537940	11249261	0.00012995	0.959409	0.000866725	2.12e-05	1.58e-08	0.301656	203
4	60145181	61371992	-5.55e-05	NA	0.000696098	-5.06e-06	2.89e-09	0.30195	149
4	48227642	53412129	4.82e-05	3.93402	7.82e-05	1.92e-06	2.18e-09	0.30206	183
7	153934210	154963787	-8.14e-05	-3.26279	5.95e-05	1.05e-05	6.24e-09	0.302466	220
15	77912408	78637877	-7.07e-05	-0.703175	0.000259101	3.91e-05	4.71e-09	0.302497	140
10	33656119	36017592	9.03e-05	2.34204	0.00066398	2.24e-06	7.68e-09	0.302735	414
5	77203718	79068089	-8.23e-05	-2.58704	0.000536759	1.88e-06	6.39e-09	0.303363	317
2	123244233	124730999	6.96e-05	NA	2.76e-05	-3.19e-06	4.61e-09	0.305445	225
15	97092654	98496698	-8.62e-05	NA	1.88e-05	-1.25e-05	7.14e-09	0.3075	236
13	72959394	73795534	5.53e-05	2.2991	0.00029303	1.97e-06	2.93e-09	0.30753	169
12	3559429	4693778	0.000100595	0.456674	0.00103276	4.7e-05	9.73e-09	0.307934	294
7	53348777	54707110	7.07e-05	NA	-7.17e-05	1.36e-05	4.85e-09	0.309696	244
13	101394726	102299385	-7.32e-05	NA	-0.000223828	4.73e-07	5.2e-09	0.309924	277
15	54337243	55134743	6.31e-05	NA	-0.000169705	2.33e-05	3.87e-09	0.310354	175
1	82884721	83990906	-7.35e-05	-1.05659	0.000537156	9.02e-06	5.27e-09	0.311067	210
8	129297807	130379330	-6.27e-05	-1.40249	0.000627488	3.19e-06	3.83e-09	0.31118	161
1	178943012	179676274	5.98e-05	1.53278	0.000208423	7.29e-06	3.49e-09	0.311754	149
16	6264139	7045506	9.03e-05	NA	-0.000347695	5.19e-06	8e-09	0.312602	194
3	123200440	124677278	-7.42e-05	NA	0.000152488	-1.02e-05	5.41e-09	0.312923	285
7	22811921	24389035	-8.38e-05	-1.53183	8.31e-05	3.6e-05	6.91e-09	0.313504	340
18	71892443	72519795	-5.27e-05	NA	-0.000186628	7.19e-06	2.74e-09	0.313984	126
10	73614288	75696752	6.25e-05	2.09137	0.000104445	8.54e-06	3.88e-09	0.315639	291
3	137370076	138662229	-4.98e-05	NA	-0.000254531	7.25e-06	2.46e-09	0.316054	139
2	79008155	80804284	-0.000106007	-1.3528	0.000602164	1.02e-05	1.12e-08	0.31656	427
4	40200304	40869208	7.63e-05	0.621845	0.00029032	5.18e-05	5.8e-09	0.316606	138
16	82482458	83078581	-9.37e-05	-3.69185	0.00019921	3.24e-06	8.76e-09	0.316628	218
10	92682369	94196248	-6.37e-05	-1.77323	0.000211798	6.09e-06	4.05e-09	0.317127	214
13	61591949	62912481	6.28e-05	NA	0.000147243	-3.38e-06	3.95e-09	0.317812	254
14	56215477	56949485	6.91e-05	1.37396	6.67e-05	3.8e-05	4.79e-09	0.317921	213
3	10526803	11220278	-7.16e-05	NA	-0.000234954	8.83e-06	5.16e-09	0.318935	172
10	124894909	125868860	-8.11e-05	-1.12609	0.000355526	1.46e-05	6.64e-09	0.319792	247
4	83017789	83994716	-5.68e-05	NA	8.02e-06	-7.57e-06	3.27e-09	0.31994	181
1	76477207	77139859	7.13e-05	1.13971	0.00025569	1.53e-05	5.15e-09	0.320199	182
6	2891016	4315210	-9.87e-05	-0.905414	0.000221139	5.37e-05	9.86e-09	0.320286	348
1	86549569	87652502	-6.97e-05	NA	7.4e-05	-2.29e-06	4.93e-09	0.320854	191
7	124155319	125386718	-4.88e-05	-0.574018	0.000417158	1.73e-05	2.44e-09	0.322637	154
4	96466095	97911191	-6.64e-05	NA	0.000171862	-8.35e-07	4.53e-09	0.323378	255
20	25020047	26319418	4.42e-05	3.91119	1.62e-05	7.88e-06	2.01e-09	0.324102	151
17	71829519	72740027	-7.4e-05	-0.911551	0.000435367	1.51e-05	5.63e-09	0.32414	164
9	104553938	105041375	4.86e-05	NA	6.35e-05	-4.99e-06	2.44e-09	0.324329	139
2	215006557	216448007	-7.65e-05	NA	-0.000344173	4.54e-06	6.04e-09	0.324643	279
5	80481996	81712715	-6.56e-05	NA	0.000195174	-1.15e-05	4.45e-09	0.325191	209
2	74121278	76615798	-0.000101788	-0.863149	0.000424081	3.28e-05	1.08e-08	0.328048	465
12	97439589	99220284	0.000104568	0.972232	0.000617178	1.87e-05	1.14e-08	0.328376	467
20	52526840	53406846	7.13e-05	NA	-0.000397548	-1.08e-06	5.33e-09	0.328573	232
4	36304377	37534798	-7.6e-05	-0.727781	0.000541867	2.02e-05	6.1e-09	0.330309	269
1	164412847	165190876	-7.22e-05	NA	-0.000216594	4.92e-07	5.52e-09	0.331459	177
2	158173710	159574883	-6.46e-05	-1.08447	0.000380446	9.34e-06	4.43e-09	0.331742	184
18	57505073	58816387	-5.94e-05	-17.8577	1.05e-06	1.06e-05	3.77e-09	0.333019	181
1	23085227	24527501	-6.85e-05	NA	-0.000141907	1.36e-05	5.01e-09	0.333408	179
12	11687997	12530718	7.79e-05	NA	0.000886414	-2.54e-07	6.48e-09	0.333432	182
9	71969482	73398448	-6.77e-05	-1.24138	0.000192592	1.54e-05	4.95e-09	0.335778	300
3	96679063	98299365	-5.48e-05	NA	-0.00010311	6.64e-06	3.25e-09	0.336137	204
18	45314528	46208355	-8.19e-05	-0.441107	0.00050619	6.81e-05	7.25e-09	0.336156	186
13	28879332	29872965	6.68e-05	NA	-3.61e-05	1.13e-05	4.87e-09	0.338329	197
4	53413674	55202613	6.76e-05	3.86092	1.14e-05	2.68e-05	5.03e-09	0.340689	298
7	31609317	33150311	8.39e-05	NA	3.11e-05	-5.33e-06	7.76e-09	0.340942	339
12	75193041	76058346	5.23e-05	2.2971	0.000348272	1.49e-06	3.01e-09	0.341076	148
21	44690856	45598522	5.7e-05	1.20627	0.000273777	8.15e-06	3.58e-09	0.34112	151
7	116317043	118347634	7.54e-05	NA	-6.85e-05	0.000195234	6.3e-09	0.342039	271
10	72480072	73612902	-0.000102863	-0.586812	0.00070853	4.34e-05	1.17e-08	0.342081	385
5	14988284	16034608	4.61e-05	0.528757	0.000253855	2.99e-05	2.35e-09	0.342279	143
11	101894471	102668702	-6.04e-05	NA	0.000389778	-6.49e-06	4.05e-09	0.342458	164
17	30879433	31989867	8.81e-05	NA	-0.000124866	3.49e-05	8.62e-09	0.342653	278
14	32016504	33033695	-5.92e-05	NA	-3.04e-05	2.32e-05	3.9e-09	0.342982	192
18	12737582	14358413	8.61e-05	NA	-5.44e-06	0.000416326	8.28e-09	0.343922	277
17	13001700	13625425	-6.92e-05	-2.51347	0.00124866	6.07e-07	5.37e-09	0.344882	150
17	31990385	32677709	6.95e-05	0.923574	0.00027706	2.04e-05	5.41e-09	0.345101	196
16	49007408	50694011	0.000102946	4.25144	8.43e-05	6.95e-06	1.19e-08	0.345295	328
7	156815867	158029340	-7.1e-05	NA	-0.000655763	2.15e-05	5.66e-09	0.34536	200
4	145024452	148047972	7.99e-05	NA	0.000142549	-2.08e-05	7.19e-09	0.346156	409
14	67991028	69355606	0.000118311	1.02512	6.99e-05	0.000190576	1.58e-08	0.346546	293
4	40870402	42662283	8.23e-05	1.47755	0.000132595	2.34e-05	7.65e-09	0.346635	389
6	159793334	161123451	-7.51e-05	NA	0.00113163	-8.02e-06	6.37e-09	0.346685	275
18	3862461	4597021	6.13e-05	NA	-9.5e-06	-1.33e-05	4.26e-09	0.34783	155
20	55434683	56214465	-7.49e-05	NA	-3.21e-05	1.39e-05	6.36e-09	0.347857	227
3	14816745	16661587	0.000112515	0.480665	0.00115645	4.74e-05	1.45e-08	0.349324	394
9	95855100	97719592	-7.85e-05	-2.43339	0.000148734	7e-06	7.05e-09	0.349635	360
8	42501717	49028667	3.84e-05	NA	-8.91e-05	6.97e-06	1.69e-09	0.350055	149
8	121770585	123545992	8.02e-05	NA	0.000642765	-3.56e-06	7.38e-09	0.350431	315
6	94920611	97093037	7.92e-05	0.965149	0.000461817	1.46e-05	7.25e-09	0.352037	300
17	2616352	3425788	-6.62e-05	NA	-0.000276601	3.02e-05	5.06e-09	0.352098	152
3	60347701	61277928	7.12e-05	NA	-7.63e-06	9.02e-06	5.87e-09	0.352637	246
11	26046627	27018778	-5.74e-05	-0.943	0.000401549	9.22e-06	3.81e-09	0.352852	201
1	115879821	116884431	6.33e-05	3.0345	2.48e-05	1.75e-05	4.66e-09	0.354289	162
2	23857184	25485735	-6.57e-05	NA	-2.06e-06	8.26e-05	5.08e-09	0.356373	197
1	197310096	198540028	-6.17e-05	-0.679718	0.000403876	2.04e-05	4.5e-09	0.357263	189
7	30172195	31608495	-7.57e-05	NA	-0.000164559	-1.39e-05	6.77e-09	0.357911	305
22	24375019	25416292	5.61e-05	NA	-0.000101501	1.75e-05	3.72e-09	0.358098	147
1	236537770	237493854	-7.38e-05	NA	-0.000177982	1.83e-05	6.46e-09	0.358441	228
17	11668104	13000883	-8.22e-05	NA	-0.000378219	-1.06e-05	8.04e-09	0.359192	248
11	33384046	34321466	6.25e-05	NA	0.00043106	-4.51e-06	4.65e-09	0.359306	199
3	159274785	161523859	6.27e-05	0.501007	0.000774959	2.02e-05	4.68e-09	0.359347	308
12	131408716	132012266	6.04e-05	NA	0.000273013	-1.77e-06	4.35e-09	0.359519	167
2	227532464	228456451	5.5e-05	NA	-2.83e-05	-9.12e-07	3.61e-09	0.360082	173
2	86562902	89135764	6.32e-05	NA	0.00082695	-1.06e-06	4.78e-09	0.360687	201
7	101731567	103193331	-5.12e-05	-2.17266	6.41e-05	8.66e-06	3.16e-09	0.362297	156
8	73423786	74996061	-7.44e-05	-4.32201	0.000229892	1.29e-06	6.68e-09	0.362354	338
19	16252072	17942927	-0.00012652	-0.256755	0.00234556	0.000103523	1.93e-08	0.362507	282
18	36365021	37682827	-5.32e-05	NA	0.000424824	-5.89e-06	3.43e-09	0.363607	176
9	87813612	88867151	5.02e-05	NA	0.000127947	-1.24e-06	3.06e-09	0.364445	143
12	52914211	54379670	7.86e-05	NA	-0.000409232	4.76e-05	7.59e-09	0.367245	334
16	57663619	58508278	-7.25e-05	NA	-0.000404535	3.34e-05	6.49e-09	0.368083	169
3	107730020	108635884	4.7e-05	1.4111	0.000172913	6.41e-06	2.74e-09	0.369059	166
7	73997700	76550299	8.99e-05	0.418673	0.000838506	5.5e-05	1e-08	0.369171	159
15	57638075	58438535	6.98e-05	NA	4.37e-05	-7.68e-06	6.06e-09	0.370026	213
9	121319662	122258204	5.48e-05	NA	-0.00021878	-1.06e-05	3.75e-09	0.370876	209
2	92324281	98790763	-5.36e-05	-0.730681	6.48e-05	8.3e-05	3.59e-09	0.371093	202
8	49038732	52156842	-6.35e-05	NA	-0.000160162	-1.78e-06	5.05e-09	0.371762	340
2	36122006	37004185	6.74e-05	NA	-0.000218604	-7.95e-06	5.7e-09	0.372013	208
3	42184361	45162316	7.49e-05	1.12356	0.000132796	3.35e-05	7.07e-09	0.372872	432
2	107406885	108427822	5.52e-05	NA	-1.7e-05	9.01e-06	3.85e-09	0.373819	166
11	86625137	87429545	5.56e-05	NA	0.000224331	-6.48e-06	3.9e-09	0.373834	197
10	15303983	16443442	-5.71e-05	NA	0.000520079	-4.92e-06	4.16e-09	0.376325	198
17	46828412	48027295	-7.13e-05	-1.32916	0.000450703	6.39e-06	6.52e-09	0.377079	164
10	133356417	134858046	-7.34e-05	NA	0.000893963	-3.84e-06	6.95e-09	0.378432	271
16	61993462	63395786	-7.61e-05	-13.3566	8.41e-06	3.86e-06	7.48e-09	0.378954	212
14	72214790	72888979	5.63e-05	NA	-0.000193511	2.18e-05	4.1e-09	0.379552	200
8	110761776	112611637	4.94e-05	NA	0.000482396	-1.08e-05	3.16e-09	0.379564	189
10	99554895	100240681	-5.07e-05	NA	-3.84e-05	1.26e-05	3.34e-09	0.380386	145
5	70683839	72420748	5.85e-05	NA	-0.000128949	2.59e-06	4.46e-09	0.380661	262
22	17569439	18333467	5.78e-05	NA	-0.000391975	2.16e-05	4.4e-09	0.38337	142
4	169569516	170676328	4.89e-05	NA	-0.000246053	9.1e-07	3.16e-09	0.383714	195
19	7312727	8684707	-7.6e-05	-0.311908	0.000988769	6e-05	7.62e-09	0.383949	194
9	37679713	42220384	-6.17e-05	-1.11221	0.00106037	2.9e-06	5.04e-09	0.38457	247
8	81331077	83726996	7.62e-05	NA	-0.000427084	2.94e-05	7.68e-09	0.384615	379
4	79470550	80994124	-5.72e-05	NA	0.000678242	-5.7e-06	4.33e-09	0.384879	183
2	76616819	77384991	5.17e-05	NA	9.72e-05	-2.7e-06	3.56e-09	0.385979	145
2	212845994	215005050	7.84e-05	3.53353	0.000158267	3.11e-06	8.22e-09	0.387333	406
7	109587777	111447153	-6.01e-05	-1.05375	0.000858042	3.8e-06	4.85e-09	0.387714	245
5	30130713	31748529	-7.74e-05	NA	-0.000103067	7.34e-06	8.05e-09	0.388379	319
8	124486753	125247268	-5.73e-05	NA	-0.000319227	7.13e-06	4.42e-09	0.388448	161
5	132609517	134321546	7.42e-05	0.827347	0.000155759	5.16e-05	7.48e-09	0.391075	326
2	81588482	83604057	5.61e-05	NA	0.000618326	-1.25e-05	4.29e-09	0.391354	288
15	60670287	61803306	-8.04e-05	-0.477809	0.000444478	6.37e-05	8.8e-09	0.391497	270
7	52275656	53175065	6.06e-05	NA	0.000692861	-3.54e-06	5.02e-09	0.392056	229
4	182420863	184283167	-9.76e-05	-1.66046	0.00017403	1.99e-05	1.3e-08	0.39277	465
12	101857796	102961329	5.41e-05	NA	0.00025272	-5.23e-06	4.02e-09	0.392971	193
10	120997666	121874991	-5.68e-05	NA	0.000254802	-9.02e-08	4.43e-09	0.39362	190
14	65220775	66353557	5.1e-05	NA	-1.58e-05	2.88e-05	3.58e-09	0.393702	213
6	12186102	13388480	7e-05	NA	-0.000184092	2.46e-05	6.77e-09	0.395203	302
18	35073616	35837704	4.51e-05	3.47131	0.000113286	1.49e-06	2.81e-09	0.395366	148
10	26633775	27667904	6.54e-05	NA	0.000711379	-5.83e-06	5.93e-09	0.395427	182
4	123563078	125863762	-7.43e-05	NA	-0.00016156	2.57e-05	7.66e-09	0.395567	367
8	61810694	63710298	6.64e-05	NA	-0.000200435	8.37e-06	6.12e-09	0.395841	327
9	69576527	71968825	-4.78e-05	NA	-2.59e-05	-1.33e-05	3.18e-09	0.396257	164
11	130894131	131870763	7.38e-05	2.46283	0.000102211	8.79e-06	7.58e-09	0.396602	290
1	163000394	164410254	-7.31e-05	NA	-0.00016055	3.58e-05	7.45e-09	0.39704	296
13	60855021	61589772	4.24e-05	NA	-3.24e-05	-9.32e-06	2.52e-09	0.397493	151
9	134640928	135401279	-5.8e-05	-1.13444	0.000321982	8.11e-06	4.7e-09	0.397816	140
13	40181792	41773356	6.43e-05	1.06032	0.000192112	1.91e-05	5.79e-09	0.398018	296
3	58700802	60347135	-8.29e-05	NA	-9.07e-05	-3.84e-08	9.63e-09	0.398167	433
1	94452062	95199048	-6.17e-05	NA	0.000208541	-1.1e-06	5.36e-09	0.398958	201
8	139195331	140093896	-6.24e-05	-1.47954	0.000194401	9.14e-06	5.48e-09	0.399535	213
7	98152191	100555361	6.55e-05	NA	-2.58e-06	6.8e-05	6.05e-09	0.399659	314
17	70148198	70947580	-7.4e-05	NA	0.000169262	-1.29e-05	7.73e-09	0.399797	199
21	28705732	29515396	-5.56e-05	-0.562357	0.000676133	1.45e-05	4.36e-09	0.399836	152
4	150634191	153226998	6.62e-05	1.43501	0.000210763	1.01e-05	6.19e-09	0.40018	402
12	68742112	69826093	-7.46e-05	-0.440966	0.00123974	2.31e-05	7.88e-09	0.400481	243
6	8791421	9760323	5.88e-05	NA	-7.05e-05	-1.43e-05	4.91e-09	0.401119	170
7	121094460	122368663	-5.68e-05	NA	-8.47e-05	-1.28e-05	4.57e-09	0.401238	216
1	198540418	199578700	5.66e-05	0.779398	9.64e-05	5.48e-05	4.59e-09	0.403195	165
11	126772905	127715860	5.85e-05	NA	-0.000320783	9.15e-06	4.93e-09	0.404511	213
20	4053020	4701211	-6.11e-05	NA	-0.00024552	1.28e-05	5.39e-09	0.404863	184
4	15850685	16520118	-5.23e-05	NA	0.000142858	-1.24e-05	3.95e-09	0.405093	183
4	166611193	167643023	4.7e-05	NA	-0.000333212	-9.33e-06	3.2e-09	0.405928	148
18	7374066	8440357	-5.65e-05	-1.07492	0.000277237	9.96e-06	4.63e-09	0.406453	196
11	68521072	69508567	5.71e-05	4.29493	4.5e-05	3.93e-06	4.73e-09	0.406563	193
3	176269091	177530606	6.24e-05	NA	2.32e-05	-6.12e-06	5.66e-09	0.407316	220
22	29456360	30604102	7.9e-05	0.368805	0.000206401	0.000222213	9.09e-09	0.407504	192
2	28597624	29484922	-5.74e-05	NA	-9.72e-05	1.69e-05	4.81e-09	0.40795	195
6	91401234	93426186	7.79e-05	0.921578	0.00011892	6.01e-05	8.88e-09	0.408238	329
5	82660901	84397685	-9e-05	-0.561376	0.000498843	5.15e-05	1.18e-08	0.408264	258
12	67818111	68740414	6.38e-05	4.08909	1.61e-05	1.51e-05	5.96e-09	0.408643	229
1	114451386	115878242	0.000156908	0.433441	0.000582763	0.000224872	3.62e-08	0.40954	287
10	9433090	10540465	5.66e-05	NA	-0.00015653	-1.36e-05	4.76e-09	0.411831	196
13	34683262	36042839	5.53e-05	NA	-0.000313494	-8.16e-08	4.56e-09	0.412661	209
9	19456098	20324812	4.79e-05	NA	-0.000292042	4.37e-06	3.43e-09	0.413619	170
9	18660695	19129349	5.07e-05	0.630876	0.000233331	2.77e-05	3.85e-09	0.413939	144
10	3144251	3785605	5.95e-05	NA	0.000845533	-1.01e-05	5.3e-09	0.414208	204
20	44960997	45649369	-4.77e-05	NA	3.69e-05	-3.13e-06	3.43e-09	0.41504	148
5	7853304	9084076	6.46e-05	NA	0.000775884	-1.06e-05	6.3e-09	0.415862	304
4	70517792	71516586	-4.51e-05	NA	-0.000180403	5.18e-06	3.08e-09	0.416863	197
11	106252171	107489662	6.43e-05	0.667646	0.000463731	2e-05	6.29e-09	0.417077	261
4	24993167	26468997	8.51e-05	1.45331	0.000142969	2.4e-05	1.12e-08	0.421775	300
10	1610839	2104472	5.38e-05	NA	0.000109065	-8.97e-07	4.49e-09	0.422083	165
12	16423998	18466533	7.34e-05	1.84744	0.000127382	1.24e-05	8.36e-09	0.42235	349
12	43074434	43982146	4.96e-05	1.01151	0.000132379	1.82e-05	3.83e-09	0.42265	195
9	76786297	78214833	6.12e-05	NA	0.000588385	-3.21e-05	5.84e-09	0.423176	267
20	16151566	17449361	7.87e-05	0.61399	0.000594136	2.76e-05	9.67e-09	0.423563	396
6	75843845	77257094	-4.86e-05	NA	-0.000110398	1.2e-05	3.7e-09	0.424443	180
1	46897698	47999344	5.21e-05	NA	-0.000118196	9.64e-06	4.29e-09	0.425873	186
11	123291301	124403522	-6.3e-05	-1.45738	9.81e-05	1.9e-05	6.26e-09	0.425967	271
18	8440558	9414901	-6.83e-05	-1.03797	0.000155224	2.79e-05	7.38e-09	0.426331	254
17	64434524	65013985	5.71e-05	0.956591	0.000112203	3.18e-05	5.17e-09	0.427251	164
1	191433917	192444256	-5.37e-05	-2.98029	1.09e-05	2.98e-05	4.59e-09	0.427659	158
5	26849808	28303480	-4.68e-05	NA	0.00041103	-4.83e-06	3.5e-09	0.428601	164
4	85081980	87980070	-6.51e-05	NA	-1.62e-05	1.58e-05	6.76e-09	0.428632	439
14	86053777	87334624	-5.44e-05	NA	0.000458695	-1.54e-05	4.73e-09	0.428688	224
3	7991981	9194649	-6.87e-05	NA	0.00032713	-8.96e-06	7.55e-09	0.429377	354
10	25416598	26631987	-8.82e-05	-0.350005	0.00109514	5.8e-05	1.25e-08	0.430022	284
18	63111628	64250279	-4.64e-05	-4.28458	0.000143455	8.18e-07	3.47e-09	0.430905	182
4	57420107	58696072	-6.23e-05	-0.500846	0.000402557	3.84e-05	6.25e-09	0.431079	280
3	20753368	21522703	4.88e-05	NA	5.46e-05	-2.96e-06	3.85e-09	0.431877	145
20	17449713	17905102	-5.61e-05	-0.755887	0.000553461	9.97e-06	5.11e-09	0.432373	154
17	65016683	66315468	5.48e-05	NA	-0.000104527	6.36e-05	4.88e-09	0.432702	149
10	29175101	29961838	6.65e-05	NA	0.000785333	-1.13e-05	7.19e-09	0.43276	277
12	85016898	87296535	5.28e-05	14.0044	1.74e-05	8.17e-07	4.53e-09	0.433035	271
20	50635347	51389135	4.24e-05	4.71408	5.02e-05	1.61e-06	2.93e-09	0.433909	169
13	66200191	67713633	-5.45e-05	NA	5.83e-05	-1.05e-05	4.85e-09	0.433936	291
8	98869940	101450242	6.36e-05	0.543295	0.000657868	2.08e-05	6.61e-09	0.434166	377
16	63396006	64714759	-6.53e-05	NA	-0.000206824	1.04e-05	6.99e-09	0.434517	230
2	67981487	68871573	4.53e-05	NA	-0.000108569	-7.9e-06	3.37e-09	0.434607	169
10	27668052	28734655	-5.57e-05	NA	-6.73e-05	2.15e-05	5.08e-09	0.434883	232
8	21404381	22539316	-4.21e-05	-0.542944	0.000235605	2.55e-05	2.92e-09	0.43589	144
18	24088831	24971742	5.06e-05	NA	-5.53e-05	-1.01e-06	4.23e-09	0.436528	210
9	73399750	73916072	-4.1e-05	NA	0.000308689	-1.32e-05	2.81e-09	0.438969	149
3	12859004	13523338	-4.33e-05	NA	0.000281237	-5.24e-07	3.13e-09	0.439442	149
13	46869621	48439005	6.26e-05	1.46292	0.000199439	9.17e-06	6.57e-09	0.440101	318
11	43953774	46245900	-8.69e-05	NA	0.000236155	-1.85e-05	1.27e-08	0.440211	460
2	210838781	212377672	6.09e-05	NA	-4.88e-05	-1.04e-05	6.29e-09	0.442233	282
15	88032736	88742960	-5.82e-05	-0.857533	0.000417406	1.1e-05	5.74e-09	0.442451	134
13	27283115	28283059	-6.15e-05	NA	0.00014714	-4.04e-06	6.45e-09	0.443974	247
2	186731309	188540877	-4.9e-05	NA	-0.000116263	1.18e-05	4.1e-09	0.444054	228
21	36190040	37303320	5.79e-05	0.926706	0.00055008	7.09e-06	5.74e-09	0.444785	238
21	20199390	21022168	-4.8e-05	-0.841517	0.000228267	1.43e-05	3.96e-09	0.445315	142
10	112560012	113839866	5.01e-05	NA	-0.000318296	4.61e-06	4.33e-09	0.446522	219
16	70887506	72915425	-6.65e-05	-0.667341	0.000166966	5.94e-05	7.63e-09	0.446786	240
13	93918533	94562549	3.87e-05	NA	-0.000179599	1.4e-05	2.59e-09	0.446962	159
7	5414602	6912527	-4.46e-05	NA	-0.000248006	1.75e-05	3.45e-09	0.447368	127
8	97320605	98867870	-6.11e-05	-0.460648	0.000448594	3.92e-05	6.48e-09	0.448049	327
11	87827514	89208590	5.62e-05	NA	-0.000138591	2.51e-05	5.49e-09	0.448576	250
14	54162655	55043520	-4.12e-05	NA	6.86e-05	-5.12e-07	2.97e-09	0.448932	134
15	95577096	96497729	-5.61e-05	NA	0.000173487	-1.01e-05	5.5e-09	0.449401	178
1	42168539	43365094	5.02e-05	NA	-0.000346926	7.96e-06	4.41e-09	0.449807	185
12	132014206	132706778	-4.06e-05	NA	3.2e-05	-3.19e-06	2.91e-09	0.451496	135
13	75084473	76504672	-5.74e-05	-0.754021	0.000124984	4.64e-05	5.83e-09	0.451899	283
4	154949091	156604003	5.88e-05	0.582213	0.000764452	1.33e-05	6.11e-09	0.451944	265
15	47979127	49075918	3.85e-05	2.46881	3.52e-05	6.89e-06	2.63e-09	0.4531	169
13	80257200	82580321	-6.36e-05	-1.24694	0.000210772	1.23e-05	7.18e-09	0.453192	425
3	45165430	46657162	6.14e-05	NA	-0.000199669	4.43e-05	6.72e-09	0.4539	312
8	143750619	146303789	5.69e-05	NA	-0.000388653	1.99e-05	5.78e-09	0.454462	280
5	167761922	169124478	7.95e-05	0.554548	0.000182863	0.00011235	1.13e-08	0.454868	291
3	149994553	151178708	-4.84e-05	NA	-0.000296084	1.26e-05	4.2e-09	0.454919	197
12	104012667	105816376	-7.97e-05	-1.10832	0.000292382	1.77e-05	1.14e-08	0.455921	522
14	72889376	74250730	-5.41e-05	-1.6553	8.51e-05	1.26e-05	5.29e-09	0.456769	250
3	174275336	175049294	4.55e-05	NA	-0.000333634	1.71e-05	3.75e-09	0.457354	156
5	123798436	124746813	5.78e-05	NA	-4.24e-05	1.94e-05	6.06e-09	0.45754	221
1	185512838	187847742	-6.9e-05	NA	-0.000295941	-6.81e-06	8.63e-09	0.457583	365
18	59585959	60822264	-5.09e-05	NA	0.000155602	-2.13e-06	4.69e-09	0.457611	246
14	33036081	34769821	8.44e-05	2.6145	7.8e-05	1.34e-05	1.3e-08	0.458253	486
11	10371614	11361034	6.55e-05	1.52826	8.71e-05	2.11e-05	7.83e-09	0.458938	289
7	18863387	19975992	-4.98e-05	NA	-0.000107943	-1.4e-06	4.52e-09	0.459177	202
5	145803849	147651230	-6.38e-05	NA	-0.000352907	2.77e-06	7.46e-09	0.459822	330
13	73796728	75084163	6.89e-05	1.48257	6.81e-05	3.17e-05	8.69e-09	0.460129	297
2	20062043	22427190	-7.71e-05	NA	0.00210489	-1.81e-06	1.09e-08	0.460256	368
6	108325624	110654066	6.3e-05	NA	-4.81e-05	8.51e-05	7.29e-09	0.460677	371
8	31947880	32448740	4.03e-05	NA	0.000171837	-5.64e-06	2.98e-09	0.461162	147
3	77508835	79022673	5.96e-05	0.38208	0.00057028	4.26e-05	6.55e-09	0.46174	202
1	172648956	175384090	-7.38e-05	-1.09947	0.000291264	1.55e-05	1.01e-08	0.46216	425
22	30605601	31534127	5.16e-05	NA	-0.000318442	2.23e-05	4.93e-09	0.462545	189
18	46209339	47262925	6.78e-05	0.702551	0.000188707	4.93e-05	8.53e-09	0.462949	198
5	1763566	2369337	5.57e-05	NA	0.000124421	-6.9e-07	5.78e-09	0.463449	184
3	98300731	100591006	-5.08e-05	-0.303448	0.000534679	5.24e-05	4.8e-09	0.463466	373
15	41212265	42222063	-3.42e-05	NA	-9.86e-05	2.13e-05	2.19e-09	0.464514	146
20	54321811	55431836	5.14e-05	NA	-0.000124329	3.13e-05	4.96e-09	0.465442	228
19	35333176	36045772	5.6e-05	NA	0.000248729	-3.47e-06	5.91e-09	0.466322	172
21	16140244	17301757	4.77e-05	0.360226	0.00123653	1.42e-05	4.29e-09	0.467053	204
14	56949644	58448681	-6.1e-05	-3.43455	1.55e-05	2.03e-05	7.09e-09	0.469011	322
7	95419256	96611864	4.94e-05	NA	5.87e-06	-4.94e-06	4.66e-09	0.469028	218
8	29277652	31947675	-7.2e-05	-0.590304	0.000385328	3.86e-05	9.9e-09	0.4692	455
11	34321876	35034307	4.64e-05	0.710521	0.000390696	1.09e-05	4.11e-09	0.469463	213
4	10696913	12198579	5.79e-05	NA	-0.000367858	1.97e-05	6.43e-09	0.469976	316
19	15553878	16251518	5.27e-05	NA	0.000292247	-6.97e-06	5.33e-09	0.470418	173
20	8884009	9745450	4.92e-05	0.719088	0.00029012	1.62e-05	4.68e-09	0.471836	218
1	237495080	239297872	-7.94e-05	-1.85595	0.00159126	1.15e-06	1.22e-08	0.472143	396
2	110109222	112924907	5.99e-05	0.363325	0.000734685	3.7e-05	6.95e-09	0.47243	283
20	62119875	62962870	-4.43e-05	NA	-2.95e-06	1.6e-05	3.8e-09	0.472697	149
7	40926906	42494824	-5.88e-05	-0.598355	0.000209236	4.62e-05	6.72e-09	0.472746	288
18	39892281	42606024	6.43e-05	0.800213	0.000293979	2.19e-05	8.06e-09	0.473925	445
19	32145233	33763475	-6.86e-05	-0.646168	0.000755267	1.49e-05	9.18e-09	0.474304	296
2	43309247	44048346	4.16e-05	NA	-1.48e-05	5.91e-05	3.39e-09	0.474499	172
12	24545834	25991825	-6.55e-05	NA	0.000760111	-1.34e-07	8.38e-09	0.474517	332
9	14714681	16054406	5.3e-05	NA	0.000554243	-6.23e-06	5.5e-09	0.47496	235
22	43646241	44317084	-4.46e-05	NA	-4.45e-05	2.43e-06	3.9e-09	0.475444	175
6	9764413	11234164	-7.02e-05	-19.1219	1.16e-05	1.17e-06	9.68e-09	0.475467	334
2	231322831	232790491	-5.8e-05	-2.0663	1.79e-05	4.4e-05	6.62e-09	0.475762	276
18	71244692	71892202	-4.47e-05	NA	-5.97e-05	1.85e-05	3.93e-09	0.475998	150
8	59570176	61809929	6e-05	0.247926	0.00123422	4.74e-05	7.1e-09	0.476602	334
4	178758930	180119509	-5.04e-05	NA	-0.000360396	7.09e-06	5.01e-09	0.476891	219
4	16521003	18752293	6.21e-05	NA	0.000721945	-2.63e-05	7.63e-09	0.477153	394
7	26302668	28038375	-7.13e-05	-0.275963	0.000300047	0.000222735	1.01e-08	0.477765	372
5	126940058	128727903	-5.49e-05	NA	0.000423368	-2.31e-06	6.03e-09	0.479568	335
15	80637749	81604871	5.13e-05	0.284731	0.00115807	2.8e-05	5.28e-09	0.480316	235
8	126269921	127434945	4.66e-05	NA	0.000215803	-1.01e-06	4.36e-09	0.48053	212
4	121976226	123561869	6e-05	0.1143	0.00128604	0.000214129	7.23e-09	0.480671	265
20	22779865	23568490	4.31e-05	NA	-0.000330387	1.57e-05	3.73e-09	0.480779	171
21	33991368	35219895	5.38e-05	NA	-0.000362897	5.23e-06	5.83e-09	0.481228	231
1	98564736	100064599	6.27e-05	0.799321	0.000734224	8.37e-06	7.94e-09	0.481875	267
7	80547047	82758529	6.98e-05	NA	0.000536076	-3.69e-06	9.87e-09	0.482314	396
8	105391381	107409808	6e-05	NA	-0.000115342	1.67e-06	7.3e-09	0.482559	352
8	123547148	124483938	-4.75e-05	NA	-0.000208514	-1.28e-05	4.58e-09	0.482707	189
4	66599449	68058793	-4.5e-05	NA	0.000287073	-1.68e-05	4.13e-09	0.483321	203
1	205459511	206705609	6.08e-05	NA	-9.92e-05	0.000140464	7.52e-09	0.483423	135
11	28742220	30056918	-4.47e-05	-1.43687	0.000445468	2.17e-06	4.06e-09	0.483474	185
21	28206883	28705495	-4.01e-05	NA	-8.02e-05	3.71e-06	3.28e-09	0.48385	143
10	23698033	25414215	-5.78e-05	-1.55532	0.000122935	1.12e-05	6.84e-09	0.484935	341
9	114078103	114828332	4.04e-05	1.01281	9.93e-05	1.61e-05	3.35e-09	0.484964	167
16	54673195	55505040	6e-05	NA	0.000534498	-2.64e-05	7.4e-09	0.485506	196
15	79992629	80635045	4.15e-05	NA	-7.59e-06	8.25e-06	3.54e-09	0.485999	143
4	45188855	47543891	4.98e-05	0.827881	0.000178762	2.02e-05	5.12e-09	0.486433	253
8	92344138	94269630	5.21e-05	NA	-9.29e-05	-1.95e-05	5.61e-09	0.486501	225
10	14412084	15303527	-5.7e-05	NA	-0.000246165	-8.98e-06	6.73e-09	0.487624	230
12	106156001	107521770	5.32e-05	1.03117	0.000173811	1.53e-05	5.88e-09	0.487994	304
6	33863662	35451187	-7.96e-05	-0.364611	0.00159001	3e-05	1.34e-08	0.491709	198
15	69938058	70772135	-5.22e-05	NA	-0.000138238	3.37e-05	5.78e-09	0.491835	225
11	4746391	5529152	5.69e-05	NA	-0.000431866	3.77e-06	6.85e-09	0.492082	331
5	159136348	160908680	7e-05	0.403693	0.00161267	1.86e-05	1.04e-08	0.492936	381
16	77689074	78446696	-6.39e-05	-1.05626	0.000240095	1.52e-05	8.71e-09	0.493677	227
6	116130983	117566682	-5.85e-05	-0.439675	0.00112275	1.58e-05	7.31e-09	0.493798	230
10	87285907	88450872	-5.24e-05	NA	0.00027162	-1.43e-06	5.92e-09	0.495613	248
13	87039360	88190520	-3.17e-05	NA	-6.03e-05	3.57e-06	2.16e-09	0.495731	166
4	14394902	15849986	-5.23e-05	NA	-0.000131916	3.08e-05	5.9e-09	0.495866	273
10	78642246	79740262	5.51e-05	NA	-0.000362815	4.69e-05	6.56e-09	0.496193	283
6	123105676	123889346	4.12e-05	1.08015	0.000485225	3e-06	3.67e-09	0.496282	143
2	155209736	156568446	-4.45e-05	NA	0.000253604	-9e-06	4.27e-09	0.496366	195
1	66774350	67760291	5.22e-05	NA	-3.8e-05	2.98e-06	5.9e-09	0.496692	219
8	134567348	135269827	5e-05	0.697569	0.000303888	1.69e-05	5.41e-09	0.496784	238
14	59135989	61649612	5.98e-05	NA	-0.00020555	4.86e-05	7.76e-09	0.497163	418
2	140902383	141803496	4.33e-05	NA	-0.000146149	5.99e-06	4.09e-09	0.498508	183
7	131857419	134306672	-7.12e-05	NA	8.12e-06	-2.87e-06	1.11e-08	0.498648	413
8	40417433	41718356	5.46e-05	3.10201	1.9e-05	1.63e-05	6.55e-09	0.499781	302
2	177327202	178551958	4.9e-05	0.634515	0.000421837	1.41e-05	5.28e-09	0.500204	220
5	155290613	156628287	-4.87e-05	-1.23256	3.83e-05	4.08e-05	5.23e-09	0.500325	231
5	170891834	171772889	-4.61e-05	NA	-0.000132649	1.99e-05	4.72e-09	0.502	169
11	129839528	130892029	-4.59e-05	-1.86171	0.000175328	3.46e-06	4.68e-09	0.502527	170
1	228101119	229075210	4.16e-05	0.806215	0.000139658	1.9e-05	3.84e-09	0.502538	144
2	33362643	34279720	5.06e-05	NA	-9.69e-05	2.45e-05	5.7e-09	0.502986	219
20	1899473	3081680	-5.65e-05	NA	-2.06e-05	2.13e-05	7.14e-09	0.503811	273
10	60375857	62558737	-6.64e-05	NA	-5.77e-05	2.91e-05	9.88e-09	0.504226	456
6	80557170	82387384	-5.34e-05	NA	-0.000149515	-7.6e-06	6.41e-09	0.504707	292
3	70289919	71418327	4.35e-05	NA	-3.83e-05	1.28e-06	4.29e-09	0.506149	180
9	115393806	116148630	4.18e-05	NA	0.000424445	-8.78e-06	3.95e-09	0.506252	188
15	32180607	33251727	4.07e-05	0.986339	0.000110864	1.53e-05	3.75e-09	0.506545	157
7	47281095	49130572	6.31e-05	NA	-0.000230296	-6.79e-06	9.04e-09	0.506862	426
20	42188914	43257406	5.11e-05	0.37107	0.000386879	4.91e-05	5.96e-09	0.507686	186
2	168431583	169176766	-4.14e-05	NA	-3.88e-06	-1.35e-05	3.93e-09	0.508419	161
8	66025862	67192642	3.75e-05	NA	0.000265101	-4.17e-06	3.23e-09	0.509038	197
7	104158491	105425027	4.71e-05	4.61218	4.27e-05	2.44e-06	5.13e-09	0.510979	203
14	96251418	97570260	-5.39e-05	NA	-0.000241534	-6.31e-06	6.73e-09	0.510996	284
5	156629754	157197141	-3.73e-05	-3.57747	1.76e-05	6.17e-06	3.22e-09	0.511619	165
1	53117066	54197141	4.68e-05	4.36922	0.000351832	3.27e-07	5.09e-09	0.511678	194
5	75743532	77203135	-5.85e-05	-0.961639	0.000655975	5.64e-06	7.97e-09	0.512331	343
1	168169452	169077127	-5.29e-05	NA	-8.16e-05	-1.41e-05	6.52e-09	0.512412	201
1	69441920	70486660	4.15e-05	NA	0.000415103	-1.47e-06	4.02e-09	0.512873	136
6	87140364	88532072	-4.41e-05	NA	-8.13e-05	5.35e-06	4.55e-09	0.51308	219
11	127716140	129186210	8.83e-05	0.264416	0.00134734	8.29e-05	1.83e-08	0.513238	324
5	84399219	85315500	-3.37e-05	-1.24551	2.59e-05	2.82e-05	2.65e-09	0.513593	148
1	6134990	7245669	4.88e-05	NA	-5.8e-05	4.24e-06	5.58e-09	0.513716	200
12	120008093	121720040	4.93e-05	NA	-0.000200285	-3.44e-06	5.71e-09	0.51428	283
5	53515888	55412347	5.83e-05	NA	-8.48e-05	4.62e-05	8e-09	0.514471	353
1	50641944	53116453	-4.75e-05	NA	-0.000109725	-2.42e-06	5.32e-09	0.514506	252
12	19925541	21568051	-5.97e-05	NA	-0.000320343	2.42e-05	8.4e-09	0.514998	370
1	153165450	154544651	-4.6e-05	NA	-0.000303201	2.71e-05	5.04e-09	0.516768	225
4	26473220	27903383	6.04e-05	0.27131	0.00130233	3.81e-05	8.75e-09	0.518243	231
18	64251305	65830031	-5.63e-05	NA	-0.000436207	-1.94e-05	7.65e-09	0.519562	331
2	147255216	149268931	4.17e-05	NA	-0.000154043	2.24e-05	4.21e-09	0.520332	221
2	236619713	238209382	-5.23e-05	NA	-0.000138504	-2.54e-05	6.63e-09	0.52066	295
6	111391537	114218733	6.86e-05	NA	-0.000563984	0.000125562	1.14e-08	0.52104	451
4	185934003	187113041	-5.19e-05	NA	-0.000218019	-1.42e-05	6.55e-09	0.521387	230
9	17628726	18659920	4.95e-05	NA	0.000664856	-3.75e-06	5.97e-09	0.521423	243
5	117714517	119668423	5.63e-05	NA	0.000131708	-5.55e-06	7.73e-09	0.521632	330
1	25305783	26976424	5.7e-05	0.600713	0.000142555	6.32e-05	7.91e-09	0.521708	266
22	34983275	35862655	4.44e-05	NA	-0.000222455	3.67e-05	4.81e-09	0.522489	203
17	72742484	74016834	4.32e-05	1.00341	9.02e-05	2.06e-05	4.58e-09	0.522799	175
6	93429797	94919277	5.25e-05	NA	-9.43e-05	6.2e-06	6.78e-09	0.523824	243
7	69808153	71204524	-5.58e-05	NA	-0.000349108	8.48e-06	7.67e-09	0.523871	269
11	113105405	113958177	6.09e-05	0.324909	0.00142671	2.46e-05	9.21e-09	0.525695	196
3	106332831	107729547	5.65e-05	0.462753	0.000610001	2.44e-05	7.94e-09	0.525817	206
4	18752722	20084049	4.05e-05	NA	0.000513405	-6.8e-06	4.08e-09	0.525959	227
2	102688495	103262415	3.59e-05	NA	2.31e-05	-1.99e-06	3.22e-09	0.526988	182
3	127471641	130243259	-4.82e-05	-1.08553	0.000279465	7.04e-06	5.8e-09	0.527177	380
12	40022029	41015211	4.54e-05	1.61416	0.000131007	6.05e-06	5.17e-09	0.527559	250
11	46252956	47893120	-3.39e-05	NA	-4.95e-05	2.46e-05	2.88e-09	0.528168	202
14	92099719	93378838	-5.75e-05	-0.183974	0.00188169	5.19e-05	8.31e-09	0.52824	308
2	240327154	240961852	-4.04e-05	NA	-6.91e-05	-8.59e-07	4.11e-09	0.528339	142
11	96849530	98703542	-5.71e-05	NA	0.000740566	-2.62e-05	8.21e-09	0.528469	339
9	122258577	124870612	-5.25e-05	NA	-0.000229658	4.72e-05	6.96e-09	0.528785	401
4	87980748	89236855	5.37e-05	2.80095	8.07e-05	4.55e-06	7.32e-09	0.53028	250
4	161056173	161796696	3.53e-05	NA	-0.00021914	-1.47e-05	3.19e-09	0.531446	138
8	70003607	72013005	-5.13e-05	-1.44829	0.000137606	9.1e-06	6.71e-09	0.531558	372
5	174468624	176128648	5.49e-05	NA	-0.00040801	-7.21e-06	7.71e-09	0.531679	297
11	115652723	117097952	7e-05	0.173951	0.000905419	0.000178983	1.26e-08	0.531955	326
4	156604173	158112985	4.71e-05	1.50223	0.000117394	8.36e-06	5.67e-09	0.531956	257
14	29198059	32014712	5.47e-05	0.544709	0.000608962	1.66e-05	7.67e-09	0.531994	347
12	99816842	101857521	5.96e-05	NA	-4.94e-05	2.91e-05	9.09e-09	0.532119	404
3	103700909	104579408	3.38e-05	NA	-0.000146224	2.24e-05	2.93e-09	0.532577	146
8	35314837	37375458	-3.61e-05	-0.765473	0.00015582	1.43e-05	3.36e-09	0.532936	194
12	80945774	83137872	-5.53e-05	NA	0.000243273	-1.09e-05	7.89e-09	0.533744	367
18	47263681	47814821	-3.42e-05	NA	-0.000111822	2.87e-05	3.01e-09	0.53375	159
11	18789820	20113591	5.91e-05	NA	0.000386303	-1.14e-05	9.04e-09	0.533941	328
20	13670311	14929217	-4.37e-05	NA	0.000214612	-3.05e-06	4.95e-09	0.534822	246
11	1058583	1861912	3.91e-05	NA	-2.05e-05	-5.48e-06	3.99e-09	0.535565	146
3	108636466	109961316	-3.24e-05	NA	-0.00035843	2.84e-06	2.74e-09	0.536305	173
2	54600556	56158646	6.8e-05	0.37668	0.00058247	5.59e-05	1.21e-08	0.5367	293
10	69896336	71052508	4.26e-05	NA	-3.89e-05	-2.26e-06	4.75e-09	0.536727	208
12	119303044	120007172	4.47e-05	NA	-0.000307125	1.38e-06	5.26e-09	0.537698	198
5	62531952	63837838	-3.63e-05	NA	-8.44e-05	3.07e-06	3.48e-09	0.538103	182
15	36968291	37930544	4.01e-05	NA	-0.000422404	9.08e-07	4.25e-09	0.538551	209
9	9793846	10358286	3.49e-05	NA	7.56e-06	-8.13e-06	3.24e-09	0.539361	137
6	23935352	24799440	-7.24e-05	-0.466887	0.000498313	4.82e-05	1.39e-08	0.539596	222
2	119581439	121070811	-5.3e-05	NA	-8.06e-05	3.79e-05	7.48e-09	0.54034	216
1	57585980	58535140	4.85e-05	1.32515	0.000194432	6.88e-06	6.27e-09	0.540494	254
15	58439935	59505191	-4.18e-05	NA	-0.000184119	-1.46e-05	4.66e-09	0.540934	196
5	134329463	135339464	-4.22e-05	NA	0.000717231	-8.31e-06	4.78e-09	0.541314	212
9	118570426	120030166	-5.26e-05	NA	0.00160546	-1.52e-05	7.42e-09	0.541413	349
19	37455512	39370456	5.38e-05	0.347619	0.000572595	4.18e-05	7.79e-09	0.542322	276
6	169231937	171049558	6.12e-05	NA	-0.00030357	5.19e-05	1.01e-08	0.542598	401
18	58817565	59585320	-3.5e-05	NA	-0.000345598	-4.26e-06	3.32e-09	0.543005	141
2	153371042	154414456	4.57e-05	NA	-0.000161278	1.97e-05	5.67e-09	0.543412	221
10	20132516	21243558	-5.41e-05	NA	-0.000131418	3.72e-05	7.94e-09	0.543495	309
1	192452631	193504005	-4.28e-05	-0.681355	0.000174481	2.27e-05	4.97e-09	0.543551	146
20	53408035	54321635	3.71e-05	NA	0.000524318	-3.13e-06	3.75e-09	0.544622	159
12	83856540	85014953	-3.58e-05	NA	0.000154922	-2.45e-06	3.49e-09	0.544656	199
8	15274608	16087631	4.33e-05	NA	0.000457713	-1.81e-05	5.14e-09	0.545736	201
1	5000970	5471517	-4.27e-05	-1.46435	0.000420734	2.02e-06	5e-09	0.546004	138
19	48697961	49485758	4.52e-05	0.270838	0.000117506	0.000236988	5.61e-09	0.546277	155
18	37683967	38766853	4.26e-05	NA	9.64e-05	-1.2e-05	5e-09	0.546699	225
22	40095174	41405753	3.24e-05	6.88148	0.00032576	6.82e-08	2.92e-09	0.548318	154
3	134385789	137369181	5.38e-05	0.528815	0.000202301	5.11e-05	8.04e-09	0.548761	527
13	102299498	103339911	5.14e-05	NA	0.000678713	-2.28e-06	7.4e-09	0.54979	248
2	228457117	229368530	4.25e-05	0.590798	0.000354011	1.46e-05	5.07e-09	0.550651	197
1	246991094	247838628	4.34e-05	2.7376	0.000376752	6.68e-07	5.3e-09	0.550835	169
4	176199091	177290105	3.66e-05	NA	0.000231457	-9.59e-08	3.78e-09	0.551111	158
2	218616633	219671910	-3.42e-05	-0.417523	0.000283841	2.36e-05	3.3e-09	0.552126	184
15	99128932	100077720	4.12e-05	NA	-6.44e-05	-4.88e-06	4.87e-09	0.554589	185
12	76060283	77098899	4.1e-05	NA	0.000202022	-8.43e-06	4.82e-09	0.5549	217
4	165820093	166609852	-3.73e-05	NA	-4.15e-05	0.000129562	4e-09	0.555111	184
6	65762553	67028107	4.25e-05	NA	-0.000213912	7.85e-06	5.18e-09	0.555137	232
5	119669457	120962383	-4.24e-05	NA	0.00047954	-1.4e-05	5.18e-09	0.555205	234
6	67557245	68546601	-3.76e-05	NA	-4.16e-05	-5.06e-06	4.06e-09	0.555612	167
9	133642918	134639655	-3.43e-05	-3.25069	5.71e-05	1.95e-06	3.39e-09	0.556092	171
8	69111244	70003448	3.98e-05	NA	0.000168174	-1.5e-05	4.6e-09	0.557608	186
18	55090919	55808073	3.94e-05	0.364259	0.00079269	1.47e-05	4.51e-09	0.557858	176
13	43099889	44637493	4.79e-05	NA	0.000367845	-2.65e-06	6.78e-09	0.560498	363
14	52762622	54162101	3.85e-05	NA	-0.000106771	5.14e-06	4.37e-09	0.560575	232
7	42495555	44971837	5.14e-05	NA	-0.000537313	3.94e-05	7.83e-09	0.561676	440
2	151191481	152490219	-3.91e-05	-2.50029	0.000180318	1.36e-06	4.55e-09	0.561884	215
21	43343190	44632513	9.25e-05	0.177561	0.000818632	0.000331357	2.55e-08	0.562375	424
5	135340951	137948424	-5.21e-05	NA	-0.000522776	2.6e-05	8.1e-09	0.562451	450
14	93379151	94420996	3.85e-05	1.33415	3.65e-05	2.28e-05	4.45e-09	0.563286	219
7	13675094	14941781	-4.72e-05	NA	0.000256019	-1.92e-06	6.67e-09	0.563589	263
8	90607207	92342283	-3.47e-05	NA	-0.000331977	9.89e-06	3.64e-09	0.565141	213
3	23803541	25459497	-5.21e-05	-0.476194	0.000287629	4.17e-05	8.26e-09	0.566398	373
20	15148231	16150464	-5.21e-05	-0.552587	0.000519005	1.71e-05	8.28e-09	0.566768	345
6	148180191	148917941	4.56e-05	NA	0.000222196	-2.79e-05	6.37e-09	0.567819	198
11	99614560	101156501	5.4e-05	NA	-6.59e-05	-7.44e-06	8.96e-09	0.568034	362
5	150918158	152360494	-3.98e-05	NA	-0.000262019	-6.74e-07	4.87e-09	0.568293	266
16	18065944	20054371	4.71e-05	0.758931	0.000393321	9.78e-06	6.82e-09	0.568789	221
16	10431221	11493266	8.9e-05	0.118143	0.000579962	0.000978719	2.44e-08	0.568901	241
21	33273162	33988973	3.73e-05	NA	-2.37e-05	-8.37e-06	4.32e-09	0.570106	175
4	188687155	189524815	-4.14e-05	NA	-0.000399761	-6.53e-06	5.33e-09	0.570802	158
1	39537291	40933221	4.24e-05	NA	-0.00015801	2.09e-05	5.62e-09	0.571412	213
2	229368812	230282624	-3.87e-05	NA	-0.000661173	-1.42e-05	4.69e-09	0.571574	196
3	83947451	85090935	2.83e-05	NA	-3.02e-05	-4.28e-06	2.51e-09	0.572196	141
14	63897095	65218457	-3.1e-05	-0.852005	0.000196875	6.73e-06	3.03e-09	0.572901	205
6	40345542	42105449	-6e-05	-1.16095	0.000135262	1.97e-05	1.14e-08	0.573552	401
1	199580285	201070422	6.12e-05	0.172665	0.000942257	0.00013326	1.18e-08	0.57365	301
6	153551177	155228511	5.55e-05	0.92933	0.00019317	1.84e-05	9.73e-09	0.573969	348
3	116452274	117998840	-4.63e-05	NA	-8.04e-05	-3.23e-06	6.8e-09	0.574295	311
12	65926411	67039427	-3.87e-05	-0.964834	5.96e-05	2.7e-05	4.75e-09	0.574365	228
21	17305471	18457656	-3.76e-05	NA	0.0006201	-9.68e-06	4.48e-09	0.574746	136
7	130797776	131856855	-4.39e-05	NA	4.49e-05	-1.01e-05	6.11e-09	0.574815	214
5	106800765	108633176	5.34e-05	1.19562	2.45e-05	8.11e-05	9.06e-09	0.575171	417
1	18486272	20022063	5.87e-05	NA	-8.79e-05	3.3e-05	1.1e-08	0.57539	359
11	131871467	132386355	-3.3e-05	NA	-0.000122185	-3.99e-06	3.48e-09	0.57558	160
11	102668882	103491310	3.51e-05	NA	-5.57e-05	-7.82e-06	3.93e-09	0.575622	177
12	30355547	31067009	-3.46e-05	NA	-5.52e-06	-1.47e-05	3.82e-09	0.575833	181
1	111739749	112560278	5.08e-05	0.537643	0.000145275	6.14e-05	8.27e-09	0.576637	273
5	52134410	52661197	3.04e-05	0.575651	0.000333208	8.35e-06	2.96e-09	0.576703	164
2	225833758	227531180	-4.3e-05	-0.446629	0.000381663	2.43e-05	5.94e-09	0.576877	298
13	108519987	109359792	-4.31e-05	-0.330787	0.000917699	1.85e-05	5.98e-09	0.57713	184
6	168549335	169231503	3.98e-05	0.43798	0.00109106	7.58e-06	5.11e-09	0.5773	170
11	14936943	16789155	4.07e-05	0.633555	0.000321276	1.28e-05	5.33e-09	0.577608	265
12	113885696	114882476	-4.62e-05	NA	-0.000384717	-1.34e-05	6.92e-09	0.578578	272
4	114904730	117275534	-3.89e-05	-0.854538	0.000493526	4.2e-06	4.92e-09	0.579261	259
20	58296350	59361064	3.95e-05	NA	-0.000348713	2.39e-05	5.12e-09	0.5808	248
15	37931874	38804104	-3.25e-05	NA	-0.000397008	3.85e-06	3.47e-09	0.580818	146
7	20608	1490775	3.39e-05	NA	0.000277218	-1.46e-06	3.82e-09	0.582909	156
12	108506696	110111462	-4.49e-05	NA	-0.00020586	-8.59e-06	6.7e-09	0.583029	303
10	64263402	65469133	4.07e-05	0.262474	0.000823045	2.91e-05	5.5e-09	0.583717	214
3	183762644	185262137	-3.98e-05	NA	-8.35e-05	1.79e-05	5.28e-09	0.583741	240
8	16087729	17579518	4.87e-05	0.602893	0.000320246	2.04e-05	7.91e-09	0.58401	292
5	2979710	3600334	3.99e-05	NA	-7.52e-05	9.67e-06	5.31e-09	0.584193	200
16	81209631	82481987	5.76e-05	0.282447	0.000925002	4.49e-05	1.11e-08	0.584887	273
5	57338357	58834736	5.16e-05	NA	-0.000193617	1.55e-05	8.94e-09	0.58501	440
10	97985690	99554180	-4.2e-05	NA	-0.000229227	6.96e-05	5.93e-09	0.585588	291
10	13719970	14411956	-5.75e-05	-0.32909	0.00033876	9.02e-05	1.12e-08	0.586096	204
17	62037685	64434272	-5.1e-05	-0.562509	0.000315548	2.61e-05	8.79e-09	0.586273	328
16	68429894	70885818	-4.62e-05	-0.784198	0.000309578	1.12e-05	7.23e-09	0.586541	258
13	95540709	97520182	4.93e-05	NA	-8.15e-05	4.89e-05	8.22e-09	0.586809	423
2	200504209	201571624	-3.62e-05	-3.07219	4.85e-05	2.86e-06	4.44e-09	0.586903	209
3	21523116	22102707	3.78e-05	NA	-0.000159394	1.51e-05	4.84e-09	0.587302	190
2	105872982	107406122	5.18e-05	NA	-1.04e-05	4.62e-05	9.15e-09	0.58807	350
1	79113455	80341320	4.06e-05	NA	0.000151212	-5.55e-06	5.65e-09	0.588578	222
2	133034031	133950661	-4.03e-05	-0.537934	0.00033384	1.68e-05	5.58e-09	0.589827	182
5	157199547	158491655	4e-05	0.405937	0.000417619	2.33e-05	5.52e-09	0.590061	306
7	91174778	93339775	-3.54e-05	NA	-1.64e-05	-1.6e-06	4.35e-09	0.591717	277
14	74252993	75747118	3.23e-05	NA	-0.000204423	2.33e-06	3.63e-09	0.592357	263
6	117567468	119071713	-4.4e-05	-1.93993	0.000410451	1.25e-06	6.79e-09	0.593802	295
15	62737452	64335240	4.65e-05	0.516291	0.00107656	7.54e-06	7.61e-09	0.593846	306
2	45563613	47052067	-5.3e-05	NA	-0.000292788	-1.07e-05	9.89e-09	0.594228	371
15	92669184	93590376	4.15e-05	NA	0.000249089	-1.52e-05	6.11e-09	0.595066	236
4	61872656	64117718	4.14e-05	NA	5.68e-05	-1e-05	6.07e-09	0.595072	273
11	20115277	21773251	-5.87e-05	NA	-7.09e-05	1.35e-05	1.22e-08	0.59556	443
9	131430602	132891863	-3.51e-05	NA	-5.46e-05	2e-05	4.38e-09	0.595593	181
10	7639932	9432277	-6.03e-05	-0.598093	0.000265379	3.83e-05	1.29e-08	0.595596	476
2	217184715	218615634	-4.19e-05	NA	0.00026843	-1.26e-05	6.23e-09	0.595611	267
3	171312880	172965694	4.1e-05	0.718806	0.00105866	3.08e-06	6.03e-09	0.597396	293
3	7509715	7991133	3.14e-05	NA	-0.00022533	2.99e-06	3.55e-09	0.598227	163
9	136429816	136979539	-3.11e-05	NA	-2.67e-05	8.47e-06	3.49e-09	0.598671	132
6	51704668	53402679	5.64e-05	0.556969	0.000338687	3.02e-05	1.15e-08	0.598855	382
2	234699366	235626316	4.38e-05	NA	-0.000451292	2.77e-06	6.95e-09	0.599363	252
17	13626102	14209988	-3.47e-05	-1.48255	0.000217891	2.52e-06	4.39e-09	0.599909	142
13	103340536	104065375	-3.86e-05	NA	0.000800997	-4.91e-07	5.42e-09	0.600345	229
17	27885675	29259899	2.88e-05	NA	-6.07e-05	4.45e-05	3.02e-09	0.600356	153
3	190993386	191840443	-3.03e-05	NA	-0.000127739	6.13e-06	3.34e-09	0.600583	162
4	43963518	45187835	3.37e-05	0.468759	0.000426444	1.21e-05	4.17e-09	0.601539	181
10	106139294	107874146	4.23e-05	1.65396	4.1e-05	1.59e-05	6.59e-09	0.602194	340
13	25640695	27282973	-3.91e-05	NA	-0.000195953	9.91e-06	5.63e-09	0.602282	289
4	55202697	57418400	4.77e-05	0.958014	7.41e-05	3.35e-05	8.4e-09	0.602383	398
12	665655	1602602	3.29e-05	0.309099	0.000205304	5.51e-05	4.04e-09	0.604805	144
9	1792277	2665240	4.52e-05	NA	-0.000158117	1.44e-05	7.67e-09	0.605802	259
20	40585126	41194048	-3.28e-05	-2.49064	0.000123635	1.4e-06	4.07e-09	0.607051	184
9	6144333	7232230	3.75e-05	NA	-6.85e-05	-3.45e-06	5.33e-09	0.607222	232
8	32449533	33980486	2.76e-05	NA	6.83e-06	-1.13e-05	2.9e-09	0.607758	141
10	86460169	87285511	-2.84e-05	NA	0.000468547	-2.04e-07	3.07e-09	0.608634	175
4	158114105	160356254	3.74e-05	0.367674	0.000194599	5.33e-05	5.4e-09	0.610531	282
1	229076157	230477970	4.52e-05	NA	-0.000107301	7.38e-06	7.89e-09	0.61062	284
9	83455867	84388566	-3.44e-05	NA	-9.41e-05	3.78e-06	4.59e-09	0.611134	208
5	72420784	73507955	-3.95e-05	NA	-5.47e-05	3.32e-05	6.03e-09	0.611216	255
9	86181461	87571563	-3.87e-05	NA	0.000545065	-1e-05	5.82e-09	0.611938	310
17	17299591	18446092	-3.2e-05	NA	-3.15e-05	1.36e-06	3.98e-09	0.611943	190
2	101338644	102688272	4.01e-05	NA	-5.96e-06	-1.05e-06	6.25e-09	0.612061	247
9	21550959	22968575	3.42e-05	10.8678	1.13e-06	8.74e-06	4.58e-09	0.613313	216
4	109980374	112204254	4.3e-05	NA	-4.81e-05	1.37e-05	7.26e-09	0.613578	361
15	65104668	66358474	-2.33e-05	NA	-6.06e-05	-3.34e-07	2.15e-09	0.614295	131
7	55641798	57382254	2.97e-05	NA	-0.000209928	-5.87e-06	3.47e-09	0.614468	180
2	10881867	11652586	3.45e-05	NA	-0.000371173	-9.87e-06	4.68e-09	0.61449	151
2	163359084	165200324	3.81e-05	0.378127	0.000871083	1.17e-05	5.75e-09	0.615153	216
7	135466022	137137511	-4.44e-05	NA	2.82e-05	-9.76e-06	7.84e-09	0.616063	344
14	75747258	76583135	3.18e-05	0.654108	0.000146393	1.61e-05	4.02e-09	0.616361	160
5	42623245	43859513	-2.37e-05	NA	-0.000123645	-1.87e-06	2.25e-09	0.617232	149
18	70719886	71243399	-2.84e-05	NA	-0.000162724	4.01e-06	3.24e-09	0.617435	129
2	104485456	105871610	-3.52e-05	-0.903002	0.000110233	1.38e-05	4.97e-09	0.617554	200
14	63166807	63890839	2.6e-05	NA	-0.000278642	4.74e-06	2.71e-09	0.61758	142
4	163728264	164910818	2.96e-05	1.04281	4.6e-05	1.75e-05	3.51e-09	0.617927	167
11	31856654	33383448	3.52e-05	NA	0.000340803	-9.28e-06	5.03e-09	0.620078	227
20	18896895	19707457	-3.37e-05	-1.26822	0.00012575	5.6e-06	4.62e-09	0.620414	192
1	240563367	241178287	3.48e-05	NA	-0.000299866	-1.05e-05	4.94e-09	0.620901	132
5	99259751	101101103	-3.05e-05	NA	0.000259252	-2.77e-06	3.79e-09	0.621024	232
16	53848448	54671719	-4.42e-05	NA	-0.000270547	1.6e-05	8.12e-09	0.624047	222
6	121674337	123104703	3.61e-05	0.538927	0.00016755	2.68e-05	5.49e-09	0.625845	244
14	61651278	63164649	4.12e-05	0.387882	0.000291707	3.87e-05	7.15e-09	0.626066	282
9	120030269	121008844	-3.29e-05	NA	-4.16e-05	-5.99e-06	4.56e-09	0.626079	227
14	90075441	92098486	-4.24e-05	NA	-0.000120877	2.45e-05	7.59e-09	0.626289	334
14	44542368	45247021	2.84e-05	NA	-7.55e-05	1.25e-05	3.43e-09	0.627586	143
5	121485609	122603725	-3.13e-05	-0.257762	0.000907989	1.62e-05	4.16e-09	0.627688	209
22	48481280	49081753	3.76e-05	NA	0.000339589	-1.01e-05	6.01e-09	0.62784	181
6	68546995	69295414	-3e-05	NA	0.000269887	-7.28e-06	3.83e-09	0.628062	139
11	79723675	80720242	-3.6e-05	NA	-0.000133327	5.27e-06	5.52e-09	0.628585	205
12	29111480	30354932	-4.16e-05	NA	-7.64e-05	-4.27e-06	7.42e-09	0.628816	335
3	73239448	75376291	4.1e-05	NA	-6.09e-05	-1.19e-05	7.2e-09	0.629082	349
3	189531911	190303805	-3.3e-05	NA	-8.99e-06	4.29e-06	4.67e-09	0.629511	200
17	1481897	2613925	3.84e-05	0.728412	0.000280623	9.89e-06	6.34e-09	0.629877	211
6	39022698	40344526	-4.39e-05	NA	-0.000371464	4.66e-06	8.34e-09	0.630408	318
14	39370726	40336296	-2.64e-05	-1.3924	0.00017994	2e-06	3.02e-09	0.630785	177
2	51668142	53351493	-4.41e-05	-0.375278	0.000504588	2.74e-05	8.49e-09	0.632132	380
4	130950008	131948861	-2.83e-05	NA	-0.000282878	-3.45e-06	3.5e-09	0.632239	157
5	4223577	5137474	-3.19e-05	NA	-0.000552091	5.67e-06	4.46e-09	0.632598	183
15	36425448	36968033	2.72e-05	NA	0.000195961	-1.06e-05	3.24e-09	0.632898	139
4	42662718	43962569	2.94e-05	0.311717	0.000405171	2.2e-05	3.79e-09	0.633071	188
17	59309085	60883279	3.11e-05	NA	-0.000138899	-9.67e-06	4.26e-09	0.633478	149
1	34017349	34797348	3.47e-05	1.93419	0.000168492	1.92e-06	5.33e-09	0.634222	171
2	207722425	208639154	-3.42e-05	NA	-0.000248371	-1.6e-05	5.18e-09	0.634526	210
8	140094627	141355502	4.07e-05	NA	-0.000450501	1.27e-05	7.36e-09	0.635053	317
8	83727741	85093121	-2.74e-05	NA	9.4e-05	-4.8e-06	3.34e-09	0.635325	158
15	101408616	101918220	-2.65e-05	-1.00952	0.000342699	2e-06	3.11e-09	0.635344	133
3	177531847	179359242	3.69e-05	NA	0.000495557	-1.88e-05	6.05e-09	0.635555	307
16	83972415	84645588	4.77e-05	NA	0.00022016	-6.4e-06	1.02e-08	0.63657	218
11	89441680	91115475	2.92e-05	NA	0.000223752	-4.46e-06	3.82e-09	0.636687	179
14	87335256	88641174	2.78e-05	NA	-0.000159643	1.03e-05	3.48e-09	0.636853	209
3	3364442	4430024	3.56e-05	NA	0.000985811	-1.28e-05	5.68e-09	0.637203	250
17	51284441	52861905	-3.93e-05	NA	3.35e-05	-9.17e-06	6.96e-09	0.638006	242
17	70948535	71825523	4.24e-05	1.46784	6.53e-05	1.28e-05	8.17e-09	0.639062	197
3	63505191	64473972	-3.21e-05	NA	-0.000251905	-1.29e-05	4.67e-09	0.639129	209
16	7046430	7524343	-3.35e-05	NA	0.000530867	-1.2e-05	5.13e-09	0.640173	138
2	154415112	155208173	-2.66e-05	-0.435944	0.000403005	9.24e-06	3.24e-09	0.640181	141
1	179678188	180567596	3.44e-05	0.749265	0.000140199	1.5e-05	5.43e-09	0.641002	170
9	34771534	36712124	-4.13e-05	-0.317962	0.000699334	2.41e-05	7.87e-09	0.641393	325
3	131373740	132115911	-2.92e-05	-1.03211	0.000101253	7.88e-06	3.92e-09	0.64151	218
4	118220292	119945314	3.61e-05	NA	0.000777574	-8.73e-06	6.02e-09	0.641578	301
5	140644957	141640050	3.42e-05	NA	-0.000484516	3.19e-05	5.41e-09	0.641764	233
6	54293261	56103747	4.13e-05	NA	-0.000370141	7.51e-06	7.91e-09	0.642112	353
18	70094975	70717286	2.55e-05	0.836572	0.000252326	3.68e-06	3.02e-09	0.642456	131
14	71132759	72213258	2.32e-05	NA	2.77e-05	-6.36e-06	2.5e-09	0.643056	162
6	77257275	78957547	3.74e-05	NA	0.000275809	-7.62e-06	6.54e-09	0.643963	291
5	31748611	33944217	4.98e-05	0.221526	0.0020496	2.47e-05	1.16e-08	0.644114	454
1	215129087	216672805	-3.82e-05	-0.205105	0.00062439	5.55e-05	6.84e-09	0.644197	246
1	30792984	32042421	3.76e-05	NA	-0.000274467	-1.11e-06	6.67e-09	0.644898	287
3	111416451	112182995	-2.77e-05	NA	4.72e-05	-4e-06	3.61e-09	0.645197	207
2	206045927	207721890	-3.9e-05	NA	-1.74e-05	5.9e-06	7.17e-09	0.645307	299
4	137247703	137987679	2.7e-05	NA	-0.000418007	9.48e-06	3.44e-09	0.645417	146
2	216449570	217184275	-2.7e-05	NA	-6.21e-05	-5.78e-06	3.46e-09	0.645771	144
4	65562213	66598615	-2.5e-05	NA	0.000490581	-7.84e-06	2.99e-09	0.648014	143
12	129689639	130157939	-3.14e-05	-4.54883	0.000115186	4.14e-07	4.73e-09	0.648034	146
3	81190039	82446513	2.08e-05	0.325801	0.000700409	5.82e-06	2.09e-09	0.649143	164
5	142230949	144583138	-4.79e-05	-0.820008	0.00106058	3.21e-06	1.11e-08	0.649478	496
12	32082695	32645755	2.89e-05	NA	0.000164565	-2.38e-06	4.06e-09	0.649615	152
1	20765245	22634131	4.93e-05	1.40031	0.000168385	7.37e-06	1.18e-08	0.649724	400
22	19139368	20000428	2.99e-05	NA	-6.16e-05	3.05e-05	4.36e-09	0.651214	190
2	42088016	42947335	-2.76e-05	NA	6.16e-05	-4.8e-06	3.72e-09	0.651321	180
17	10573457	11667346	3.72e-05	NA	-0.000455565	2.42e-05	6.79e-09	0.651504	212
6	5057399	6246639	4.34e-05	NA	-0.000644813	-2.91e-06	9.29e-09	0.652596	349
9	20324848	21549638	-2.77e-05	NA	0.000546678	-6.14e-06	3.79e-09	0.652603	181
1	107432576	109075191	4.4e-05	0.342318	0.000408739	4.05e-05	9.64e-09	0.653797	335
6	20231516	22049758	-4.74e-05	NA	-0.000680232	6.41e-05	1.12e-08	0.65446	370
12	115329869	117087376	-4.86e-05	-1.07807	0.000532031	3.81e-06	1.18e-08	0.65463	454
16	55506137	56906006	-4.05e-05	-0.343299	0.000561577	2.48e-05	8.22e-09	0.655076	255
21	32213678	33270766	3.06e-05	0.28865	0.000407743	2.76e-05	4.72e-09	0.655913	202
9	126927204	128926989	2.78e-05	NA	-0.000211573	-2.5e-06	3.89e-09	0.65604	268
7	106052873	107305328	-2.89e-05	NA	7.61e-05	-3.56e-06	4.26e-09	0.65826	214
11	118899218	120171371	3.53e-05	NA	-0.0003358	3.95e-05	6.4e-09	0.659248	235
14	49955381	52077965	4.28e-05	NA	-0.000145891	2.75e-05	9.43e-09	0.659358	457
8	79832211	80654655	-2.35e-05	NA	-6.25e-05	4.01e-06	2.86e-09	0.659751	140
1	40934284	42166782	3.51e-05	3.41245	0.000360983	2.93e-07	6.36e-09	0.65985	225
12	61740561	63158569	-3.69e-05	NA	-3.17e-05	2.06e-06	7.06e-09	0.660664	305
9	93442205	94163515	2.88e-05	NA	3.38e-05	-4.49e-06	4.3e-09	0.660816	202
15	47000857	47977097	2.49e-05	NA	-0.00029417	1.23e-05	3.21e-09	0.661014	168
3	6422814	7509288	3.2e-05	0.262676	0.000422444	3.51e-05	5.35e-09	0.661609	227
13	22211354	23590611	3.99e-05	NA	0.000800705	-4.1e-05	8.31e-09	0.661725	294
11	107491606	108495975	2.32e-05	NA	0.000679949	-4.87e-06	2.84e-09	0.663105	140
14	52078316	52761693	-2.96e-05	NA	-0.000235503	6.4e-06	4.62e-09	0.663409	211
2	165202539	167120956	-3.88e-05	-0.477175	0.000885727	7.47e-06	7.97e-09	0.663906	345
11	81654617	82844918	-2.92e-05	NA	-0.00023334	2.46e-06	4.53e-09	0.664419	226
5	85316429	86490293	2.54e-05	NA	-0.000304215	3.76e-05	3.43e-09	0.664455	164
6	45788111	46556325	2.57e-05	NA	-0.000338668	-9.09e-06	3.52e-09	0.6647	136
7	35615611	37353302	4.27e-05	0.203828	0.00178662	2.45e-05	9.71e-09	0.665209	421
6	102888281	104211089	-2.84e-05	NA	0.000433741	-9.9e-06	4.33e-09	0.665981	207
18	53764157	55089715	2.94e-05	NA	-2.05e-05	-4.72e-06	4.63e-09	0.666007	233
11	117098436	118898319	-6.63e-05	-0.130233	0.00146606	0.000176844	2.36e-08	0.666132	424
7	148620581	150491084	3.29e-05	0.393255	0.000347934	2.01e-05	5.8e-09	0.666202	267
1	61258378	62107806	-3.2e-05	-1.59006	0.000115535	3.5e-06	5.51e-09	0.666739	178
3	190304172	190992002	2.12e-05	0.688915	0.00029518	3.21e-06	2.45e-09	0.668073	143
20	59892231	61091395	3.76e-05	NA	-0.000101319	5.61e-08	7.69e-09	0.668273	276
2	143255262	145301314	3.43e-05	0.614939	0.000130846	2.38e-05	6.43e-09	0.668936	285
2	232791948	233964632	2.95e-05	NA	0.000104202	-1e-05	4.77e-09	0.668999	208
6	110654605	111390344	3.05e-05	NA	0.000163097	-5.22e-06	5.1e-09	0.669077	128
4	117275542	118219755	2.28e-05	NA	0.000319674	-6.77e-06	2.85e-09	0.669799	150
14	79027504	80998547	-3.62e-05	NA	-8.18e-05	-1.5e-05	7.21e-09	0.670212	369
8	107410067	108108114	-2.37e-05	-1.30946	4.82e-05	6.77e-06	3.09e-09	0.670536	157
13	58248124	60085069	3.38e-05	NA	0.000168469	-1.93e-06	6.33e-09	0.671198	312
1	17176635	17872659	2.55e-05	NA	8.82e-05	-7.53e-06	3.63e-09	0.67166	143
18	48784953	50151479	-3.31e-05	NA	-0.000192199	-3.86e-06	6.16e-09	0.67334	260
11	129187995	129838375	2.84e-05	0.915706	0.000370439	2.59e-06	4.57e-09	0.674385	137
17	69242932	70147289	-2.9e-05	NA	-0.000192067	1.78e-05	4.78e-09	0.674821	166
6	88533324	89668547	3.13e-05	NA	-0.000109517	-1.04e-05	5.58e-09	0.675256	215
19	4349416	5191547	2.91e-05	NA	-0.000202569	2.24e-05	4.83e-09	0.675399	133
17	5574433	6570522	4.07e-05	0.457538	0.000330052	2.4e-05	9.47e-09	0.675683	266
14	46312678	47456738	-2.02e-05	NA	-5.7e-06	-7.33e-06	2.33e-09	0.675863	152
1	15424441	17123862	-3.55e-05	NA	-0.000360455	8.51e-06	7.27e-09	0.677005	293
4	181732746	182420390	-3.02e-05	NA	-0.000371748	9.15e-06	5.26e-09	0.677494	171
4	137988838	139114529	-2.53e-05	NA	6.09e-05	-9.17e-06	3.73e-09	0.679011	181
5	144584265	145803004	2.25e-05	NA	0.000517641	-7.19e-06	2.96e-09	0.679487	167
7	100606141	101730309	2.98e-05	NA	-0.000468637	-7.55e-06	5.21e-09	0.679643	182
3	94202771	96056259	2.15e-05	NA	-2.05e-05	-3.04e-06	2.72e-09	0.680044	179
2	195117932	197307918	-3.15e-05	-0.528527	0.000146124	2.43e-05	5.83e-09	0.68027	283
22	27295234	27653424	-3.15e-05	NA	0.000937477	-1.32e-05	5.87e-09	0.680619	165
15	81607249	84062334	3.36e-05	0.30028	0.000292243	4.28e-05	6.68e-09	0.681198	325
15	85518062	86341812	2.1e-05	0.464934	0.000135765	1.51e-05	2.62e-09	0.681224	159
1	32042540	34016219	-3.16e-05	NA	-0.000206728	2.96e-05	5.9e-09	0.68128	237
13	82580994	84132765	2.28e-05	NA	0.000139279	-1.16e-05	3.08e-09	0.681944	218
4	23563931	24992827	3.47e-05	NA	0.0003476	-1.64e-05	7.16e-09	0.68208	307
3	27609447	29409547	3.62e-05	0.150118	0.0010752	5.42e-05	7.83e-09	0.682085	335
7	14942134	16480989	-3.49e-05	NA	-0.000384366	4.22e-05	7.27e-09	0.682461	307
5	6859297	7852978	-3.22e-05	-0.873556	0.000442048	3.07e-06	6.21e-09	0.68293	249
4	7136158	8054472	3.77e-05	NA	-0.000116131	-2.2e-05	8.55e-09	0.683671	288
21	47491975	48119635	2.23e-05	2.77244	9.5e-05	6.81e-07	3e-09	0.684059	150
11	111985737	113103996	2.84e-05	0.995336	0.000544357	1.5e-06	4.91e-09	0.685103	200
9	98891743	100917602	2.72e-05	NA	-0.000140771	1.4e-05	4.53e-09	0.68551	281
12	44923334	46022099	2.26e-05	NA	-5.92e-05	4.89e-06	3.11e-09	0.685839	141
1	95199771	96149941	-3.14e-05	-2.9354	2.22e-05	5.15e-06	6.06e-09	0.686599	228
18	72521276	73897594	3.43e-05	NA	7.3e-05	-2.16e-06	7.28e-09	0.687806	347
4	101898276	103387944	-2.73e-05	NA	-0.000203384	-4.68e-06	4.63e-09	0.688058	275
12	13362818	14658341	3.89e-05	1.10498	0.000315048	3.93e-06	9.41e-09	0.688809	365
8	136209325	137306730	2.52e-05	NA	-0.000438967	5.16e-06	3.97e-09	0.689252	198
10	56885639	58806290	3.09e-05	NA	1.64e-05	-3.77e-06	5.99e-09	0.69001	311
1	224435934	226143348	3.44e-05	0.40888	0.000330858	2.14e-05	7.49e-09	0.690905	255
3	130244120	131373405	-1.89e-05	NA	7.6e-05	-9.15e-06	2.25e-09	0.690973	177
2	172088943	173586201	3.21e-05	0.292933	0.000897583	1.34e-05	6.53e-09	0.691049	253
16	25590147	26681997	4.12e-05	2.69881	0.000168984	1.38e-06	1.08e-08	0.692088	278
13	71763633	72958993	-2.43e-05	NA	-4.41e-05	2.53e-05	3.78e-09	0.692366	198
4	131951466	133741365	-2.25e-05	NA	-2.19e-05	-5.69e-06	3.23e-09	0.692466	204
21	41707453	42543663	2.93e-05	NA	-0.000269555	7.99e-06	5.52e-09	0.693282	219
3	79024541	81187867	2.32e-05	NA	-0.000236525	-3.67e-06	3.46e-09	0.693398	225
15	33253484	33792116	-2.73e-05	NA	-7.6e-05	2.14e-06	4.8e-09	0.693459	168
20	36905894	37875045	2.11e-05	NA	-7.73e-05	-2.44e-06	2.87e-09	0.693654	166
14	88641335	90069965	2.95e-05	1.53313	4.84e-05	7.65e-06	5.63e-09	0.694152	286
11	103491586	104871322	2.81e-05	NA	-8.53e-06	3.44e-05	5.12e-09	0.694516	254
10	94196690	95064828	-2.19e-05	NA	0.00010698	-4.57e-06	3.12e-09	0.694824	174
11	84618788	86623913	3.59e-05	0.517212	0.000203359	2.37e-05	8.39e-09	0.695384	393
3	88725754	94202010	-2.14e-05	NA	-3.18e-05	-7.9e-06	3.01e-09	0.696253	199
8	131553327	132358990	2.59e-05	5.94014	0.000121835	1.56e-07	4.41e-09	0.696751	185
10	127821105	128409952	2.64e-05	0.49588	0.000132159	2.14e-05	4.59e-09	0.696891	163
3	172966405	174274308	2.45e-05	NA	-0.000322719	1.14e-05	3.95e-09	0.697029	232
7	8476787	9223721	-2.72e-05	NA	-0.000290222	-7.08e-06	4.89e-09	0.697058	163
14	99981105	101244250	-2.6e-05	NA	-0.000293848	4.93e-05	4.49e-09	0.698011	211
5	24796795	26183141	2.66e-05	NA	-0.000345854	7.65e-06	4.75e-09	0.699485	192
17	76446689	77093768	2.56e-05	NA	-0.000119281	1.17e-05	4.42e-09	0.7001	133
6	161123771	162298351	3.73e-05	NA	0.000173274	-1.85e-05	9.39e-09	0.7002	329
8	117131947	118622352	-3.13e-05	-2.23841	4.57e-05	4.27e-06	6.66e-09	0.701512	274
21	42545250	43342046	-3.47e-05	-0.198682	0.000645129	4.72e-05	8.28e-09	0.703046	215
19	29318443	30113252	-3.05e-05	NA	0.000146983	-1.33e-05	6.44e-09	0.703686	175
18	5855598	6630394	-2.41e-05	NA	-0.000140892	1.38e-05	4.04e-09	0.704129	153
6	25484295	26774948	-0.000124571	-0.11872	0.0149225	7.38e-05	1.08e-07	0.704185	156
7	113337327	116315205	3.17e-05	NA	0.000451371	-5.67e-06	6.98e-09	0.70422	354
9	112594858	113255402	-2.61e-05	-0.401169	0.000589092	7.21e-06	4.76e-09	0.704927	212
2	117728904	119581280	-3.3e-05	NA	-0.000548261	3.64e-05	7.67e-09	0.706033	303
6	139533572	142036032	3.38e-05	NA	-0.000106759	8e-06	8.05e-09	0.706406	335
5	128730275	130376511	2.4e-05	NA	-4.3e-05	4.37e-06	4.07e-09	0.706504	162
6	104211475	105752435	2.82e-05	NA	-0.000207809	3.21e-05	5.64e-09	0.707393	253
14	84087979	85035235	-2.12e-05	NA	2.39e-05	-5.45e-06	3.21e-09	0.708316	157
20	35899774	36904375	2.12e-05	NA	-0.0001538	9.14e-06	3.22e-09	0.708611	169
10	109578567	110311094	2.02e-05	NA	-1.62e-05	4.28e-06	2.94e-09	0.708791	145
12	63158712	63908647	2.3e-05	NA	-0.000123972	1.8e-05	3.79e-09	0.708959	185
5	39438575	40954879	-2.71e-05	NA	-0.000183666	4.14e-05	5.33e-09	0.709886	303
11	56625775	58455947	2.84e-05	0.455803	0.000159706	2.43e-05	5.85e-09	0.710514	374
14	78422260	79026816	2.23e-05	NA	-0.000279532	-8.97e-06	3.62e-09	0.710532	181
2	238209871	239122917	-2.57e-05	NA	-0.000120199	-1.42e-05	4.8e-09	0.710674	205
11	77904339	79723318	-3.41e-05	-0.373704	0.000119418	6.96e-05	8.47e-09	0.711182	400
14	43068948	44541699	2.54e-05	NA	0.000230534	-3.18e-06	4.72e-09	0.711807	202
8	72014069	72749564	-2.68e-05	-0.381672	0.000293309	1.69e-05	5.35e-09	0.713649	218
1	190107883	191432168	-2.7e-05	NA	-2.29e-05	7.45e-06	5.42e-09	0.714226	240
3	142864473	143494546	2.33e-05	NA	0.000437442	-1.81e-05	4.11e-09	0.716461	172
9	30821676	31836697	-1.98e-05	NA	-0.000199944	-6.85e-06	2.98e-09	0.716772	165
4	99423280	100322786	2.13e-05	NA	-0.000135277	-4.17e-06	3.44e-09	0.716936	169
22	26123092	26735929	2.77e-05	NA	0.000138735	-3.79e-06	5.83e-09	0.71724	222
7	16481863	17277084	2.94e-05	NA	-0.000248655	2.78e-05	6.61e-09	0.717299	234
11	16790799	18788126	3.42e-05	NA	-2.41e-05	2.65e-05	8.95e-09	0.718093	415
10	30654528	31479103	2.4e-05	1.02762	1.4e-05	3.89e-05	4.44e-09	0.719213	189
7	66454071	67369810	2.18e-05	NA	-5.33e-05	1.55e-05	3.67e-09	0.719224	171
2	62425639	64623935	2.86e-05	NA	0.000416076	-1.24e-06	6.35e-09	0.719631	305
14	34769883	36344816	-2.28e-05	NA	-0.000103927	-9.67e-06	4.04e-09	0.719687	241
4	90126331	91453993	-2.32e-05	NA	-0.000292314	-7.46e-06	4.22e-09	0.720796	207
3	118000136	120520317	3.36e-05	0.425507	0.00015791	3.94e-05	8.86e-09	0.721436	494
4	81979993	83012967	-2.07e-05	NA	-7.19e-05	1.14e-05	3.38e-09	0.721561	202
2	175586510	177326682	2.71e-05	NA	-0.000541367	5.82e-06	5.79e-09	0.721857	292
1	158870085	160648549	3.49e-05	NA	0.000315788	-1.62e-05	9.66e-09	0.722395	307
2	7323039	8980346	3.03e-05	2.16399	1.38e-05	1.42e-05	7.31e-09	0.723067	275
5	40955561	42620153	-2.34e-05	NA	-0.000134879	1.47e-05	4.36e-09	0.723538	284
5	55933701	57337744	-2.65e-05	NA	-0.000290449	1.25e-05	5.61e-09	0.723673	278
19	39757926	41440863	-3.29e-05	NA	0.000738848	-1.9e-05	8.66e-09	0.724019	273
12	41015333	42346846	-2.79e-05	NA	-0.000425785	-4.06e-06	6.27e-09	0.724431	298
18	75976567	77151520	2.56e-05	NA	0.000363888	-1.6e-05	5.28e-09	0.72474	233
9	97720818	98889276	-2.31e-05	-1.59274	0.000630839	3.35e-07	4.33e-09	0.725071	212
6	151100484	151929942	-2.85e-05	NA	0.000464793	-1.92e-06	6.55e-09	0.725123	209
13	48440893	49987145	1.84e-05	0.557818	8.19e-05	1.34e-05	2.76e-09	0.725445	215
7	83959751	85570789	-2.13e-05	NA	-0.000187501	-1.04e-05	3.71e-09	0.726098	207
2	66375016	67978287	-3.35e-05	NA	-0.000153271	3.68e-05	9.19e-09	0.726942	371
11	108496357	110701645	2.77e-05	NA	0.00061699	-1.04e-05	6.33e-09	0.727474	358
5	104543131	105885913	1.84e-05	NA	0.000113569	-4.73e-06	2.79e-09	0.727898	152
11	6011761	6917273	-2.47e-05	NA	-0.000118814	7.39e-06	5.04e-09	0.728164	210
17	48832437	49892805	-2.44e-05	NA	-0.000236519	1.05e-05	4.96e-09	0.729146	186
20	43259306	44960236	2.56e-05	1.66205	1.52e-05	1.56e-05	5.46e-09	0.729568	317
7	89271899	91173749	2.81e-05	NA	-0.000304433	1.27e-05	6.63e-09	0.730201	327
10	71052888	72479853	-3.96e-05	-0.308353	0.000353195	4.68e-05	1.34e-08	0.731794	428
2	25486770	26894217	2.32e-05	0.240203	0.00025003	3.74e-05	4.6e-09	0.731809	207
2	83604796	85283713	-2.21e-05	NA	-9.38e-05	-1.47e-06	4.19e-09	0.732178	230
3	185263467	186780913	-3.06e-05	NA	-3.48e-05	4.85e-05	8.02e-09	0.732593	278
6	162300151	163277414	2.62e-05	NA	3.9e-05	-1.27e-06	5.93e-09	0.733419	236
4	72416258	75196731	-2.43e-05	NA	-0.00010436	-8.5e-06	5.11e-09	0.733497	309
2	11652795	12720977	3.04e-05	NA	-0.000182986	6e-05	8.01e-09	0.733998	254
1	208160220	210738604	-4.51e-05	NA	0.000136066	-2.32e-05	1.77e-08	0.734185	637
6	46560003	47885216	-2.85e-05	NA	5.55e-05	-1.34e-05	7.04e-09	0.7343	299
22	27654838	29454477	3.21e-05	NA	-3.8e-05	1.75e-07	8.97e-09	0.734325	339
12	126463562	127382559	2.43e-05	NA	3.62e-05	-1.61e-05	5.13e-09	0.734431	233
10	131195759	132251820	2.78e-05	0.440632	0.000149001	2.68e-05	6.74e-09	0.7348	275
17	53346718	54164464	-2.28e-05	NA	-1.66e-05	-6.84e-06	4.55e-09	0.735174	181
19	47333497	48509893	-2.51e-05	NA	-0.000235853	9.48e-06	5.53e-09	0.735332	167
17	7725660	8704551	2.43e-05	1.71828	3.99e-05	4.99e-06	5.18e-09	0.736031	149
2	125741434	127372889	-2.34e-05	NA	0.00028762	-4.49e-06	4.84e-09	0.736575	260
7	107306421	108375939	-2.32e-05	-0.159982	0.000700063	3.01e-05	4.77e-09	0.736647	210
17	48027688	48832008	-2.31e-05	NA	-2.69e-05	-4.15e-06	4.74e-09	0.736817	138
2	185279087	186731282	-1.87e-05	-0.539215	0.000173368	6.92e-06	3.09e-09	0.736875	172
8	52157415	54115712	2.54e-05	NA	-0.000234303	-4.39e-06	5.71e-09	0.736958	317
1	216673326	217575665	-3.19e-05	NA	0.000229515	-1.87e-05	9.06e-09	0.73724	332
2	127374341	129310292	3.09e-05	NA	0.000601532	-1.67e-05	8.54e-09	0.737885	362
5	5719162	6858229	3.03e-05	NA	-7.37e-05	-1.36e-05	8.27e-09	0.739021	330
9	78901112	81064897	-3.19e-05	-1.24404	2.57e-05	2.57e-05	9.19e-09	0.739197	464
2	85284353	86559358	2.55e-05	NA	-0.000181373	-1.18e-05	5.88e-09	0.739206	257
13	23827815	24477568	2.17e-05	0.214403	0.00112642	9.08e-06	4.25e-09	0.739387	194
6	155229566	156756457	-3.37e-05	NA	-0.000498089	-7.19e-06	1.03e-08	0.739449	368
1	5472626	6133700	2.55e-05	0.318506	0.000180614	3.56e-05	5.92e-09	0.739983	155
1	65010679	66773349	3.03e-05	NA	-0.000135602	3.99e-05	8.35e-09	0.740113	318
15	38805185	39518563	2.72e-05	NA	-4.55e-05	0.000103638	6.75e-09	0.74054	169
18	62078305	63110788	1.96e-05	NA	-3.68e-05	9.75e-06	3.51e-09	0.740768	187
21	40116044	41095241	2.61e-05	NA	-0.000331593	-1.06e-06	6.24e-09	0.741171	284
20	7066818	8600105	2.77e-05	NA	0.00109143	-5.35e-06	7.08e-09	0.741779	327
17	77471383	78780080	-2.58e-05	-0.249604	0.000374497	2.85e-05	6.12e-09	0.741819	203
10	67546331	68429563	2.51e-05	NA	-0.000207788	-3.66e-06	5.8e-09	0.742079	248
12	69826237	70815755	-2.37e-05	NA	-0.000181503	5.86e-06	5.18e-09	0.742175	256
11	59620206	61870732	3.2e-05	0.137266	0.00105102	5.17e-05	9.48e-09	0.742306	323
17	41771040	43317574	-3.04e-05	-0.245735	0.000247529	6.2e-05	8.57e-09	0.742316	260
7	38160558	39534540	2.88e-05	0.79187	9.41e-05	1.41e-05	7.71e-09	0.742584	318
8	72751469	73423214	2.62e-05	0.379587	0.000720231	6.59e-06	6.37e-09	0.743106	137
2	14649571	15720775	2.05e-05	NA	0.000342837	-1.42e-06	3.95e-09	0.744626	205
10	79742617	80874092	-2.83e-05	-0.156307	0.000920041	3.55e-05	7.58e-09	0.745509	292
2	178552788	180138313	-2.51e-05	NA	-0.000422233	-8.16e-06	5.99e-09	0.74565	276
10	95949432	97984754	-2.79e-05	NA	-0.000186573	2.57e-05	7.43e-09	0.746624	423
15	70772414	71919256	2.12e-05	NA	-0.000325013	-2.82e-06	4.3e-09	0.746896	197
17	34393296	35725997	2.07e-05	0.237673	0.000310197	2.44e-05	4.12e-09	0.747399	156
3	138665796	140275652	-2.62e-05	NA	-0.000424352	6.49e-07	6.61e-09	0.747459	344
7	108376173	109584769	-1.72e-05	NA	-0.000215006	2.03e-05	2.86e-09	0.748234	145
15	42222390	43473907	1.64e-05	NA	-0.000149522	-2.29e-06	2.63e-09	0.749436	181
3	48531227	52214640	-1.74e-05	NA	-2.85e-05	1.11e-05	2.97e-09	0.749469	307
10	95065655	95946938	2.27e-05	NA	-7.98e-05	3.06e-05	5.09e-09	0.750374	180
21	46174981	46740019	-1.64e-05	NA	-0.000148886	1.17e-05	2.67e-09	0.750697	128
10	91960142	92682235	1.74e-05	NA	-0.000290109	7.49e-06	3.01e-09	0.751105	171
10	132966372	133355925	-2.1e-05	NA	0.000921052	-1.49e-05	4.43e-09	0.752125	133
3	55733390	58063819	3.12e-05	0.247781	0.000613463	2.58e-05	9.84e-09	0.753076	382
20	888523	1445821	-2.86e-05	-0.181952	0.000853009	2.91e-05	8.3e-09	0.753178	166
11	91677374	92626428	-1.64e-05	NA	-0.000187681	-1.05e-05	2.76e-09	0.754388	153
17	78780686	79683249	-2.2e-05	-0.227023	0.000893377	1.06e-05	4.97e-09	0.754585	155
3	100591848	101808006	1.79e-05	0.295642	0.000210964	1.75e-05	3.3e-09	0.754842	216
6	101863563	102887537	-1.98e-05	NA	0.000233584	-3.97e-07	4e-09	0.754929	151
13	92912423	93918144	1.87e-05	NA	0.000380536	-3.76e-06	3.58e-09	0.755069	194
4	94230511	95596188	-1.93e-05	NA	-0.000264211	1.51e-05	3.85e-09	0.755276	227
3	191840983	192753870	1.79e-05	NA	-0.000224465	4.51e-06	3.31e-09	0.755993	138
7	82758644	83959105	-2.32e-05	NA	0.000307281	-1.03e-05	5.61e-09	0.757065	234
8	13942500	14876660	2.06e-05	NA	-8.46e-05	7.99e-06	4.45e-09	0.757315	179
3	112183360	113323793	-1.9e-05	NA	-5.62e-06	2.4e-05	3.78e-09	0.757351	186
3	2769392	3364279	-2.2e-05	-1.02445	0.000106707	4.33e-06	5.09e-09	0.757552	174
5	153495193	154448863	2.11e-05	NA	-0.000225321	-2.05e-06	4.71e-09	0.758523	216
7	24982494	26300992	-2.77e-05	NA	-0.000406077	-1.89e-05	8.13e-09	0.759124	314
1	67761365	69441414	-3.04e-05	NA	-5.98e-05	3.8e-05	9.88e-09	0.759387	349
14	40336990	41615299	-1.67e-05	-4.83596	2.34e-06	5.11e-06	2.98e-09	0.759656	192
4	83998014	85080933	-1.78e-05	NA	-3.89e-05	3.04e-05	3.39e-09	0.759666	179
7	125387168	126516683	-1.85e-05	NA	-3.71e-05	-7.05e-06	3.7e-09	0.760713	202
22	36923144	37558356	2.16e-05	NA	-0.000322605	9.56e-05	5.06e-09	0.761088	135
5	60883078	62531300	2.35e-05	0.243342	0.000575512	1.62e-05	5.99e-09	0.761707	336
5	79068300	80480761	2.73e-05	NA	1.52e-05	-8.39e-06	8.16e-09	0.762168	339
3	182976382	183762614	-1.54e-05	NA	-0.000105225	-7.45e-06	2.61e-09	0.762303	157
6	24803038	25483400	-6.15e-05	-0.107358	0.0036364	9.02e-05	4.16e-08	0.762958	206
17	26273607	27884779	-2.16e-05	NA	-1.98e-05	-6.32e-06	5.15e-09	0.763012	213
1	144998563	147347713	-1.91e-05	NA	9.67e-05	-6.55e-06	4.03e-09	0.763674	156
6	50406575	51703012	2.18e-05	NA	8.52e-05	-7.21e-06	5.29e-09	0.763771	228
1	170915133	172647523	-2.98e-05	NA	-9.09e-05	4.94e-05	9.88e-09	0.764366	426
7	37354091	38159855	-2.26e-05	-0.497109	0.000609088	3.39e-06	5.74e-09	0.765703	215
2	219675067	220774229	1.7e-05	NA	-0.000275438	2.07e-05	3.27e-09	0.765938	165
10	68430236	69893580	2.16e-05	0.534498	0.000556386	2.94e-06	5.32e-09	0.766787	295
19	30858965	32136133	-2.36e-05	-0.385424	0.000238189	1.57e-05	6.32e-09	0.766849	203
8	57655067	58674153	1.73e-05	NA	-0.000134353	-8.39e-07	3.4e-09	0.766896	211
20	17906490	18896415	-1.79e-05	NA	-0.000193333	-1.32e-05	3.63e-09	0.766951	205
21	27777181	28205789	-1.71e-05	NA	9.11e-05	-1.37e-05	3.32e-09	0.767131	133
8	33981742	35313077	1.48e-05	NA	0.000343622	-5.95e-06	2.51e-09	0.76727	171
1	239299272	240562764	2.95e-05	0.142162	0.00118574	3.63e-05	9.97e-09	0.767654	337
13	90179364	90867683	1.62e-05	NA	-8.23e-05	-3.16e-06	3.04e-09	0.768602	166
2	124733246	125735879	-2.03e-05	-3.15609	6.24e-05	6.62e-07	4.82e-09	0.770026	209
8	37376914	39779989	2.16e-05	NA	-8.69e-05	1.82e-05	5.49e-09	0.770319	246
3	75377075	76854466	1.54e-05	NA	0.000151303	-1.02e-05	2.79e-09	0.77083	143
10	126739798	127820978	2.07e-05	0.391767	0.000135494	2.07e-05	5.08e-09	0.770982	235
1	118837888	119792751	1.93e-05	NA	-0.000256518	4.71e-06	4.41e-09	0.771088	181
10	102090924	104207799	-2.25e-05	NA	-2.24e-05	-1.45e-08	6.09e-09	0.772703	339
1	182294372	183796074	2.44e-05	0.425856	0.0001963	1.67e-05	7.16e-09	0.773511	267
8	5147734	5781592	-2.15e-05	NA	-0.000332973	-2.54e-06	5.57e-09	0.773517	185
14	94421488	95347359	-2.46e-05	-0.225744	0.000379714	3.13e-05	7.32e-09	0.773547	314
2	12723749	14648908	2.4e-05	NA	0.000531497	-1.91e-05	7e-09	0.773959	313
6	106922281	108322638	2.65e-05	NA	-3.77e-05	2.5e-05	8.52e-09	0.773979	310
8	120217356	121767384	-2.01e-05	-0.243832	0.000170816	3.98e-05	4.9e-09	0.774027	262
17	66906217	68199133	-2.07e-05	-0.260575	0.000276901	2.29e-05	5.24e-09	0.77465	185
16	20055884	21235343	2.28e-05	0.778871	6.57e-05	1.31e-05	6.36e-09	0.774694	198
3	30717661	31720982	1.69e-05	NA	-0.000246889	-1.45e-05	3.53e-09	0.776558	191
2	108427959	110109210	2.16e-05	0.22963	0.000178961	4.93e-05	5.8e-09	0.776827	258
12	47505424	48267360	-1.96e-05	-0.171837	0.00079959	1.62e-05	4.78e-09	0.776973	159
1	244929262	246606531	-2.96e-05	NA	0.000355628	-1.9e-05	1.1e-08	0.777983	368
5	173613085	174468408	-2.25e-05	NA	0.000310135	-1.79e-05	6.35e-09	0.778034	198
9	105744075	106487777	1.56e-05	1.76525	3.1e-05	2.52e-06	3.09e-09	0.778922	155
11	124404297	125984562	-2.55e-05	-0.924178	6.85e-05	1.11e-05	8.31e-09	0.779648	351
2	53352175	54599930	-2.1e-05	NA	-5.91e-06	2.88e-05	5.71e-09	0.780737	219
6	42105555	43957473	2.3e-05	0.271699	0.000566925	1.26e-05	6.9e-09	0.782282	256
5	90504842	93602613	2.66e-05	0.701648	6.84e-05	2.09e-05	9.26e-09	0.782609	333
2	71704844	73172972	1.88e-05	NA	0.000182632	-2.34e-06	4.65e-09	0.783053	222
7	21712615	22811384	2.52e-05	NA	-0.000350788	1.83e-05	8.39e-09	0.783488	324
3	4430848	5564422	2.34e-05	NA	-0.000511536	6.81e-05	7.29e-09	0.783692	271
10	121875531	122805770	-2.23e-05	NA	-0.000344177	6.27e-07	6.62e-09	0.784126	256
15	53767876	54336662	1.58e-05	NA	6.16e-05	-8.86e-06	3.34e-09	0.784211	155
1	84729134	85940249	2.42e-05	NA	-2.55e-05	8.25e-06	7.84e-09	0.784777	267
12	125417493	126461057	-2.2e-05	NA	-2.69e-05	-4.83e-06	6.57e-09	0.786187	229
7	118348359	121094386	1.7e-05	NA	-0.000172776	1.12e-05	3.96e-09	0.78678	265
5	9084701	10533767	-2.66e-05	NA	0.00189988	-1.54e-05	9.75e-09	0.787582	371
1	34798014	35364965	-1.82e-05	-0.736611	0.00015069	4.04e-06	4.55e-09	0.787758	129
6	119075856	120628075	-2.12e-05	NA	-0.000271907	1.01e-05	6.24e-09	0.788069	253
2	133951544	136822267	3.01e-05	NA	0.0019398	-4.01e-06	1.26e-08	0.789086	478
4	91456722	94229509	-2.33e-05	-0.557262	0.000245134	7.15e-06	7.67e-09	0.789991	373
13	64202212	65339575	1.35e-05	NA	-0.000130646	3.27e-06	2.61e-09	0.791065	163
10	104208761	106139081	2.02e-05	NA	-6.73e-05	3e-05	5.88e-09	0.791689	347
5	163769738	164944949	-1.66e-05	NA	0.000325781	-1.15e-05	3.98e-09	0.792218	170
16	13120367	13978116	-2.3e-05	NA	0.000579839	-3.88e-06	7.66e-09	0.792348	216
8	39781444	40415799	1.6e-05	NA	-9.52e-05	2.75e-06	3.73e-09	0.7927	148
11	93272186	94389331	1.65e-05	NA	-7.38e-05	3.19e-05	4e-09	0.793715	185
1	12150385	14625524	-2.52e-05	NA	0.000853924	-1.98e-05	9.35e-09	0.794142	286
3	82446746	83946780	1.38e-05	NA	-0.00010273	-4.04e-06	2.8e-09	0.794225	168
1	169522554	170372503	-1.85e-05	-0.323182	0.000110555	2.98e-05	5.06e-09	0.794309	219
15	66359486	66948204	1.46e-05	NA	-0.000119289	-2.4e-06	3.13e-09	0.79458	145
16	1551082	2293296	-1.73e-05	NA	-0.000129502	1.3e-05	4.44e-09	0.795651	155
1	183796618	185511423	-2.41e-05	NA	0.000301461	-2.93e-06	8.68e-09	0.795903	358
4	135749591	137247266	-1.72e-05	NA	0.000177535	-3.55e-06	4.45e-09	0.796492	170
14	21271573	22378835	1.79e-05	NA	-0.000391992	3.29e-06	4.89e-09	0.797983	199
5	171775715	172376903	1.61e-05	NA	9.3e-05	-6.95e-06	3.98e-09	0.798485	148
9	108754828	109972524	-1.75e-05	NA	-0.000124663	-5.43e-06	4.71e-09	0.79857	236
22	26736812	27294543	-1.81e-05	NA	0.000681848	-1.82e-06	5.04e-09	0.7988	155
20	45650139	46540102	-1.93e-05	NA	-0.000140397	3.92e-07	5.75e-09	0.799209	163
2	220775971	221445218	-1.54e-05	NA	-0.000217581	2.92e-06	3.68e-09	0.799678	162
20	57320545	58295563	-1.87e-05	NA	-0.000432004	6.64e-06	5.47e-09	0.80003	205
8	85094979	86979097	1.23e-05	NA	-0.000110442	9.6e-06	2.35e-09	0.80016	156
11	7717884	9068716	2.01e-05	NA	-0.000481735	-5.65e-06	6.32e-09	0.800326	269
8	6352358	7793703	1.75e-05	NA	5.61e-05	-4.45e-06	4.81e-09	0.800913	154
17	4652156	5573766	-1.73e-05	NA	-0.000227695	2.08e-05	4.72e-09	0.801061	177
2	22428680	23855977	2.14e-05	NA	-0.000148635	7.04e-06	7.28e-09	0.801538	297
21	29515884	30844467	1.71e-05	NA	-0.000166281	-8.74e-06	4.7e-09	0.802875	276
20	9746345	11013570	2.2e-05	NA	-0.000484173	7.37e-05	7.8e-09	0.80345	311
10	36885921	37845308	-1.71e-05	-0.39085	0.000399632	4.77e-06	4.74e-09	0.804235	183
3	46657428	48525955	-1.06e-05	-1.65663	6.63e-05	6.2e-07	1.84e-09	0.804263	185
3	38724849	40649760	1.77e-05	NA	-0.000283805	2.3e-05	5.12e-09	0.804343	316
22	49751512	50488153	1.47e-05	NA	-3.14e-05	-4.9e-06	3.56e-09	0.804746	149
12	91827930	93792073	-2.4e-05	NA	0.000486871	-1.54e-05	9.43e-09	0.804758	341
2	1683187	3003071	2.29e-05	NA	-1.64e-06	3.3e-05	8.62e-09	0.80486	303
1	241768617	242697031	2.05e-05	NA	-0.000118605	-7.99e-06	6.95e-09	0.805676	209
17	35731855	37341235	2.07e-05	NA	0.000101087	-1.89e-06	7.08e-09	0.805752	224
19	13906229	15549939	2.27e-05	NA	-3.89e-05	-1.09e-05	8.51e-09	0.805878	230
13	104065534	104842764	1.52e-05	NA	-0.000158535	-2.83e-06	3.87e-09	0.806824	173
10	132252499	132964299	1.86e-05	0.604515	0.000187465	5.05e-06	5.81e-09	0.807222	216
7	122369853	124154451	1.85e-05	NA	3.88e-05	-1.49e-06	5.76e-09	0.807764	345
2	70756057	71704491	1.78e-05	NA	0.00039627	-9.7e-07	5.33e-09	0.807933	210
15	39519092	40382441	-1.6e-05	NA	0.000301562	-2.55e-07	4.39e-09	0.809333	202
11	104872103	106251514	-1.41e-05	-0.897912	7.97e-05	3.09e-06	3.44e-09	0.810067	184
9	138817178	141146684	1.85e-05	NA	-1.71e-05	1.06e-06	5.93e-09	0.810375	271
16	23371110	24308825	-1.8e-05	NA	-0.000117342	6.01e-08	5.66e-09	0.810773	163
9	82349606	83041982	1.55e-05	NA	-0.000283021	2.9e-05	4.22e-09	0.811144	164
11	133679758	134946382	-2.2e-05	NA	-0.000501138	1.61e-05	8.47e-09	0.811377	297
15	76397390	77910873	1.29e-05	0.263623	9.43e-05	2.56e-05	2.95e-09	0.811659	220
7	153081698	153934166	-1.35e-05	NA	-0.000485847	-1.66e-06	3.23e-09	0.812512	126
2	6363082	7322437	1.85e-05	NA	0.000313912	-3.55e-06	6.1e-09	0.812705	255
8	24457122	25461315	-1.37e-05	-0.423413	0.00034005	3.06e-06	3.33e-09	0.81301	187
5	28310093	30129786	-1.72e-05	NA	0.000180084	-1.91e-05	5.38e-09	0.814842	246
1	201366509	202820077	-2.1e-05	NA	-0.000212644	6.04e-06	8.1e-09	0.815753	273
7	68562932	69806895	-1.15e-05	NA	0.000460593	-5.72e-06	2.42e-09	0.815791	157
6	22052425	23495209	-2.41e-05	-0.463236	6.27e-05	4.3e-05	1.07e-08	0.81588	354
9	16836011	17627988	1.33e-05	0.728654	0.000109514	3.05e-06	3.28e-09	0.816041	143
4	170678993	172735897	1.61e-05	0.187988	0.000906063	8.13e-06	4.81e-09	0.816074	247
12	33436298	38231063	-1.15e-05	NA	0.000166188	-2.33e-07	2.44e-09	0.816512	163
4	33640864	35150284	-1.19e-05	NA	0.000232641	-3.67e-06	2.64e-09	0.816729	195
5	86492986	88065637	-1.15e-05	-0.66978	0.000147228	2e-06	2.47e-09	0.817024	144
11	23112584	24749839	-2.03e-05	NA	-0.000543454	-1.02e-05	7.74e-09	0.817234	302
17	66318466	66903293	1.61e-05	NA	0.000380111	-8.04e-06	4.88e-09	0.817503	161
1	105193022	106641877	-1.46e-05	NA	-9.46e-05	-1.57e-06	4.04e-09	0.817899	152
3	175050262	176268375	1.4e-05	NA	-0.000431052	-1.13e-05	3.72e-09	0.818315	159
16	12151797	12775407	-1.56e-05	NA	0.000125263	-4.17e-06	4.62e-09	0.818445	132
22	33898114	34982457	1.89e-05	0.356708	0.000260464	1.07e-05	6.83e-09	0.81938	289
8	27759839	29277590	-1.68e-05	-0.646583	0.00101069	6.66e-07	5.46e-09	0.820405	267
5	110821786	111962676	1.62e-05	NA	0.000187649	-5.76e-06	5.14e-09	0.821	226
17	68199783	68875761	1.49e-05	NA	-8.99e-05	-9.09e-06	4.46e-09	0.823164	152
12	38233264	40017827	-1.3e-05	-0.301935	0.000302319	6.13e-06	3.4e-09	0.82357	219
12	14659441	16423287	1.56e-05	NA	0.000545694	-7.76e-07	4.98e-09	0.824492	248
3	164820183	167116849	-1.64e-05	NA	-6.49e-05	-6.44e-06	5.51e-09	0.824607	315
22	18333902	19138442	1.27e-05	NA	-0.000169453	-4.11e-06	3.29e-09	0.824786	133
8	95810772	96533604	-1.52e-05	-0.210441	0.000621347	8.43e-06	4.75e-09	0.825162	211
12	107527013	108504440	1.46e-05	NA	-0.000316933	-7.74e-07	4.38e-09	0.825783	219
14	49004194	49955015	1.21e-05	0.278541	9.79e-05	1.92e-05	3.02e-09	0.825843	168
12	54380016	56792337	-3.66e-05	-0.131798	0.000263196	0.000292807	2.78e-08	0.82627	302
14	47457846	48351664	-1.32e-05	-4.43726	1.63e-05	5.47e-07	3.64e-09	0.826339	194
19	9013231	10029966	-1.54e-05	NA	9.04e-05	-9.88e-06	4.94e-09	0.826791	188
11	70616465	71842303	1.19e-05	1.46381	3.46e-05	1.91e-06	3e-09	0.828321	134
13	90869873	91967960	-1.32e-05	NA	0.000323516	-3.81e-06	3.73e-09	0.828751	195
7	141109797	142655113	1.36e-05	NA	-0.000203669	-1.76e-06	3.96e-09	0.829211	222
3	163251056	164816939	-1.25e-05	NA	-0.000106915	-2.63e-06	3.36e-09	0.829459	237
7	111450919	113336970	1.58e-05	0.402564	6.9e-05	2.24e-05	5.45e-09	0.830109	270
7	2931676	3736942	1.5e-05	0.503188	0.000793615	1.12e-06	4.89e-09	0.830113	177
4	142808503	145021868	1.35e-05	NA	-0.000399139	-1.11e-06	3.98e-09	0.830406	283
5	52662483	53513531	-1.31e-05	NA	-6.38e-05	4.98e-06	3.76e-09	0.831212	155
22	41406919	42870441	1.28e-05	NA	-0.000183414	4.64e-05	3.6e-09	0.831689	182
17	49894599	51282380	-1.62e-05	-0.319171	0.000217878	1.19e-05	5.87e-09	0.832127	250
11	40716823	42243196	-1.57e-05	NA	-5.18e-05	1.25e-05	5.49e-09	0.832262	245
1	109075561	110301260	1.63e-05	NA	-0.000228936	2.14e-05	5.92e-09	0.832684	228
5	13603883	14987807	1.7e-05	NA	-0.000204483	1.68e-06	6.52e-09	0.833121	301
7	93340137	95171731	1.68e-05	NA	-0.00016704	-8.13e-06	6.39e-09	0.833131	286
2	47052788	47782756	1.49e-05	NA	-9.51e-05	9.53e-06	5.05e-09	0.833893	165
6	136186368	137811295	1.73e-05	0.22313	0.000229108	2.62e-05	6.8e-09	0.833976	201
6	120628214	121673627	-1.25e-05	-0.953901	0.000112901	1.53e-06	3.6e-09	0.834502	178
20	56679960	57319010	1.22e-05	NA	4.12e-05	-8.81e-06	3.41e-09	0.834852	143
5	124748624	126938920	1.96e-05	0.107568	0.000472769	7.03e-05	8.87e-09	0.835079	394
16	59889269	60744157	1.44e-05	NA	-0.000424445	9.04e-06	4.78e-09	0.835269	133
5	154449856	155290211	-1.25e-05	NA	0.000360899	-5.84e-06	3.59e-09	0.835412	176
5	73508509	75240469	1.74e-05	0.500995	0.000488683	2.47e-06	7.06e-09	0.835985	370
3	65340365	66169323	1.34e-05	NA	-0.000358719	-1.16e-05	4.18e-09	0.836232	160
4	1478711	3612028	-1.6e-05	-0.19997	0.000702974	9.13e-06	6.05e-09	0.836899	279
13	19020095	20682304	-9.45e-06	NA	-0.000350367	4.67e-06	2.11e-09	0.836903	147
13	53337952	54681048	1.51e-05	NA	-0.000318849	3.91e-06	5.37e-09	0.83693	284
1	83991748	84728665	-1.3e-05	NA	-0.000131237	-7.68e-06	3.99e-09	0.837022	178
1	177432237	178940717	-1.8e-05	NA	-0.000103356	2.46e-05	7.64e-09	0.837218	312
4	97911459	99422081	-9.35e-06	NA	-8.17e-06	6.37e-07	2.07e-09	0.837302	194
2	50758657	51667413	-1.26e-05	NA	0.000684933	-5.38e-06	3.77e-09	0.837912	168
11	5532222	6010718	-1.22e-05	NA	-0.000237039	-1.26e-07	3.56e-09	0.837926	137
3	132117285	133128449	-1.17e-05	-0.12977	0.00082695	9.76e-06	3.26e-09	0.838265	186
6	146665424	148179283	1.61e-05	0.484715	0.000163019	6.79e-06	6.29e-09	0.838764	241
1	232950888	233750725	1.53e-05	NA	0.000420127	-1.77e-05	5.71e-09	0.839251	199
9	117307880	118569429	1.64e-05	0.326338	0.000243166	1.04e-05	6.57e-09	0.839346	346
10	45247418	46769302	1.18e-05	NA	0.000445476	-1.34e-05	3.45e-09	0.840355	172
10	122807254	123853223	-1.63e-05	NA	0.000203805	-2.08e-05	6.57e-09	0.840359	248
5	150395351	150917796	-2.18e-05	-0.1613	0.000748812	2.44e-05	1.17e-08	0.840498	148
15	44992475	46292382	-1.07e-05	NA	0.000134381	-9.69e-06	2.81e-09	0.84063	164
9	8236122	9374664	1.89e-05	NA	-0.000214915	1.92e-05	8.82e-09	0.840916	326
13	56434161	58247964	1.01e-05	NA	-0.000228558	-9.84e-06	2.54e-09	0.841101	179
11	83576460	84208616	1.15e-05	NA	0.000162532	-4.58e-06	3.31e-09	0.841111	141
11	6917772	7715871	1.54e-05	NA	0.000985845	-7.24e-06	5.89e-09	0.841218	222
4	38976533	40199852	1.17e-05	NA	-3.8e-05	-2.37e-06	3.41e-09	0.841477	183
4	78333798	79469226	-1.29e-05	NA	0.00016624	-1.39e-05	4.23e-09	0.842183	244
9	112001473	112593531	1.14e-05	NA	-0.00030165	-1.34e-06	3.3e-09	0.842402	166
17	77094717	77468875	1.45e-05	NA	0.000602407	-5.53e-06	5.32e-09	0.842961	126
8	67193708	69108839	-1.34e-05	NA	-0.000150624	4.68e-06	4.65e-09	0.844307	212
2	40080343	40625847	1.09e-05	NA	0.000114381	-1.03e-05	3.1e-09	0.844905	146
3	64475164	65337581	1.53e-05	0.184737	0.000726755	9.38e-06	6.09e-09	0.845004	258
8	246934	1162157	-1.48e-05	NA	-0.000183142	-2.27e-06	5.75e-09	0.84568	196
10	5359010	6316910	-4.13e-05	-0.0466597	0.00133593	0.00058714	4.56e-08	0.846506	250
11	80721384	81653514	1.43e-05	NA	0.000317375	-1.22e-05	5.5e-09	0.847208	240
18	6630840	7373590	1.24e-05	NA	-0.000136189	-1.81e-05	4.15e-09	0.847791	157
13	78032193	78807439	-9.7e-06	NA	-0.00018501	1.73e-06	2.58e-09	0.848474	145
6	148919158	150298842	1.47e-05	NA	-0.000454728	1.9e-05	5.94e-09	0.848849	250
7	54707337	55641707	1.37e-05	NA	-8.02e-05	5.4e-06	5.14e-09	0.848849	228
11	37839347	40357803	-1.4e-05	NA	0.000112502	-6.05e-06	5.46e-09	0.849885	279
4	125863974	127236805	-1.41e-05	NA	0.00123328	-8.95e-06	5.68e-09	0.851149	230
19	45259002	46433733	1.86e-05	0.126652	0.000830661	2.58e-05	9.79e-09	0.851258	177
19	56898853	57950377	-1.63e-05	NA	-5.36e-05	-7.86e-06	7.57e-09	0.851802	196
3	157312028	159272972	-1.34e-05	NA	0.000215632	-7.61e-06	5.18e-09	0.851915	334
20	4701706	5304961	1.15e-05	NA	-0.000138747	7.05e-06	3.83e-09	0.852599	150
9	78215299	78900183	-1.54e-05	-0.217251	0.000187815	2.66e-05	6.9e-09	0.853241	211
14	76583775	77332160	1.24e-05	NA	-6.94e-05	4.11e-06	4.53e-09	0.854003	176
16	76988130	77455781	-1.29e-05	-0.5339	4.47e-05	1.3e-05	4.92e-09	0.85427	137
12	48967935	50160195	9.29e-06	0.269231	0.000144828	8.22e-06	2.57e-09	0.854611	154
12	77099081	78398357	1.5e-05	NA	-0.000350482	-1.95e-05	6.75e-09	0.855083	304
5	65083209	65909616	1.13e-05	NA	8.71e-05	-7.47e-06	3.84e-09	0.855434	172
2	182845657	184442530	1.37e-05	NA	-0.000539253	1.68e-07	5.66e-09	0.855823	253
5	114448597	115828291	-1.42e-05	NA	-6.84e-06	-1.44e-05	6.21e-09	0.856518	279
7	142655717	144274735	-1.02e-05	NA	0.000221554	-6.54e-06	3.16e-09	0.856632	177
10	90735832	91959588	1.4e-05	0.22261	0.000533322	7.46e-06	6.05e-09	0.856705	256
3	188202550	189531496	-1.38e-05	-1.52317	1.43e-05	5.7e-06	5.88e-09	0.857488	220
19	36047098	37454119	1.36e-05	1.27024	0.000119277	9.67e-07	5.79e-09	0.857786	201
4	9408158	10696229	-1.13e-05	NA	-0.000126358	1.18e-05	4.04e-09	0.858781	242
6	143720467	146663272	-1.91e-05	NA	-0.000102536	-7.45e-06	1.16e-08	0.858821	503
10	123855124	124894743	1.34e-05	NA	-2.32e-07	4.7e-05	5.65e-09	0.858833	220
13	106442608	107785431	-1.58e-05	-0.580168	4.32e-05	1.71e-05	7.92e-09	0.859432	313
1	81058295	82883310	1.82e-05	NA	0.000422244	-8.47e-06	1.06e-08	0.859667	381
6	151930249	153550147	1.77e-05	0.184089	0.000416601	2.23e-05	1.01e-08	0.85979	406
5	179245856	180007693	-1.15e-05	NA	-1.22e-05	1.06e-05	4.23e-09	0.860293	133
4	172737462	173760563	-8.81e-06	NA	0.000525144	-4.7e-06	2.5e-09	0.860322	140
16	24309108	25589623	-1.65e-05	NA	-0.000489387	1.23e-05	8.8e-09	0.860397	265
4	4264705	5044744	-1.13e-05	NA	-0.000190174	3.53e-05	4.15e-09	0.860628	188
10	130282817	131192968	-1.32e-05	-0.175115	0.000127161	4.49e-05	5.72e-09	0.861199	203
15	33793179	34273308	1.18e-05	NA	-0.000123443	-5.37e-06	4.59e-09	0.861452	150
3	145664135	146722271	1.03e-05	NA	-0.000192383	-8.62e-06	3.52e-09	0.861801	174
15	53015101	53766542	-1.04e-05	NA	-0.000171569	3.49e-06	3.57e-09	0.862494	164
11	95332310	96848965	1.42e-05	NA	1.48e-05	-5.1e-06	6.84e-09	0.863808	301
7	44972152	46665658	1.43e-05	NA	6.63e-05	-8.31e-06	7e-09	0.864286	339
14	36683516	38481516	-1.19e-05	NA	-0.0003218	3.1e-06	4.83e-09	0.864314	274
10	113845990	115698315	1.71e-05	0.133299	0.000907108	1.82e-05	1.01e-08	0.864661	419
15	66948951	68640917	-1.35e-05	-0.535032	2.69e-05	2.39e-05	6.35e-09	0.86496	321
18	28561634	29563172	-1.09e-05	NA	7.71e-05	-1.11e-05	4.2e-09	0.866712	213
10	84383277	85424102	-1.13e-05	NA	-0.000261975	2.04e-05	4.54e-09	0.867129	197
14	77332408	78421884	1.27e-05	NA	0.000341029	-1.5e-05	5.77e-09	0.86714	303
8	114394256	116095059	-1.18e-05	NA	-0.000287722	-7.51e-06	5.01e-09	0.867311	293
13	32984197	34681078	1.2e-05	NA	-0.000250416	1.55e-05	5.2e-09	0.867507	325
9	75519251	76785168	9.12e-06	NA	-0.000150666	1.44e-05	2.99e-09	0.867561	164
4	140548713	141751418	-1.12e-05	NA	-2.85e-05	-1.43e-06	4.52e-09	0.867924	191
7	86345013	88732142	-1.35e-05	NA	0.00022283	-4.12e-06	6.62e-09	0.868017	387
3	113324119	115280312	-1.17e-05	-0.370601	2.31e-05	4.29e-05	4.94e-09	0.868113	251
21	19151940	20198061	-1.24e-05	NA	-0.0002389	-2.03e-05	5.57e-09	0.868375	218
4	30453619	31739254	1.08e-05	NA	0.000108351	-4.3e-06	4.28e-09	0.869195	219
9	12780295	13797055	1.05e-05	NA	0.000551754	-3.22e-06	4.11e-09	0.869449	169
6	47887063	49494241	1.1e-05	NA	-4.11e-05	-1.02e-05	4.47e-09	0.869591	226
10	54413909	55334166	-1.45e-05	-0.119062	0.000525759	2.8e-05	7.79e-09	0.86988	229
6	6246984	7328580	1.65e-05	NA	-0.000288098	5.32e-05	1.03e-08	0.870314	321
19	11280183	12497411	-1.18e-05	-0.776073	1.32e-05	1.74e-05	5.22e-09	0.87069	178
18	22746547	24088696	1.08e-05	NA	0.000620484	-1.15e-05	4.45e-09	0.871386	224
1	43365565	44482312	-1.1e-05	NA	0.000478199	-5.81e-06	4.61e-09	0.87173	199
8	135270868	136209239	1.14e-05	NA	-0.000541772	-6.93e-06	5e-09	0.871888	213
3	67299401	69197507	-1.14e-05	NA	-0.000193435	6.65e-07	5.11e-09	0.87327	285
6	86040497	87138115	1.3e-05	0.258589	0.00013663	1.84e-05	6.65e-09	0.873595	164
1	48000156	50640662	-1.53e-05	-0.367754	0.000250663	6.91e-06	9.26e-09	0.873599	388
4	104803329	106479425	1.05e-05	0.231258	0.000129137	1.6e-05	4.36e-09	0.873714	228
1	74326484	75992462	-1.2e-05	NA	0.000305284	-9.79e-06	5.76e-09	0.874396	236
17	9714995	10573151	-1.42e-05	NA	0.000877789	-1.52e-05	8.12e-09	0.874555	267
17	79683698	80969550	1.04e-05	NA	-0.000113358	1.04e-05	4.39e-09	0.87482	160
3	69205190	70288126	9.81e-06	NA	2.64e-06	-2.82e-06	3.92e-09	0.87555	193
13	31384910	32983250	-1.37e-05	-0.248898	0.000137729	2.21e-05	7.72e-09	0.875836	377
2	173588663	175585616	1.53e-05	0.20344	0.000111409	5.06e-05	9.72e-09	0.876865	365
18	73898846	75028501	-1.23e-05	NA	-0.000135821	1.26e-05	6.26e-09	0.87688	239
3	5565384	6421659	1.14e-05	NA	0.000720058	-2.05e-05	5.42e-09	0.877048	208
6	73171594	75064563	1.33e-05	0.141354	0.000342391	2.59e-05	7.5e-09	0.87793	319
7	150491851	151390799	1.14e-05	NA	-6.34e-05	5.69e-06	5.58e-09	0.878426	192
4	12201002	13002341	-8.03e-06	NA	0.000142423	-1.51e-06	2.76e-09	0.878497	156
1	220069681	221856899	1.32e-05	1.43982	6.4e-06	1.32e-05	7.54e-09	0.878843	274
3	126213467	127471230	1.02e-05	NA	-0.000306702	2.06e-05	4.47e-09	0.879063	257
22	37560592	38467784	1.05e-05	0.0709241	0.00023847	9.19e-05	4.76e-09	0.879079	172
10	55334740	56204677	-9.05e-06	NA	-0.000192172	-5.09e-06	3.56e-09	0.879427	189
1	234209087	235772624	-1.42e-05	-0.0905133	0.00134818	1.82e-05	8.93e-09	0.880673	288
13	104843186	105990071	-1.16e-05	NA	0.00056667	-1.32e-05	5.96e-09	0.880998	248
8	138224181	139194661	-1.09e-05	NA	-0.000112492	-1.39e-05	5.3e-09	0.88117	247
6	17069966	19203108	1.49e-05	0.200234	0.000370763	1.5e-05	1e-08	0.881519	388
1	38459210	39535259	1.18e-05	0.279032	4.57e-05	3.93e-05	6.29e-09	0.881554	198
15	89562631	90452882	8.1e-06	NA	-0.000297824	-7.02e-07	2.96e-09	0.881572	145
1	218860456	220068681	1.16e-05	NA	-0.000222205	-1.05e-05	6.13e-09	0.88227	233
5	130376936	131873073	9.29e-06	0.121652	0.000124521	4.68e-05	3.95e-09	0.882444	181
10	89846944	90734906	-1.45e-05	-0.0374408	0.000620267	0.000242137	9.72e-09	0.883021	173
14	41615331	43065019	-8.98e-06	NA	-0.000278361	-9.19e-06	3.76e-09	0.883606	229
5	105887333	106800282	-8.81e-06	-0.167578	0.000153903	1.8e-05	3.64e-09	0.883912	138
1	70490925	71818029	-1.17e-05	NA	0.000441061	-1.29e-05	6.48e-09	0.884095	259
13	20684769	21688499	9.03e-06	NA	-0.000176904	3.45e-06	3.9e-09	0.885132	181
3	61279726	62881664	1.35e-05	NA	-0.000786136	-2.55e-05	8.81e-09	0.885253	366
1	232384356	232949914	-1.04e-05	NA	0.000125717	-1.46e-05	5.26e-09	0.885501	169
18	26874132	28037427	8.46e-06	NA	-0.000133984	-2.55e-06	3.46e-09	0.885614	174
11	113959061	114742322	1.03e-05	0.113245	0.000249662	3.33e-05	5.24e-09	0.886495	193
6	53405127	54291407	9.88e-06	NA	0.000278156	-3.34e-06	4.84e-09	0.887067	223
7	46667873	47279128	-8.72e-06	-0.206956	0.000457929	3.88e-06	3.83e-09	0.88792	174
13	69561894	70642326	9.1e-06	0.296929	0.00026587	3.53e-06	4.24e-09	0.888853	212
5	161688913	162741298	-8.07e-06	NA	0.00013329	-6.32e-06	3.34e-09	0.889057	154
3	71421152	73238935	-1.34e-05	NA	-0.000463403	5.38e-05	9.3e-09	0.889494	397
1	217577346	218860068	1.19e-05	NA	-0.000452948	-1.03e-05	7.33e-09	0.88964	245
2	139413312	140902261	1.08e-05	NA	-8.22e-05	-1.99e-05	6.05e-09	0.889666	261
9	90198375	90893610	7.98e-06	NA	-0.000168359	2.09e-05	3.35e-09	0.890368	132
7	134307114	135464701	1.01e-05	NA	0.00025072	-4.57e-06	5.41e-09	0.890383	253
7	96613246	98151455	9.64e-06	NA	-0.000344148	7.06e-06	4.93e-09	0.890851	220
7	138744100	141106552	1.15e-05	0.32872	7.19e-05	1.7e-05	7.03e-09	0.890893	382
1	3679775	4749076	1.32e-05	NA	-0.000280783	5.53e-05	9.35e-09	0.891486	302
18	69039235	70094707	9.72e-06	NA	-0.000284707	-3.74e-06	5.11e-09	0.891847	210
10	56207098	56883966	8.87e-06	NA	-0.000114086	3.81e-06	4.32e-09	0.89258	145
6	150299299	151097980	1.24e-05	NA	0.000135133	-5.91e-07	8.49e-09	0.892584	296
2	169178092	170973262	-1.17e-05	NA	-0.000677043	6.92e-06	7.62e-09	0.893497	356
11	69509343	70613763	9.95e-06	NA	0.000395882	-3.56e-06	5.55e-09	0.893788	210
16	64716851	65538017	9.7e-06	NA	-0.000156579	5.55e-06	5.31e-09	0.894034	176
16	83078959	83971446	1.47e-05	0.211925	0.000932388	5.13e-06	1.23e-08	0.894873	321
12	127383648	128141516	-9.28e-06	NA	1.13e-05	-1.86e-05	5.02e-09	0.895797	152
2	16549538	18344242	1.16e-05	NA	-0.000381048	-9.69e-06	7.86e-09	0.895824	369
3	26393305	27606695	-7.94e-06	NA	3.45e-05	-1.19e-05	3.7e-09	0.896093	228
15	71920065	74447996	9.35e-06	NA	-4.88e-05	1.93e-05	5.17e-09	0.896576	311
11	101158517	101892922	-6.81e-06	NA	-3.82e-05	6.99e-06	2.77e-09	0.896965	154
8	19491428	21021401	1.29e-05	NA	3.95e-06	-9.12e-06	1.01e-08	0.897442	421
2	149270710	151184680	1.04e-05	NA	-0.000414912	1.27e-05	6.65e-09	0.898172	278
3	22103146	23122359	8.2e-06	NA	7.78e-05	-3.25e-06	4.1e-09	0.898175	190
1	59739179	61257170	-1.03e-05	NA	-0.000292919	-7.85e-06	6.62e-09	0.899129	256
9	111138232	111997222	8.4e-06	0.116463	0.000462639	1.12e-05	4.47e-09	0.899965	251
3	62882619	63504979	-6.57e-06	NA	-0.000219833	-1.17e-05	2.74e-09	0.900037	146
14	66354477	67990648	6.78e-06	NA	-9.97e-05	-3.94e-06	2.93e-09	0.900322	259
14	98989483	99980087	1.04e-05	NA	0.000232901	-2.54e-05	6.96e-09	0.900455	254
1	58536417	59306823	-9.24e-06	NA	-0.000229339	-1.79e-06	5.47e-09	0.900667	217
3	40660283	42184173	6.75e-06	0.969256	1.51e-05	3.2e-06	2.93e-09	0.900792	197
5	162742614	163769136	-8.41e-06	NA	0.000463787	-1.51e-05	4.58e-09	0.901049	194
3	196415355	197962382	7.48e-06	0.0864552	0.001758	4.26e-06	3.62e-09	0.901063	213
9	36714252	37678932	-7.88e-06	NA	-0.000236826	-7.49e-07	4.06e-09	0.901533	203
13	54681363	56433642	-7.63e-06	NA	-2.74e-05	-6.45e-06	3.82e-09	0.901683	218
9	22968789	24154728	-8.02e-06	NA	-0.000241412	3.36e-05	4.23e-09	0.901904	162
10	129483173	130282731	-1.03e-05	NA	0.000629711	-1.63e-05	6.95e-09	0.902116	242
12	5878686	6879279	1.05e-05	0.0686656	0.000285689	8.14e-05	7.32e-09	0.902607	177
9	26317973	27335346	9.11e-06	NA	6.92e-05	-3.37e-07	5.56e-09	0.902814	246
10	83597818	84383108	6.74e-06	NA	-2.28e-06	-5.18e-06	3.08e-09	0.903359	146
4	89238369	90126190	6.4e-06	NA	4.82e-05	-3.4e-06	2.8e-09	0.90381	144
18	906673	1940581	7.87e-06	0.347435	0.000318205	1.61e-06	4.25e-09	0.903893	187
3	148316766	149988630	1.06e-05	0.250015	5.13e-05	3.49e-05	7.86e-09	0.905021	361
5	58834852	60880207	-9.01e-06	-0.111347	9.16e-05	7.15e-05	5.71e-09	0.905065	291
10	10542217	12092029	-1.36e-05	-0.105609	0.000567565	2.94e-05	1.32e-08	0.905538	344
3	109962369	111416310	6.44e-06	NA	-0.000286495	-7.36e-06	2.97e-09	0.905886	178
7	126517818	127905983	-8.39e-06	NA	-0.000231564	4.3e-05	5.11e-09	0.906618	310
1	206706419	208158787	-1.94e-05	-0.0881619	0.000602435	8.06e-05	2.76e-08	0.906857	258
16	5115228	5854496	8.32e-06	NA	-0.000321991	-2.83e-06	5.16e-09	0.907833	126
4	164913270	165817608	6.91e-06	0.186892	0.000488992	2.8e-06	3.57e-09	0.9079	165
8	132359241	133454722	-8.29e-06	-0.0786477	0.000384745	2.89e-05	5.23e-09	0.908663	236
5	88069593	90500398	-9.72e-06	-0.550768	0.000147513	2.11e-06	7.19e-09	0.908784	325
1	226808697	228100891	-9.32e-06	NA	0.000141551	-3.54e-06	6.65e-09	0.908967	273
10	115700005	117702645	8.89e-06	NA	-0.000129527	-1.37e-05	6.06e-09	0.909089	315
14	24904240	26134815	-8.63e-06	NA	-0.00015347	-6.77e-06	5.71e-09	0.909098	288
21	39250321	40115483	-7.96e-06	-0.115261	0.000678429	7.02e-06	4.88e-09	0.909288	162
1	97458722	98562260	7.79e-06	NA	-0.00033522	-1.27e-05	4.68e-09	0.909341	209
1	187848898	189756187	8.14e-06	NA	9.02e-06	-6.08e-06	5.13e-09	0.909518	224
2	180662102	181627195	7.73e-06	NA	-0.00010823	-1.12e-05	4.68e-09	0.910003	217
5	113604579	114448326	-6.39e-06	NA	0.000225239	-2.69e-06	3.23e-09	0.910444	160
10	128410393	129482709	-1.01e-05	NA	7.42e-05	-4.36e-06	8.17e-09	0.911435	304
6	131973932	133867802	1.13e-05	0.116672	0.000968264	9.69e-06	1.05e-08	0.912175	405
4	76284248	77128724	-5.58e-06	NA	-9.4e-05	3.48e-06	2.56e-09	0.912235	164
1	44483704	46895641	-9.57e-06	-0.168245	4.29e-05	7.55e-05	7.55e-09	0.912237	355
21	26467796	27776736	-8.21e-06	-0.0434532	0.000530744	6.73e-05	5.57e-09	0.912328	249
9	29623053	30819576	-5.72e-06	NA	-0.000114401	-1.68e-06	2.75e-09	0.913123	203
17	74910943	75471247	-9.49e-06	-0.0734918	0.000202463	8.24e-05	7.57e-09	0.913123	136
1	71822765	74326378	-8.78e-06	-0.606013	9.02e-05	2.33e-06	6.56e-09	0.913609	277
2	204815902	206043539	-9.79e-06	-0.0669053	0.00068539	3.12e-05	8.27e-09	0.914258	227
13	94563601	95540024	-7.49e-06	NA	-0.000480051	1.39e-05	4.84e-09	0.914294	220
5	5137788	5718773	-6.96e-06	NA	5.62e-05	-1.11e-05	4.18e-09	0.914295	163
3	76855676	77507524	-5.77e-06	NA	-6.32e-05	-5.52e-07	2.88e-09	0.914415	138
4	27904556	28871862	6.34e-06	NA	-0.00032634	-3.79e-06	3.48e-09	0.914438	156
18	349293	906343	7.67e-06	0.181745	0.000181355	9.83e-06	5.13e-09	0.914651	140
2	112924973	114846282	-8.82e-06	-0.202592	0.000115136	1.65e-05	6.87e-09	0.915181	335
16	58510034	59888170	-8.96e-06	NA	-3.08e-05	6.09e-05	7.09e-09	0.915197	215
5	63840208	65083148	7.2e-06	0.630307	0.000495535	2.64e-07	4.6e-09	0.915371	237
2	152491269	153369892	5.64e-06	0.354833	5.06e-05	4.99e-06	2.85e-09	0.915854	145
6	128759755	130538497	-1.06e-05	-0.184908	0.000133136	2.47e-05	1.01e-08	0.916006	396
6	15998406	17067160	9.47e-06	0.906251	1.04e-05	1.05e-05	8.11e-09	0.916291	240
8	58675131	59568410	6.14e-06	NA	-4.5e-05	1.71e-05	3.48e-09	0.917036	161
9	137929853	138817142	-7.56e-06	NA	0.0010405	-1.37e-05	5.37e-09	0.91783	185
20	21679930	22779512	5.21e-06	NA	-0.000164987	9.41e-06	2.55e-09	0.917861	172
2	35608923	36121342	-5.29e-06	NA	-0.000169026	6.36e-06	2.63e-09	0.917874	129
3	167913564	170158128	8.07e-06	0.0650587	0.000501027	3.07e-05	6.19e-09	0.918269	311
3	151905386	153054901	6.08e-06	NA	-0.000341583	-5.66e-06	3.53e-09	0.918502	155
8	102944509	103730879	6.95e-06	NA	-0.000203005	7.04e-06	4.73e-09	0.919511	198
12	63910665	65383507	6.91e-06	0.159804	0.000191663	9.77e-06	4.75e-09	0.920123	187
15	98497881	99128454	-6.73e-06	NA	-2.71e-05	-1.31e-05	4.53e-09	0.920359	142
10	85424493	86459792	-7.82e-06	-0.144694	0.00102638	2.85e-06	6.27e-09	0.921274	293
3	154183562	156005200	-6.56e-06	-0.212568	6.39e-05	1.49e-05	4.41e-09	0.921355	243
13	37029009	38290705	6.94e-06	NA	-0.000357865	-3.17e-06	5.03e-09	0.92206	251
1	14626896	15423481	-7.49e-06	-0.354736	0.000458596	9.71e-07	5.88e-09	0.922204	168
5	2369710	2979000	6.73e-06	NA	-0.000132694	-5.9e-06	4.81e-09	0.922756	184
12	32645848	33435901	5.99e-06	NA	-7.64e-05	-4.67e-06	3.85e-09	0.923058	196
12	78926240	80944201	6.23e-06	NA	-0.000377093	-9.02e-06	4.2e-09	0.923473	215
9	81066078	81860861	6.04e-06	0.0624639	0.00057449	1.63e-05	3.99e-09	0.923766	174
12	18467618	19924288	8.06e-06	NA	0.000485834	-2.47e-06	7.19e-09	0.924239	281
2	188542361	190794689	6.09e-06	NA	-0.000317658	-1.1e-05	4.13e-09	0.924446	212
11	42854878	43952796	6.88e-06	NA	0.000104841	-2.05e-06	5.31e-09	0.924831	240
5	95822732	96867936	-6.39e-06	NA	-0.000127822	6.8e-05	4.59e-09	0.924859	217
5	65910316	67096208	-6.61e-06	-0.14279	0.000368929	5.81e-06	4.92e-09	0.924974	240
16	21237217	23369433	-7.65e-06	-0.342686	7.03e-05	7.09e-06	6.64e-09	0.925206	207
1	202820815	203979519	8.51e-06	0.0519341	0.00077094	3.48e-05	8.27e-09	0.925432	239
13	100044673	101392748	8.14e-06	NA	-5.67e-05	5.9e-05	7.58e-09	0.925471	246
13	36043978	37027089	-6.65e-06	-0.319787	8.84e-05	4.89e-06	5.06e-09	0.925548	257
6	1582926	2890836	8.46e-06	0.07984	0.00194208	5.79e-06	8.25e-09	0.925751	301
1	29184254	30792409	9.2e-06	NA	-0.000436223	1.18e-05	9.75e-09	0.925771	356
8	2681051	3358423	-7.58e-06	NA	-0.000657753	-2.31e-06	6.63e-09	0.9258	196
18	33792671	35072855	-6.19e-06	NA	-0.000469306	-1.56e-05	4.42e-09	0.925835	255
3	143495679	145663879	6.92e-06	NA	-0.000578851	-1.65e-05	5.53e-09	0.92589	325
2	98791433	100195879	6.51e-06	0.172148	0.000151366	9.45e-06	5.01e-09	0.926747	198
2	121073253	123241656	8e-06	NA	0.000132032	-1.14e-05	7.58e-09	0.926793	335
8	26681799	27404354	5.81e-06	NA	-7.12e-05	1.83e-05	4.06e-09	0.927323	211
6	19203782	20228741	-8.93e-06	-0.239808	0.00121979	1.14e-06	9.65e-09	0.927569	239
3	35243764	36481385	5.87e-06	NA	-0.000401054	-5.48e-06	4.18e-09	0.927624	221
11	21773680	23111273	-6.09e-06	NA	0.000299797	-5.18e-06	4.58e-09	0.928327	216
6	36611164	38686222	-9.95e-06	-0.0915333	0.000406363	2.91e-05	1.23e-08	0.928531	468
4	35151237	36301997	5.29e-06	NA	-0.000301993	-1.18e-05	3.5e-09	0.928697	186
6	13389521	14618107	-7.32e-06	-0.0518359	0.000956468	2.08e-05	6.69e-09	0.92874	249
9	116149967	117306807	7.02e-06	NA	-0.000159316	-4.21e-07	6.18e-09	0.928852	281
18	24972728	26873513	7.02e-06	NA	-0.00028854	-3.42e-06	6.19e-09	0.928945	326
7	137138736	138742981	7.38e-06	1.22428	2.8e-05	1.3e-06	6.92e-09	0.929344	238
9	28253887	29622939	6.73e-06	0.112005	0.000349147	1.04e-05	5.78e-09	0.929445	293
13	91970313	92912119	-4.72e-06	NA	-2.91e-06	-8.79e-06	2.85e-09	0.929625	159
6	35452346	36608267	-1.09e-05	-0.151652	0.000200389	2.57e-05	1.54e-08	0.930062	192
8	25461344	26681450	-7.76e-06	NA	-0.000374044	2.77e-05	7.86e-09	0.930257	343
2	222985611	224002780	6.24e-06	0.0568193	0.000909302	1.33e-05	5.12e-09	0.930524	182
7	77954163	78839317	6.71e-06	NA	0.000211417	-1.18e-05	5.95e-09	0.930692	236
6	164006012	165242243	7.89e-06	NA	0.000687158	-1.31e-05	8.6e-09	0.932176	313
11	98703733	99613901	-6.53e-06	NA	-0.00035446	-9.53e-06	5.94e-09	0.932522	234
12	121721831	124710880	6.85e-06	NA	-0.000351045	2.49e-05	6.62e-09	0.932879	343
1	166364063	167158927	-6.63e-06	NA	-0.00042277	-1.37e-05	6.21e-09	0.932985	249
11	121661507	123289851	1.01e-05	0.0654491	0.000386093	6.17e-05	1.49e-08	0.933986	333
12	23819364	24545631	-6.14e-06	-0.474837	0.000526418	3.17e-07	5.57e-09	0.934442	171
8	23548749	24456913	4.31e-06	NA	-9.46e-05	-1.18e-05	2.77e-09	0.934608	151
3	36484375	38078255	5.73e-06	NA	-0.000182465	-6.57e-06	4.88e-09	0.934675	343
13	78807836	80252742	5.45e-06	NA	-2.93e-05	2.02e-05	4.43e-09	0.934731	248
10	65735028	66980708	4.85e-06	NA	0.000125117	-5.28e-06	3.54e-09	0.935031	166
7	33151181	34939884	7.11e-06	NA	-8.62e-05	2.54e-05	7.61e-09	0.935089	369
21	21905658	23268216	6.85e-06	NA	-0.000414997	-3.59e-05	7.14e-09	0.935381	282
12	50160662	51582048	-4.55e-06	NA	0.00012001	-4.08e-06	3.21e-09	0.935969	188
9	24155142	25425160	-4.4e-06	NA	0.000318586	-1.41e-06	3.01e-09	0.936032	150
8	89083979	90605445	-4.76e-06	NA	-0.00019634	1.47e-06	3.53e-09	0.936077	215
10	52708822	53362540	-4.99e-06	NA	-1.24e-06	-7.99e-06	3.89e-09	0.936164	156
5	147665223	150393107	-8.64e-06	-0.0572255	0.00092523	2.46e-05	1.17e-08	0.936289	564
6	130540383	131972731	6.34e-06	NA	-0.000271605	-6.95e-06	6.35e-09	0.936568	253
18	56754050	57504565	5.57e-06	NA	-0.000356138	-8.25e-06	4.92e-09	0.936664	206
18	42606091	43295247	5.1e-06	NA	-7.75e-05	-1.96e-05	4.19e-09	0.937159	204
18	29564408	31774120	-5.69e-06	NA	-0.00039935	1.61e-06	5.25e-09	0.937366	340
7	12689322	13674908	5.82e-06	NA	4.35e-05	-1.85e-05	5.49e-09	0.937376	234
8	74998868	76294909	5.85e-06	NA	0.00113806	-8.75e-06	5.61e-09	0.937781	272
17	29262773	30878805	5.49e-06	NA	-0.000241913	-3.36e-07	4.96e-09	0.937839	212
12	67039600	67817612	-5.56e-06	NA	-0.000482933	9.16e-06	5.11e-09	0.937955	200
1	175385076	176416712	4.9e-06	0.0601381	0.000652468	1.02e-05	4.01e-09	0.938325	150
8	112612842	114393054	4.42e-06	NA	-0.000186316	4.21e-06	3.26e-09	0.938391	197
9	107546901	108751162	5.53e-06	0.143283	0.000144486	1.03e-05	5.16e-09	0.938592	248
3	9195331	10526438	5.5e-06	NA	-0.000221723	-1.16e-05	5.1e-09	0.938597	291
17	32677947	33614452	-6.41e-06	-0.0684627	0.000464318	1.89e-05	7.01e-09	0.938963	237
13	24477971	25210959	-5.63e-06	NA	-0.000102033	-2.52e-05	5.49e-09	0.939419	225
20	5305400	6636139	-7.61e-06	-0.0694762	0.000364892	3.29e-05	1.01e-08	0.939682	305
10	75700056	78638957	6.28e-06	NA	-0.000466343	-1.8e-06	6.96e-09	0.939945	404
12	48267635	48965461	-4.14e-06	NA	-0.000281517	-1.7e-06	3.01e-09	0.939965	171
13	76505282	78030962	5.96e-06	NA	-0.000413422	4.03e-06	6.28e-09	0.939991	319
1	55479967	56413577	5.92e-06	NA	0.000186497	-1.42e-06	6.35e-09	0.940744	226
3	146722383	148316359	4.39e-06	NA	0.000282063	-1.68e-05	3.59e-09	0.94163	188
12	117644436	118888131	-6.13e-06	NA	0.000157126	-1.88e-05	7.11e-09	0.941987	299
3	29409589	30716602	6.05e-06	0.0403368	0.000603598	3.73e-05	6.93e-09	0.942061	287
7	28710857	30171413	7.22e-06	1.07209	0.000867759	5.22e-08	9.99e-09	0.942436	389
8	22539641	23548146	-5.87e-06	NA	-9.52e-06	7.84e-05	7.06e-09	0.944256	244
1	116884519	118837474	7.65e-06	0.0364421	0.000296573	0.000148684	1.2e-08	0.944306	296
2	56600739	57938354	4.53e-06	0.153797	0.000229157	3.78e-06	4.34e-09	0.945227	201
20	61301855	62119318	5.75e-06	NA	0.0002513	-8.49e-07	7.19e-09	0.945921	152
5	11170703	13603734	-5.34e-06	NA	-0.000242929	-4.07e-06	6.42e-09	0.946843	344
9	106488291	107545903	-3.73e-06	NA	0.000238679	-3.25e-06	3.12e-09	0.946845	212
3	16662488	18454062	-4.17e-06	-0.951133	0.000195496	9.83e-08	3.96e-09	0.947166	223
1	154547292	156334116	-5.44e-06	-0.0483863	0.000282463	4.48e-05	7.07e-09	0.948396	192
2	170973461	172086127	-4.35e-06	NA	-0.000257914	5.63e-06	4.54e-09	0.948531	183
21	35220001	36188046	4.65e-06	NA	-0.000181524	-3.25e-06	5.35e-09	0.949308	199
11	27019873	28741185	-4.26e-06	NA	-5.59e-05	1.79e-05	4.56e-09	0.949747	249
17	55279508	57486793	6.15e-06	NA	-4.95e-05	-1.13e-05	9.52e-09	0.949753	355
5	158492279	159135376	-3.49e-06	-0.17178	0.00022761	1.81e-06	3.09e-09	0.950002	137
16	60745208	61991704	4.01e-06	NA	-0.000150509	-1.97e-06	4.33e-09	0.95146	140
13	85609760	87039195	4.07e-06	NA	5.87e-05	-1.04e-05	4.54e-09	0.951827	229
16	56908045	57663112	5.4e-06	0.0253215	0.000473347	9.62e-05	8.06e-09	0.952005	149
12	58748846	60859665	4.54e-06	NA	0.0002845	-4.25e-07	6.02e-09	0.953287	331
16	76058697	76987262	-4.2e-06	NA	0.000189717	-1.13e-05	5.19e-09	0.953568	166
6	7329417	8791321	5.19e-06	0.0375353	0.000883074	2.16e-05	8.21e-09	0.954342	329
20	24054931	25019099	3.28e-06	NA	-6.26e-05	-1.04e-05	3.32e-09	0.954648	203
9	113255544	114077164	3.91e-06	NA	0.000207606	-7.7e-06	5.09e-09	0.956308	246
13	113269127	115109853	3.99e-06	NA	-0.000324102	4.33e-05	5.71e-09	0.957877	299
22	32324692	32856999	3.08e-06	NA	0.000304078	-1.21e-06	3.42e-09	0.957964	153
7	1493090	2479029	-3.03e-06	-0.0326448	0.000483082	1.79e-05	3.33e-09	0.958061	131
9	91610543	92342927	-3.04e-06	NA	-0.000227805	-3.95e-06	3.44e-09	0.958619	163
11	12019010	13133902	4.56e-06	0.224859	1.33e-05	3.09e-05	8.31e-09	0.960116	294
21	15451950	16139409	3.51e-06	0.0583394	0.000504845	7.17e-06	4.97e-09	0.96028	164
9	136979744	137928846	-3.76e-06	-0.0613145	0.000559165	6.72e-06	5.69e-09	0.960282	182
3	187220777	188201380	4.1e-06	0.0182466	0.00156186	3.24e-05	7.17e-09	0.961368	228
4	13002905	14394452	3.7e-06	NA	-0.000268546	3.54e-06	5.93e-09	0.961692	258
11	55116451	56160712	-2.58e-06	NA	-2.64e-05	-3.38e-06	2.98e-09	0.962326	218
6	4317398	5056146	3.33e-06	NA	-0.000482282	1.17e-05	5e-09	0.962384	204
20	31615242	33883015	3.1e-06	0.0733079	7.58e-05	2.35e-05	4.48e-09	0.96311	322
13	111434814	113266084	4.23e-06	NA	-7.11e-06	-1.4e-05	8.88e-09	0.964237	415
10	88451869	89845801	-2.79e-06	NA	-0.000239936	2.79e-06	3.9e-09	0.964432	148
13	97521207	98589842	2.39e-06	NA	0.000321089	-8.25e-07	2.94e-09	0.964776	179
7	17279294	18861958	-3.68e-06	-0.0935189	0.000132236	1.17e-05	7.08e-09	0.965143	286
11	30057440	31853968	2.81e-06	NA	-4.3e-05	7.06e-06	4.14e-09	0.965192	265
5	101101325	102681586	2.39e-06	NA	-4.39e-05	8.15e-06	3.04e-09	0.965376	205
11	110702636	111981853	2.91e-06	NA	-0.000163597	2.43e-05	4.51e-09	0.965407	212
16	86222417	86745679	3.83e-06	0.0368513	0.000620055	1.74e-05	7.81e-09	0.965441	161
9	109974206	111137001	3.59e-06	0.0458388	0.000270918	2.27e-05	7e-09	0.965749	312
3	101808379	103025517	-2.12e-06	-0.360895	5.87e-05	5.9e-07	2.47e-09	0.965917	137
17	74018640	74909405	-2.92e-06	NA	0.000359577	-3.03e-06	4.72e-09	0.966065	170
18	50152229	51059341	-2.37e-06	NA	-7.04e-05	-2.26e-06	3.11e-09	0.966112	186
10	747772	1330771	2.36e-06	NA	-0.00026891	3.44e-05	3.15e-09	0.966484	143
14	38486187	39370633	3.08e-06	0.107782	8.6e-05	9.5e-06	5.43e-09	0.966653	170
18	9415389	10462537	3.69e-06	NA	-0.000231758	3.56e-06	7.92e-09	0.966948	278
4	5047695	5971152	-3.21e-06	NA	-6.34e-05	-1.03e-05	6.44e-09	0.968073	249
5	97436504	99258325	-2.88e-06	NA	-0.000366861	2.04e-05	5.25e-09	0.968298	292
3	13524741	14309204	-2.53e-06	NA	-0.000255855	-1.96e-05	4.08e-09	0.968399	162
2	44049120	45194289	2.74e-06	0.023149	0.000585215	2.4e-05	4.8e-09	0.968414	219
8	118623844	120216957	-4.78e-06	-0.0112005	0.000984712	0.000185106	1.46e-08	0.968416	357
4	100323029	101897750	2.6e-06	NA	-1.27e-05	7.11e-06	4.4e-09	0.968793	255
2	129864730	131463038	2.3e-06	NA	-0.00023586	-1.04e-05	3.55e-09	0.969241	149
6	79862483	80556359	2.39e-06	NA	-0.000224007	-1.72e-05	3.92e-09	0.969533	146
11	125984970	126772347	2.99e-06	0.0439842	0.000341634	1.35e-05	6.18e-09	0.969691	203
4	21292651	22393873	-2.46e-06	NA	0.000384109	-1.08e-05	4.3e-09	0.970089	216
7	128555262	130074230	-5.44e-06	-0.0108619	0.0105773	2.37e-05	2.19e-08	0.970638	254
5	117004531	117712427	1.92e-06	NA	0.000200418	-3.8e-06	2.76e-09	0.970832	141
4	133741753	135744132	2.33e-06	NA	9.76e-05	-1.4e-05	4.09e-09	0.970905	208
13	62913542	64201284	2.19e-06	NA	0.000225919	-9.45e-06	3.66e-09	0.971062	202
8	94272436	95810190	2.61e-06	NA	-0.000404841	1.79e-05	5.36e-09	0.971587	242
11	13134600	14934686	2.76e-06	0.0593054	0.000119235	1.81e-05	6.76e-09	0.973257	336
2	159575554	161077823	-2.52e-06	NA	-0.000321782	-3.17e-07	5.74e-09	0.973502	290
2	161078891	163358537	-2.84e-06	NA	-0.000167417	8.74e-05	7.47e-09	0.973793	286
12	124710996	125416169	-3.47e-06	-0.0467032	0.000279579	1.97e-05	1.12e-08	0.973855	151
7	24389147	24980408	-2.02e-06	NA	-0.000166329	-1.27e-05	3.84e-09	0.97399	167
4	141752960	142807957	-2.02e-06	NA	0.000119744	-1.64e-06	3.87e-09	0.974077	177
2	192696255	195109845	1.86e-06	NA	-3.25e-05	1.92e-05	3.29e-09	0.974136	171
11	114743956	115627217	-2.23e-06	NA	-6.97e-05	-3.61e-06	4.78e-09	0.974311	204
22	44317416	44818986	-2.29e-06	NA	-0.000457739	-4.4e-06	5.2e-09	0.974669	154
4	167643601	169568082	2.69e-06	0.0194148	0.000578772	3.31e-05	7.27e-09	0.974871	343
16	80184495	81209234	-3.02e-06	-0.053828	6.79e-05	4.62e-05	9.44e-09	0.97524	262
21	30845873	32211778	-2.07e-06	NA	-0.000239563	-7.81e-06	4.46e-09	0.975244	239
22	49082979	49521080	-2.24e-06	NA	-0.000361008	-1.16e-05	5.23e-09	0.97528	149
19	41843461	43954915	-2.04e-06	NA	0.000170422	-5.94e-06	4.38e-09	0.975441	146
20	49948016	50633472	2.39e-06	NA	-1.78e-05	5.34e-05	6.22e-09	0.975807	155
1	221857359	223630391	2.71e-06	NA	0.000167867	-9.77e-06	8.07e-09	0.975936	311
10	107875182	109577686	-2.62e-06	-0.12809	9.38e-05	4.47e-06	7.99e-09	0.976586	353
1	231321215	232382234	2.23e-06	NA	-0.000278618	1.2e-05	5.84e-09	0.976729	211
1	9959748	11774956	2.26e-06	NA	-0.000348474	8.55e-06	6.09e-09	0.9769	233
18	55808692	56752598	2.05e-06	0.0297468	0.00082905	5.73e-06	5.34e-09	0.977625	229
13	29873521	31379027	2.16e-06	NA	-0.000732039	2.95e-05	7.55e-09	0.980179	339
8	133455530	134566686	-2.16e-06	NA	-0.000589366	2.01e-05	7.68e-09	0.980328	365
10	21244087	23696890	1.79e-06	NA	-0.000310381	2.75e-05	5.65e-09	0.981038	283
1	24528210	25305673	1.47e-06	NA	-0.000239001	4.23e-05	3.87e-09	0.981159	136
8	101451169	102937063	2.03e-06	0.0128546	0.000680471	3.65e-05	7.65e-09	0.981509	294
7	34940039	35614036	1.3e-06	NA	-0.00042782	5.25e-07	3.22e-09	0.981713	155
4	174833988	176193705	-1.73e-06	NA	-0.000704893	6.55e-05	6.05e-09	0.982292	243
1	77141039	79111862	1.95e-06	0.0426047	0.000217365	9.63e-06	8.63e-09	0.983254	314
18	43881706	45313390	1.56e-06	NA	-0.000423993	4.84e-05	5.74e-09	0.983627	317
17	14860784	16319512	-1.68e-06	NA	0.00018514	-4.67e-06	6.73e-09	0.983637	240
18	51059850	51952586	1.17e-06	NA	7.79e-05	-2.59e-06	3.53e-09	0.984239	156
5	137950183	140644484	1.45e-06	NA	-5.98e-05	2.02e-06	5.62e-09	0.984532	388
2	224003069	225832409	1.58e-06	NA	-0.000115027	2.32e-05	7.87e-09	0.985758	343
9	32250247	33186788	1.14e-06	NA	-0.000129509	1.15e-05	4.08e-09	0.985803	237
15	31315570	32177326	1.07e-06	NA	-4.74e-05	1.85e-05	3.66e-09	0.985922	149
1	17874843	18484945	1.16e-06	NA	-0.000437397	2.51e-05	4.41e-09	0.98606	134
10	118417453	119697663	1.37e-06	0.0158618	0.0002585	2.9e-05	6.36e-09	0.986255	245
6	123890282	125333797	-1.45e-06	NA	0.000545433	-1.05e-05	7.29e-09	0.986474	281
4	28872833	30453156	-1.11e-06	NA	-8.2e-05	-1.26e-05	4.34e-09	0.986552	212
18	67574191	69038112	-1.2e-06	NA	-8.2e-05	4.99e-05	5.13e-09	0.986655	197
12	31067490	32081072	-1.25e-06	NA	0.000160629	-1.95e-05	5.56e-09	0.986672	196
3	1528147	2423237	1.29e-06	NA	-0.000616516	1.22e-05	6.09e-09	0.986763	244
9	100919318	101473404	1.13e-06	NA	0.000180331	-2.32e-05	4.65e-09	0.986778	197
1	242700803	244105053	-1.13e-06	-0.0203731	0.00043837	7.02e-06	4.81e-09	0.987	188
22	47106800	47937655	1.09e-06	NA	-0.000120845	8.92e-07	4.75e-09	0.987326	184
8	78632893	79831888	-8.46e-07	NA	-0.000161767	4.57e-06	2.95e-09	0.987575	201
6	56104522	57082026	-8.83e-07	-0.0512251	0.000233779	1.27e-06	3.41e-09	0.987945	189
2	18647868	20059542	1.33e-06	NA	-0.000309563	1.95e-05	8.58e-09	0.988522	345
5	81714078	82658571	8.23e-07	NA	5.49e-05	-1.08e-05	3.69e-09	0.989198	165
2	34280335	35607183	-9.64e-07	NA	-4.7e-05	-6.42e-06	5.21e-09	0.98935	228
1	96150318	97457893	9.48e-07	NA	-0.000159007	1.01e-06	5.15e-09	0.989458	203
9	74600822	75517582	7.22e-07	NA	0.000176466	-3.25e-06	2.99e-09	0.989465	176
10	17591919	19202731	1.13e-06	NA	-0.00033181	1.65e-05	7.41e-09	0.98949	318
2	49113132	50757671	1.17e-06	NA	-0.000287245	1.24e-05	8.06e-09	0.989626	326
6	98893830	100286683	9.43e-07	NA	-6.55e-08	3.4e-06	6.08e-09	0.99035	237
2	15721423	16549199	-7.84e-07	NA	-0.000116123	3.61e-06	4.24e-09	0.990392	157
9	88869630	89948499	7.84e-07	NA	-0.000130361	5.78e-06	4.64e-09	0.990822	207
16	72915753	73542956	-9.44e-07	NA	-2.95e-05	2.59e-05	6.79e-09	0.990865	171
21	25090174	25898082	-7.12e-07	-0.0124942	0.000745977	4.35e-06	4.11e-09	0.991141	160
15	50006184	51681073	-8.4e-07	NA	-2.15e-05	1.94e-05	5.89e-09	0.991269	358
11	71842976	74158869	-8.43e-07	NA	-9.79e-05	7.47e-06	6.36e-09	0.991564	337
8	63711348	65193342	-6.8e-07	NA	-0.000119564	-1.7e-05	4.15e-09	0.991573	193
11	3661873	4745931	-6.82e-07	NA	-0.000225594	3.18e-05	4.58e-09	0.99196	179
7	146023023	147204086	-6.56e-07	NA	-0.000290443	-9.53e-06	4.62e-09	0.992291	217
11	120173354	121660636	-8.25e-07	-0.149518	0.00042115	7.24e-08	7.4e-09	0.992345	338
8	54116775	55914038	6.54e-07	NA	-0.000240498	7.7e-06	5.29e-09	0.992833	285
7	77102731	77953248	5.07e-07	NA	0.0012982	-5e-06	3.74e-09	0.993382	196
2	167123247	168427789	4.88e-07	NA	-0.000213427	2.25e-05	4e-09	0.99385	186
13	44638337	46491101	-5.91e-07	NA	-0.000109793	-6.06e-06	6.71e-09	0.994241	371
21	38429389	39248065	-4.2e-07	NA	-0.000584923	-7.68e-06	3.54e-09	0.994366	172
13	67714255	69561090	5.33e-07	NA	0.000455348	-5.15e-07	5.73e-09	0.994378	323
13	38887155	40179288	-4.63e-07	NA	0.000512173	-1.1e-05	4.48e-09	0.994478	246
3	162067622	163250087	-3.01e-07	NA	-0.000226994	7.6e-06	2.31e-09	0.994992	160
10	100241204	102089663	4.63e-07	0.00800202	8.7e-05	3.85e-05	6.32e-09	0.995351	325
12	102961450	104011319	-3.52e-07	NA	-0.000245885	-3.77e-06	4.78e-09	0.995941	187
6	82387920	83904869	3.73e-07	NA	-0.000169753	-8.99e-06	6.05e-09	0.996178	243
2	180139219	180661233	3.37e-07	NA	-0.000235762	-5.1e-06	5e-09	0.996195	182
9	125545194	126926376	-2.72e-07	NA	-6.63e-05	3.87e-05	3.44e-09	0.996297	213
6	43959116	45787468	4.27e-07	NA	-0.000197072	8.54e-06	8.58e-09	0.996322	326
2	68871710	70753882	3.82e-07	0.00188879	0.00139385	2.94e-05	9.6e-09	0.996886	350
10	19203300	20131614	-2.19e-07	NA	-7.54e-05	1.12e-05	4.15e-09	0.997292	191
6	114220361	116130955	-2.76e-07	NA	0.000317295	-5.57e-06	6.83e-09	0.997334	275
14	23607866	24904154	1.53e-07	NA	0.000416163	-1.04e-05	6.97e-09	0.998539	223
8	3585058	4071438	-5.39e-08	-0.00100135	8.79e-05	3.3e-05	4.66e-09	0.999371	139

## Sheet: Table-S4-SNPs
Table S4. Genome-wide significant SNPs identified in T1D and SS GWAS datasets after quality control and clumping.													Table S4. Genome-wide significant SNPs identified in T1D and SS GWAS datasets after quality control and clumping.
locusnum	CHR	rsID	BP	INDEP_SNP	INDEP_BP	LEAD_SNP	FDR	R2	A1	A2	MAF	r2	IndSigSNP	GenomicLocus	nearestGene	dist	func	count_func	percent_func	CADD	RDB	count	percent	minChrState	count	percent	commonChrState	posMapFilt	eqtlMapFilt	ciMapFilt	pSS_noMHC_PVAL	pSS_noMHC_Z	pSS_noMHC_BETA	pSS_noMHC_SE	T1D_noMHC_PVAL	T1D_noMHC_Z	T1D_noMHC_BETA	T1D_noMHC_SE	ConcordEffect
30	17	rs12373123	43924073	rs62053943	43744203	rs79172804	1.5658e-05	0.645919	C	T	0.2396	0.868663	rs79172804	30	MAPT-AS1:SPPL2C	00:00:00	exonic	36	2.17523	23.3	1f	158	9.54683	5	769	46.4653	15	1	1	1	2.088e-09	-5.99081	-0.231932	0.0387146	8.52e-08	-5.35575	-0.092671	0.017303	TRUE
30	17	rs34043286	44117119	rs62053943	43744203	rs79172804	1.36535e-05	0.642356	G	A	0.2406	0.864063	rs79172804	30	KANSL1	0	exonic	36	2.17523	21	4	134	8.09668	4	422	25.4985	4	1	1	1	9.651e-10	-6.11508	-0.237116	0.0387756	7.16e-08	-5.38711	-0.093363	0.017331	TRUE
30	17	rs74548327	43973080	rs62053943	43744203	rs79172804	1.27794e-05	0.645919	G	A	0.2396	0.868663	rs79172804	30	MAPT	0	intronic	810	48.9426	20.3	4	134	8.09668	1	120	7.25076	11	1	1	1	1.298e-09	-6.06764	-0.23509	0.0387448	6.54e-08	-5.40337	-0.093452	0.017295	TRUE
30	17	rs4341787	43902505	rs62053943	43744203	rs79172804	1.69544e-05	0.642356	T	C	0.2406	0.864063	rs79172804	30	CRHR1	0	intronic	810	48.9426	19.39	5	470	28.3988	5	769	46.4653	14	1	1	0	1.698e-09	-6.02434	-0.233194	0.0387086	9.47e-08	-5.33661	-0.09233	0.017301	TRUE
30	17	rs10445337	44067400	rs62053943	43744203	rs79172804	1.11457e-05	0.642356	C	T	0.2406	0.864063	rs79172804	30	MAPT	0	exonic	36	2.17523	19.15	1f	158	9.54683	4	422	25.4985	15	1	1	1	8.444e-10	-6.13635	-0.238003	0.0387858	5.49e-08	-5.43466	-0.094043	0.017305	TRUE
30	17	rs17652121	44073973	rs62053943	43744203	rs79172804	1.34078e-05	0.642356	C	T	0.2406	0.864063	rs79172804	30	MAPT	0	exonic	36	2.17523	19.13	1f	158	9.54683	4	422	25.4985	15	1	1	1	1.187e-09	-6.08199	-0.235722	0.0387574	6.98e-08	-5.39169	-0.093221	0.01729	TRUE
30	17	rs16940674	#VALUE!	rs62053943	43744203	rs79172804	1.61534e-05	0.645919	T	C	0.2396	0.868663	rs79172804	30	CRHR1	0	exonic	36	2.17523	17.55	1f	158	9.54683	5	769	46.4653	15	1	1	1	2.044e-09	-5.99427	-0.232058	0.0387133	8.89e-08	-5.34806	-0.092568	0.017309	TRUE
30	17	rs12150390	43896228	rs62053943	43744203	rs79172804	1.66834e-05	0.645919	C	T	0.2396	0.868663	rs79172804	30	CRHR1	0	intronic	810	48.9426	17.47	5	470	28.3988	5	769	46.4653	15	1	1	1	1.698e-09	-6.02434	-0.233194	0.0387086	9.29e-08	-5.34009	-0.092395	0.017302	TRUE
30	17	rs199439	44793503	rs79172804	43828764	rs79172804	0.000701876	0.760307	G	A	0.2247	0.932492	rs199504	30	NSF	0	intronic	810	48.9426	17.18	6	297	17.9456	4	422	25.4985	5	1	1	1	1.63e-08	-5.64729	-0.223394	0.0395577	8.83e-06	-4.444	-0.078852	0.017743	TRUE
26	11	rs11542299	64138805	rs11231772	64141771	rs11231772	0.0317679	0.992092	C	T	0.3708	0.992092	rs11231772	26	RPS6KA4	0	exonic	36	2.17523	16.99	5	470	28.3988	4	422	25.4985	5	1	1	1	0.0002616	-3.65063	-0.110596	0.0302952	2.77e-08	-5.55539	-0.080399	0.014472	TRUE
30	17	rs41437445	44116238	rs62053943	43744203	rs79172804	1.35587e-05	0.642356	A	G	0.2406	0.864063	rs79172804	30	KANSL1	0	intronic	810	48.9426	16.83	7	308	18.6103	4	422	25.4985	4	1	1	1	9.651e-10	-6.11508	-0.237116	0.0387756	7.09e-08	-5.38888	-0.093384	0.017329	TRUE
30	17	rs62055500	43954134	rs62053943	43744203	rs79172804	1.21073e-05	0.645919	A	G	0.2396	0.868663	rs79172804	30	MAPT-AS1	0	ncRNA_intronic	572	34.5619	16.63	5	470	28.3988	2	181	10.9366	14	1	1	1	1.228e-09	-6.07654	-0.235343	0.0387297	6.1e-08	-5.41584	-0.093674	0.017296	TRUE
30	17	rs62055715	#VALUE!	rs62053943	43744203	rs79172804	1.32545e-05	0.645919	A	G	0.2396	0.868663	rs79172804	30	CRHR1:RP11-105N13.4	00:00:00	ncRNA_intronic	572	34.5619	16.56	5	470	28.3988	5	769	46.4653	14	1	1	1	2.817e-09	-5.94192	-0.229916	0.038694	6.87e-08	-5.39454	-0.093641	0.017358	TRUE
30	17	rs11575895	43971785	rs62053943	43744203	rs79172804	1.26905e-05	0.645919	G	A	0.2396	0.868663	rs79172804	30	MAPT-AS1:MAPT	00:00:00	ncRNA_intronic	572	34.5619	16.48	2a	8	0.483384	1	120	7.25076	1	1	1	1	1.298e-09	-6.06764	-0.23509	0.0387448	6.48e-08	-5.40502	-0.093492	0.017298	TRUE
30	17	rs78238042	43948159	rs62053943	43744203	rs79172804	1.26607e-05	0.645919	A	G	0.2396	0.868663	rs79172804	30	MAPT-AS1	0	ncRNA_intronic	572	34.5619	16.3	5	470	28.3988	5	769	46.4653	14	1	1	1	1.303e-09	-6.06703	-0.23509	0.0387487	6.46e-08	-5.40558	-0.093495	0.017296	TRUE
30	17	rs62056779	43971937	rs62053943	43744203	rs79172804	1.21546e-05	0.645919	A	C	0.2396	0.868663	rs79172804	30	MAPT-AS1:MAPT	00:00:00	ncRNA_intronic	572	34.5619	16.3	2b	46	2.77946	1	120	7.25076	1	1	1	1	1.298e-09	-6.06764	-0.23509	0.0387448	6.13e-08	-5.41497	-0.09366	0.017297	TRUE
7	2	rs4341966	191982205	rs4341966	191982205	rs10174238	0.00230992	1	T	G	0.2087	1	rs4341966	7	STAT4	0	intronic	810	48.9426	15.93	5	470	28.3988	4	422	25.4985	15	1	0	1	7.893e-06	4.46807	0.154436	0.0345645	2.27e-05	4.23653	0.072365	0.017083	TRUE
30	17	rs199456	44797919	rs79172804	43828764	rs79172804	0.000611875	0.760307	T	C	0.2247	0.932492	rs199504	30	NSF	0	intronic	810	48.9426	15.73	1b	12	0.725076	4	422	25.4985	5	1	1	1	1.321e-08	-5.68333	-0.224895	0.039571	7.5e-06	-4.47898	-0.079424	0.017733	TRUE
30	17	rs56194412	43960600	rs62053943	43744203	rs79172804	1.16372e-05	0.645919	C	T	0.2396	0.868663	rs79172804	30	MAPT-AS1	0	ncRNA_intronic	572	34.5619	15.7	5	470	28.3988	7	41	2.47734	14	1	1	1	1.302e-09	-6.06715	-0.23509	0.038748	5.81e-08	-5.42455	-0.093832	0.017298	TRUE
30	17	rs62055693	#VALUE!	rs62053943	43744203	rs79172804	1.24186e-05	0.642356	C	T	0.2406	0.864063	rs79172804	30	CRHR1:RP11-105N13.4	00:00:00	ncRNA_intronic	572	34.5619	15.6	4	134	8.09668	5	769	46.4653	14	1	1	1	2.738e-09	-5.94658	-0.230042	0.0386848	6.3e-08	-5.41007	-0.093987	0.017372	TRUE
18	6	rs73405765	35120559	rs73405765	35120559	rs73746446	0.00514662	1	G	A	0.03976	1	rs73405765	18	TCP11	4171	intergenic	152	9.18429	15.49	3a	32	1.93353	5	769	46.4653	15	1	1	1	2.188e-05	4.24479	0.272315	0.0641527	7.99e-05	-3.9447	-0.140979	0.03574	FALSE
9	2	rs72931010	#VALUE!	rs16837027	202129914	rs16837027	0.0674787	0.659123	T	C	0.04175	0.659123	rs16837027	9	AC007272.1	2527	intergenic	152	9.18429	15.35	5	470	28.3988	5	769	46.4653	15	1	1	1	0.0007905	3.3561	0.247641	0.0737883	0.000376	3.55638	0.138405	0.038917	TRUE
36	22	rs137636	39722477	rs470074	39672029	rs12627761	0.0426434	0.917488	A	C	0.494	0.941395	rs470075	36	RPL3	6082	intergenic	152	9.18429	15.28	5	470	28.3988	2	181	10.9366	15	1	1	1	0.0003081	-3.60839	-0.104916	0.0290756	0.00109	-3.2662	-0.045501	0.013931	TRUE
30	17	rs62063850	44073739	rs62053943	43744203	rs79172804	1.46143e-05	0.638818	A	G	0.2416	0.859494	rs79172804	30	MAPT	0	intronic	810	48.9426	15.23	5	470	28.3988	4	422	25.4985	15	1	1	1	1.187e-09	-6.08199	-0.235722	0.0387574	7.79e-08	-5.37193	-0.092977	0.017308	TRUE
30	17	rs366858	#VALUE!	rs62053943	43744203	rs79172804	1.24186e-05	0.645919	T	C	0.2396	0.868663	rs79172804	30	CRHR1:RP11-105N13.4	00:00:00	ncRNA_intronic	572	34.5619	15.14	1f	158	9.54683	5	769	46.4653	15	1	1	1	2.667e-09	-5.95088	-0.230168	0.038678	6.3e-08	-5.41007	-0.094006	0.017376	TRUE
30	17	rs2668694	44292319	rs62053943	43744203	rs79172804	1.40316e-05	0.64197	C	T	0.2416	0.860538	rs79172804	30	KANSL1	0	intronic	810	48.9426	15	NA	178	10.7553	4	422	25.4985	5	0	1	0	5.543e-10	-6.20291	-0.240671	0.0387998	7.41e-08	-5.38093	-0.093633	0.017401	TRUE
30	17	rs12949256	43507297	rs62064595	43460374	rs79172804	3.78107e-05	0.689025	T	C	0.1938	0.846735	rs79172804	30	ARHGAP27	0	exonic	36	2.17523	14.99	4	134	8.09668	1	120	7.25076	13	1	1	1	7.098e-08	-5.38867	-0.22502	0.041758	2.98e-09	-5.9327	-0.114498	0.019299	TRUE
30	17	rs4763	43471489	rs62064595	43460374	rs79172804	3.14889e-05	0.72315	A	G	0.1909	0.798829	rs79172804	30	ARHGAP27	0	UTR3	29	1.75227	14.83	NA	178	10.7553	4	422	25.4985	5	0	1	0	5.812e-08	-5.42449	-0.226775	0.0418058	9.32e-10	-6.12064	-0.116249	0.018993	TRUE
30	17	rs55657917	#VALUE!	rs62053943	43744203	rs79172804	1.62187e-05	0.645919	G	T	0.2396	0.868663	rs79172804	30	CRHR1:RP11-105N13.4	00:00:00	ncRNA_intronic	572	34.5619	14.78	5	470	28.3988	5	769	46.4653	14	1	1	1	2.568e-09	-5.95707	-0.230924	0.0387646	8.94e-08	-5.34705	-0.092747	0.017345	TRUE
30	17	rs62056880	#VALUE!	rs62053943	43744203	rs79172804	1.30271e-05	0.645919	C	T	0.2396	0.868663	rs79172804	30	CRHR1:RP11-105N13.4	00:00:00	ncRNA_intronic	572	34.5619	14.65	7	308	18.6103	5	769	46.4653	14	1	1	1	3.209e-09	-5.92053	-0.229036	0.038685	6.71e-08	-5.39877	-0.093587	0.017335	TRUE
30	17	rs34579536	44108906	rs62053943	43744203	rs79172804	1.50834e-05	0.642356	G	A	0.2406	0.864063	rs79172804	30	KANSL1	0	exonic	36	2.17523	14.36	3a	32	1.93353	3	29	1.75227	4	1	1	1	9.651e-10	-6.11508	-0.237116	0.0387756	8.11e-08	-5.36466	-0.092978	0.017331	TRUE
30	17	rs199455	44799216	rs79172804	43828764	rs79172804	0.0161117	0.606772	T	C	0.2614	0.764643	rs199504	30	NSF:RPS7P11	00:00:00	ncRNA_exonic	26	1.571	14.25	6	297	17.9456	4	422	25.4985	5	1	1	1	5.19e-07	5.01915	0.184043	0.0366682	0.000425	3.52405	0.059342	0.016838	TRUE
30	17	rs62055878	#VALUE!	rs62053943	43744203	rs79172804	1.29259e-05	0.645919	A	C	0.2396	0.868663	rs79172804	30	CRHR1:RP11-105N13.4	00:00:00	ncRNA_intronic	572	34.5619	14.24	5	470	28.3988	5	769	46.4653	14	1	1	1	2.52e-09	-5.96015	-0.230798	0.0387235	6.64e-08	-5.40065	-0.093544	0.01732	TRUE
9	2	rs2307359	201806005	rs16837027	202129914	rs16837027	0.0752117	0.659123	G	A	0.04175	0.659123	rs16837027	9	ORC2	0	intronic	810	48.9426	14.17	NA	178	10.7553	4	422	25.4985	4	0	1	0	0.0009271	3.31176	0.244514	0.0738318	0.000533	3.4636	0.137086	0.03958	TRUE
30	17	rs56099546	43894609	rs62053943	43744203	rs79172804	1.72787e-05	0.645919	G	A	0.2396	0.868663	rs79172804	30	CRHR1	0	intronic	810	48.9426	14.12	5	470	28.3988	5	769	46.4653	15	1	1	1	1.698e-09	-6.02434	-0.233194	0.0387086	9.69e-08	-5.33244	-0.092274	0.017304	TRUE
30	17	rs17687838	#VALUE!	rs62053943	43744203	rs79172804	1.40159e-05	0.645919	C	T	0.2396	0.868663	rs79172804	30	CRHR1:RP11-105N13.4	00:00:00	ncRNA_intronic	572	34.5619	14.09	1f	158	9.54683	5	769	46.4653	14	1	1	1	2.817e-09	-5.94192	-0.229916	0.038694	7.4e-08	-5.38118	-0.093484	0.017372	TRUE
30	17	rs17689104	#VALUE!	rs62053943	43744203	rs79172804	1.32405e-05	0.645919	G	A	0.2396	0.868663	rs79172804	30	CRHR1:RP11-105N13.4	00:00:00	ncRNA_intronic	572	34.5619	14.01	6	297	17.9456	5	769	46.4653	14	1	1	1	3.289e-09	-5.91648	-0.22891	0.0386902	6.86e-08	-5.3948	-0.093524	0.017336	TRUE
1	1	rs1384613	92675361	rs553861	92574640	rs553861	0.0932686	0.841303	C	T	0.338	0.841303	rs553861	1	RP4-775D17.1	5812	intergenic	152	9.18429	13.81	NA	178	10.7553	7	41	2.47734	15	0	1	0	0.001294	3.21731	0.0971267	0.0301888	0.00058	3.4408	0.049761	0.014462	TRUE
30	17	rs76324150	43973233	rs62053943	43744203	rs79172804	1.27647e-05	0.645919	T	C	0.2396	0.868663	rs79172804	30	MAPT	0	intronic	810	48.9426	13.66	2b	46	2.77946	1	120	7.25076	11	1	1	1	1.298e-09	-6.06764	-0.23509	0.0387448	6.53e-08	-5.40365	-0.093462	0.017296	TRUE
30	17	rs62061771	44169406	rs62053943	43744203	rs79172804	1.45844e-05	0.642356	A	G	0.2406	0.864063	rs79172804	30	KANSL1	0	intronic	810	48.9426	13.63	7	308	18.6103	4	422	25.4985	5	1	1	1	1.202e-09	-6.07998	-0.235596	0.0387495	7.77e-08	-5.37239	-0.093195	0.017347	TRUE
30	17	rs77301847	#VALUE!	rs62053943	43744203	rs79172804	1.57126e-05	0.645919	G	A	0.2396	0.868663	rs79172804	30	CRHR1:RP11-105N13.4:RP11-293E1.1	0	ncRNA_intronic	572	34.5619	13.52	NA	178	10.7553	5	769	46.4653	14	0	1	0	5.82e-09	-5.82185	-0.225897	0.0388016	8.56e-08	-5.35491	-0.092949	0.017357	TRUE
30	17	rs62054846	43938634	rs62053943	43744203	rs79172804	1.22798e-05	0.645919	G	A	0.2396	0.868663	rs79172804	30	MAPT-AS1	0	ncRNA_intronic	572	34.5619	13.52	5	470	28.3988	5	769	46.4653	14	1	1	1	2.279e-09	-5.97656	-0.231176	0.0386804	6.21e-08	-5.41265	-0.093627	0.017298	TRUE
30	17	rs12150336	44125704	rs62053943	43744203	rs79172804	1.56854e-05	0.642356	T	C	0.2406	0.864063	rs79172804	30	KANSL1	0	intronic	810	48.9426	13.5	6	297	17.9456	4	422	25.4985	4	1	1	1	8.619e-10	-6.13309	-0.23775	0.0387651	8.54e-08	-5.35533	-0.092892	0.017346	TRUE
30	17	rs74457229	43972581	rs62053943	43744203	rs79172804	1.28676e-05	0.645919	T	C	0.2396	0.868663	rs79172804	30	MAPT-AS1:MAPT	00:00:00	ncRNA_exonic	26	1.571	13.39	4	134	8.09668	1	120	7.25076	11	1	1	1	1.298e-09	-6.06764	-0.23509	0.0387448	6.6e-08	-5.40173	-0.09343	0.017296	TRUE
9	2	rs72929082	201923021	rs16837027	202129914	rs16837027	0.0674787	0.659123	C	A	0.04175	0.659123	rs16837027	9	FAM126B	0	intronic	810	48.9426	13.33	5	470	28.3988	4	422	25.4985	5	1	1	1	0.0007905	3.3561	0.247641	0.0737883	0.000621	3.42227	0.135308	0.039539	TRUE
30	17	rs62055714	#VALUE!	rs62053943	43744203	rs79172804	1.42342e-05	0.645497	T	G	0.2406	0.865083	rs79172804	30	CRHR1:RP11-105N13.4	00:00:00	ncRNA_intronic	572	34.5619	13.3	5	470	28.3988	5	769	46.4653	14	1	1	1	2.817e-09	-5.94192	-0.229916	0.038694	7.54e-08	-5.3778	-0.093347	0.017358	TRUE
32	19	rs11085727	10466123	rs11085727	10466123	rs11085727	2.37995e-09	1	T	C	0.2704	1	rs11085727	32	TYK2	0	intronic	810	48.9426	13.14	7	308	18.6103	4	422	25.4985	5	1	1	1	8.454e-13	-7.15359	-0.24118	0.0337146	2.99e-15	-7.89132	-0.124978	0.015837	TRUE
30	17	rs455028	#VALUE!	rs62053943	43744203	rs79172804	1.26607e-05	0.645919	C	T	0.2396	0.868663	rs79172804	30	CRHR1:RP11-105N13.4	00:00:00	ncRNA_intronic	572	34.5619	13.12	1f	158	9.54683	5	769	46.4653	15	1	1	1	2.667e-09	-5.95088	-0.230168	0.038678	6.46e-08	-5.40558	-0.093921	0.017375	TRUE
30	17	rs12373140	43924231	rs62053943	43744203	rs79172804	1.90694e-05	0.645919	A	G	0.2396	0.868663	rs79172804	30	MAPT-AS1:SPPL2C	00:00:00	exonic	36	2.17523	12.99	5	470	28.3988	5	769	46.4653	15	1	1	1	3.314e-09	-5.91524	-0.229036	0.0387197	1.1e-07	-5.30938	-0.091952	0.017318	TRUE
30	17	rs62062136	44116312	rs62053943	43744203	rs79172804	1.36804e-05	0.642356	C	T	0.2406	0.864063	rs79172804	30	KANSL1	0	intronic	810	48.9426	12.96	6	297	17.9456	4	422	25.4985	4	1	1	1	9.651e-10	-6.11508	-0.237116	0.0387756	7.18e-08	-5.38661	-0.093356	0.017331	TRUE
30	17	rs8073146	43893751	rs62053943	43744203	rs79172804	1.80031e-05	0.645919	G	A	0.2396	0.868663	rs79172804	30	CRHR1:RP11-105N13.4	00:00:00	ncRNA_intronic	572	34.5619	12.93	5	470	28.3988	5	769	46.4653	14	1	1	1	2.057e-09	-5.99324	-0.231806	0.0386779	1.02e-07	-5.32312	-0.092132	0.017309	TRUE
30	17	rs8712	44101871	rs62053943	43744203	rs79172804	1.81409e-05	0.638818	G	A	0.2416	0.859494	rs79172804	30	MAPT	0	UTR3	29	1.75227	12.88	5	470	28.3988	4	422	25.4985	5	1	1	1	2.366e-09	-5.97045	-0.230798	0.0386567	1.03e-07	-5.32135	-0.091941	0.017275	TRUE
9	2	rs72931060	#VALUE!	rs16837027	202129914	rs16837027	0.0661454	0.659123	C	T	0.04175	0.659123	rs16837027	9	CFLAR:CFLAR-AS1	00:00:00	ncRNA_intronic	572	34.5619	12.87	7	308	18.6103	2	181	10.9366	4	1	1	1	0.0007662	3.36472	0.248421	0.0738311	0.000203	3.71525	0.144437	0.038883	TRUE
30	17	rs62055559	43967138	rs62053943	43744203	rs79172804	1.16869e-05	0.645919	G	T	0.2396	0.868663	rs79172804	30	MAPT-AS1	0	ncRNA_intronic	572	34.5619	12.86	2b	46	2.77946	5	769	46.4653	14	1	1	1	1.298e-09	-6.06764	-0.23509	0.0387448	5.84e-08	-5.42363	-0.093815	0.017297	TRUE
30	17	rs12150683	#VALUE!	rs62053943	43744203	rs79172804	1.48219e-05	0.645919	G	A	0.2396	0.868663	rs79172804	30	CRHR1:RP11-105N13.4	00:00:00	ncRNA_intronic	572	34.5619	12.82	6	297	17.9456	5	769	46.4653	14	1	1	1	2.435e-09	-5.96576	-0.230924	0.0387082	7.93e-08	-5.36871	-0.093	0.017323	TRUE
30	17	rs74922289	43918524	rs62053943	43744203	rs79172804	1.67137e-05	0.645919	G	A	0.2396	0.868663	rs79172804	30	MAPT-AS1	2492	intergenic	152	9.18429	12.82	NA	178	10.7553	5	769	46.4653	15	0	1	0	2.088e-09	-5.99081	-0.231932	0.0387146	9.31e-08	-5.3397	-0.092399	0.017304	TRUE
9	2	rs72931011	201979148	rs16837027	202129914	rs16837027	0.065949	0.659123	T	C	0.04175	0.659123	rs16837027	9	CFLAR	1678	intergenic	152	9.18429	12.53	6	297	17.9456	1	120	7.25076	15	1	1	1	0.0007626	3.36602	0.248421	0.0738026	0.000314	3.60347	0.14024	0.038918	TRUE
18	6	rs9658058	35310432	rs73405765	35120559	rs73746446	0.00612762	0.681935	T	C	0.02982	0.789979	rs45558531	18	PPARD	0	UTR5	5	0.302115	12.42	3a	32	1.93353	1	120	7.25076	1	1	1	1	2.264e-05	4.23713	0.288182	0.0680136	0.000123	-3.84007	-0.146865	0.038254	FALSE
30	17	rs199535	44822662	rs79172804	43828764	rs79172804	0.000665087	0.74854	G	A	0.2227	0.943144	rs199504	30	NSF	0	intronic	810	48.9426	12.39	6	297	17.9456	4	422	25.4985	5	1	1	1	3.209e-08	-5.52963	-0.218529	0.0395197	8.26e-06	-4.45833	-0.078779	0.01767	TRUE
30	17	rs35626715	43502241	rs62064595	43460374	rs79172804	3.29693e-05	0.691209	C	T	0.1958	0.835204	rs79172804	30	ARHGAP27	0	intronic	810	48.9426	12.37	5	470	28.3988	1	120	7.25076	15	1	1	1	6.14e-08	-5.41468	-0.225647	0.0416732	9.58e-10	-6.11625	-0.115678	0.018913	TRUE
30	17	rs2732706	44351686	rs62053943	43744203	rs79172804	1.65919e-05	0.624871	T	C	0.2445	0.819041	rs199504	30	ARL17B	463	downstream	16	0.966767	12.36	NA	178	10.7553	5	769	46.4653	15	0	0	0	1.082e-09	-6.09682	-0.237116	0.0388917	9.23e-08	-5.34127	-0.093441	0.017494	TRUE
30	17	rs62062787	44024865	rs62053943	43744203	rs79172804	1.364e-05	0.645919	C	T	0.2396	0.868663	rs79172804	30	MAPT	0	intronic	810	48.9426	12.27	5	470	28.3988	5	769	46.4653	14	0	0	0	1.463e-09	-6.04839	-0.234331	0.0387427	7.15e-08	-5.38736	-0.093243	0.017308	TRUE
30	17	rs79180862	44131798	rs62053943	43744203	rs79172804	1.34354e-05	0.642356	T	C	0.2406	0.864063	rs79172804	30	KANSL1	0	intronic	810	48.9426	12.26	5	470	28.3988	4	422	25.4985	5	0	0	0	1.142e-09	-6.08818	-0.235976	0.0387596	7e-08	-5.39117	-0.093449	0.017333	TRUE
30	17	rs56194509	#VALUE!	rs62053943	43744203	rs79172804	1.62578e-05	0.645919	G	T	0.2396	0.868663	rs79172804	30	CRHR1:RP11-105N13.4	00:00:00	ncRNA_intronic	572	34.5619	12.2	5	470	28.3988	5	769	46.4653	14	0	0	0	2.568e-09	-5.95707	-0.230924	0.0387646	8.97e-08	-5.34644	-0.09274	0.017346	TRUE
30	17	rs79492906	43984864	rs62053943	43744203	rs79172804	1.28676e-05	0.645919	T	C	0.2396	0.868663	rs79172804	30	MAPT	0	intronic	810	48.9426	12.17	5	470	28.3988	2	181	10.9366	14	0	0	0	1.26e-09	-6.07242	-0.235343	0.038756	6.6e-08	-5.40173	-0.093427	0.017296	TRUE
9	2	rs72931006	201966850	rs16837027	202129914	rs16837027	0.0697564	0.659123	A	G	0.04175	0.659123	rs16837027	9	RP11-13J8.1:AC007272.3	00:00:00	ncRNA_exonic	26	1.571	12.13	7	308	18.6103	5	769	46.4653	15	0	0	0	0.0008285	3.34309	0.24686	0.0738418	0.000381	3.55291	0.138266	0.038918	TRUE
30	17	rs56136075	43936298	rs62053943	43744203	rs79172804	1.29259e-05	0.645919	A	C	0.2396	0.868663	rs79172804	30	MAPT-AS1	0	ncRNA_intronic	572	34.5619	12.13	5	470	28.3988	5	769	46.4653	14	0	0	0	1.88e-09	-6.00785	-0.232563	0.0387098	6.64e-08	-5.40065	-0.093409	0.017295	TRUE
30	17	rs55648326	43501591	rs62064595	43460374	rs79172804	3.02403e-05	0.691209	C	T	0.1958	0.835204	rs79172804	30	ARHGAP27	0	intronic	810	48.9426	12.07	5	470	28.3988	1	120	7.25076	15	0	0	0	5.549e-08	-5.43276	-0.226399	0.0416729	9.31e-10	-6.12081	-0.115747	0.01891	TRUE
17	6	rs6913879	25820428	rs13193685	25815370	rs13193685	0.0147492	1	C	T	0.2584	1	rs13193685	17	SLC17A1	0	intronic	810	48.9426	12.06	6	297	17.9456	4	422	25.4985	15	0	0	0	6.205e-18	8.62871	0.279146	0.0323508	0.000378	-3.55499	-0.058101	0.016345	FALSE
30	17	rs1052553	44073889	rs62053943	43744203	rs79172804	1.42033e-05	0.638818	G	A	0.2416	0.859494	rs79172804	30	MAPT	0	exonic	36	2.17523	12.06	1f	158	9.54683	4	422	25.4985	15	0	0	0	1.05e-09	-6.10162	-0.236355	0.0387365	7.52e-08	-5.37828	-0.092916	0.017277	TRUE
30	17	rs62062771	44020282	rs62053943	43744203	rs79172804	1.3613e-05	0.645919	A	G	0.2396	0.868663	rs79172804	30	MAPT	0	intronic	810	48.9426	12.01	5	470	28.3988	2	181	10.9366	14	0	0	0	1.215e-09	-6.07825	-0.235596	0.0387604	7.13e-08	-5.38786	-0.093262	0.017309	TRUE
30	17	rs12943085	#VALUE!	rs62053943	43744203	rs79172804	1.32966e-05	0.645919	A	G	0.2396	0.868663	rs79172804	30	CRHR1:RP11-105N13.4	00:00:00	ncRNA_intronic	572	34.5619	11.98	5	470	28.3988	5	769	46.4653	14	0	0	0	2.52e-09	-5.96015	-0.230798	0.0387235	6.9e-08	-5.39376	-0.09344	0.017324	TRUE
8	2	rs4850815	198786167	rs2033570	198952637	rs2033570	0.0687761	0.752203	T	G	0.2654	0.752203	rs2033570	8	PLCL1	0	intronic	810	48.9426	11.86	6	297	17.9456	5	769	46.4653	15	0	0	0	0.0004425	-3.51335	-0.11082	0.0315425	0.00192	-3.10234	-0.04661	0.015026	TRUE
30	17	rs62056786	#VALUE!	rs62053943	43744203	rs79172804	1.17528e-05	0.645919	C	T	0.2396	0.868663	rs79172804	30	MAPT	0	intronic	810	48.9426	11.85	2b	46	2.77946	1	120	7.25076	13	0	0	0	1.298e-09	-6.06764	-0.23509	0.0387448	5.88e-08	-5.42241	-0.093807	0.0173	TRUE
9	2	rs35282498	202115602	rs16837027	202129914	rs16837027	0.0440545	1	C	T	0.04473	1	rs16837027	9	CASP8	0	intronic	810	48.9426	11.83	4	134	8.09668	4	422	25.4985	15	0	0	0	0.0004197	3.52738	0.262364	0.0743794	0.000706	3.38724	0.1351	0.039885	TRUE
26	11	rs11231770	64140625	rs11231772	64141771	rs11231772	0.0253226	0.992092	A	G	0.3708	0.992092	rs11231772	26	RPS6KA4	937	downstream	16	0.966767	11.83	2a	8	0.483384	1	120	7.25076	5	0	0	0	0.0001895	-3.73262	-0.113169	0.0303189	3.58e-08	-5.51041	-0.079787	0.014479	TRUE
30	17	rs2732629	44289101	rs62053943	43744203	rs79172804	1.37612e-05	0.64136	G	A	0.2435	0.853823	rs79172804	30	KANSL1	0	intronic	810	48.9426	11.81	1f	158	9.54683	4	422	25.4985	5	0	0	0	5.379e-10	-6.20763	-0.240926	0.0388112	7.24e-08	-5.38511	-0.093702	0.0174	TRUE
30	17	rs11575896	43972142	rs62053943	43744203	rs79172804	1.27351e-05	0.645919	A	G	0.2396	0.868663	rs79172804	30	MAPT-AS1:MAPT	00:00:00	ncRNA_exonic	26	1.571	11.69	4	134	8.09668	1	120	7.25076	1	0	0	0	1.298e-09	-6.06764	-0.23509	0.0387448	6.51e-08	-5.4042	-0.093488	0.017299	TRUE
30	17	rs62055550	43965680	rs62053943	43744203	rs79172804	1.30415e-05	0.645919	A	G	0.2396	0.868663	rs79172804	30	MAPT-AS1	0	ncRNA_intronic	572	34.5619	11.65	6	297	17.9456	13	28	1.69184	14	0	0	0	1.298e-09	-6.06764	-0.23509	0.0387448	6.72e-08	-5.3985	-0.093368	0.017295	TRUE
25	11	rs12286491	35072549	rs2553774	35079922	rs2553774	0.039232	0.956587	C	T	0.1849	0.956587	rs2553774	25	PDHX	30410	intergenic	152	9.18429	11.59	5	470	28.3988	2	181	10.9366	15	0	0	0	0.0001133	3.86019	0.139762	0.036206	0.0014	3.19465	0.058131	0.018199	TRUE
30	17	rs2049515	#VALUE!	rs62053943	43744203	rs79172804	1.21704e-05	0.645919	T	C	0.2396	0.868663	rs79172804	30	CRHR1:RP11-105N13.4	00:00:00	ncRNA_intronic	572	34.5619	11.59	1f	158	9.54683	5	769	46.4653	14	0	0	0	2.817e-09	-5.94192	-0.229916	0.038694	6.14e-08	-5.41468	-0.094076	0.017374	TRUE
30	17	rs62055884	#VALUE!	rs62053943	43744203	rs79172804	1.26307e-05	0.645919	T	C	0.2396	0.868663	rs79172804	30	CRHR1:RP11-105N13.4	00:00:00	ncRNA_intronic	572	34.5619	11.56	5	470	28.3988	5	769	46.4653	14	0	0	0	2.584e-09	-5.95605	-0.230546	0.0387078	6.44e-08	-5.40613	-0.093643	0.017321	TRUE
30	17	rs4523962	43902522	rs62053943	43744203	rs79172804	1.69842e-05	0.645919	A	G	0.2396	0.868663	rs79172804	30	CRHR1	0	intronic	810	48.9426	11.51	5	470	28.3988	5	769	46.4653	14	0	0	0	1.698e-09	-6.02434	-0.233194	0.0387086	9.49e-08	-5.33623	-0.092323	0.017301	TRUE
30	17	rs62055663	#VALUE!	rs62053943	43744203	rs79172804	1.26157e-05	0.645919	G	A	0.2396	0.868663	rs79172804	30	CRHR1:RP11-105N13.4	00:00:00	ncRNA_intronic	572	34.5619	11.5	5	470	28.3988	5	769	46.4653	14	0	0	0	2.738e-09	-5.94658	-0.230042	0.0386848	6.43e-08	-5.40641	-0.093924	0.017372	TRUE
18	6	rs74466273	35416002	rs45558531	35435602	rs73746446	0.0140193	0.957996	G	A	0.02485	0.957996	rs45558531	18	MKRNP2	0	ncRNA_intronic	572	34.5619	11.48	6	297	17.9456	5	769	46.4653	15	0	0	0	2.579e-05	4.20777	0.29565	0.0702629	0.000355	-3.57146	-0.140548	0.039356	FALSE
18	6	rs6904477	35120994	rs73405765	35120559	rs73746446	0.00535638	1	A	C	0.03976	1	rs73405765	18	TCP11	4606	intergenic	152	9.18429	11.46	7	308	18.6103	5	769	46.4653	15	0	0	0	2.309e-05	4.2327	0.271553	0.0641559	7.98e-05	-3.945	-0.140984	0.035737	FALSE
9	2	rs72929086	201929632	rs16837027	202129914	rs16837027	0.0790296	0.659123	C	T	0.04175	0.659123	rs16837027	9	FAM126B	0	intronic	810	48.9426	11.31	5	470	28.3988	2	181	10.9366	5	0	0	0	0.001003	3.28968	0.24373	0.0740892	0.000545	3.4576	0.13676	0.039555	TRUE
30	17	rs55888391	43938107	rs62053943	43744203	rs79172804	1.25857e-05	0.645919	G	A	0.2396	0.868663	rs79172804	30	MAPT-AS1	0	ncRNA_intronic	572	34.5619	11.3	5	470	28.3988	5	769	46.4653	14	0	0	0	1.88e-09	-6.00785	-0.232563	0.0387098	6.41e-08	-5.40697	-0.093533	0.017299	TRUE
30	17	rs10445370	43935118	rs62053943	43744203	rs79172804	1.3613e-05	0.645919	A	G	0.2396	0.868663	rs79172804	30	MAPT-AS1	0	ncRNA_intronic	572	34.5619	11.29	6	297	17.9456	5	769	46.4653	14	0	0	0	2.302e-09	-5.97492	-0.23105	0.0386699	7.13e-08	-5.38786	-0.093202	0.017298	TRUE
30	17	rs2668622	44352131	rs62053943	43744203	rs79172804	4.57916e-05	0.614763	T	G	0.2515	0.804039	rs199504	30	ARL17B	18	downstream	16	0.966767	11.28	6	297	17.9456	5	769	46.4653	15	0	0	0	8.429e-10	-6.13663	-0.238765	0.0389081	3.33e-07	-5.10374	-0.091667	0.017961	TRUE
1	1	rs4658294	92666521	rs553861	92574640	rs553861	0.0959377	0.852894	A	G	0.339	0.852894	rs553861	1	RP4-775D17.1	2183	intergenic	152	9.18429	11.22	6	297	17.9456	5	769	46.4653	15	0	0	0	0.001349	3.20535	0.0971267	0.0303015	0.000439	3.51546	0.050808	0.014452	TRUE
32	19	rs34953890	10526854	rs35164067	10525181	rs11085727	0.000720036	1	A	C	0.168	1	rs35164067	32	CDC37	0	intronic	810	48.9426	11.2	2b	46	2.77946	1	120	7.25076	2	0	0	0	1.935e-06	-4.7601	-0.180683	0.0379578	1.37e-06	-4.82932	-0.085998	0.01781	TRUE
30	17	rs2316771	43945931	rs62053943	43744203	rs79172804	1.23108e-05	0.645919	C	T	0.2396	0.868663	rs79172804	30	MAPT-AS1	0	ncRNA_intronic	572	34.5619	11.19	5	470	28.3988	5	769	46.4653	14	0	0	0	1.582e-09	-6.03578	-0.233699	0.038719	6.23e-08	-5.41207	-0.093617	0.017298	TRUE
30	17	rs4792891	#VALUE!	rs4792891	43973498	rs79172804	5.6838e-05	1	G	T	0.3638	1	rs4792891	30	MAPT	0	intronic	810	48.9426	11.19	4	134	8.09668	1	120	7.25076	11	0	0	0	1.112e-07	-5.3074	-0.16984	0.0320006	2.14e-07	-5.18675	-0.077601	0.014962	TRUE
30	17	rs62056792	#VALUE!	rs62053943	43744203	rs79172804	1.41411e-05	0.645919	A	G	0.2396	0.868663	rs79172804	30	MAPT	0	intronic	810	48.9426	11.16	5	470	28.3988	5	769	46.4653	13	0	0	0	1.665e-09	-6.02751	-0.233573	0.0387511	7.48e-08	-5.37924	-0.093039	0.017296	TRUE
30	17	rs75986348	#VALUE!	rs62053943	43744203	rs79172804	1.51407e-05	0.645919	G	A	0.2396	0.868663	rs79172804	30	CRHR1:RP11-105N13.4:RP11-293E1.2	0	ncRNA_intronic	572	34.5619	11.08	5	470	28.3988	8	2	0.120846	9	0	0	0	2.384e-09	-5.96921	-0.23105	0.0387069	8.15e-08	-5.36378	-0.092917	0.017323	TRUE
30	17	rs17770343	43970154	rs62053943	43744203	rs79172804	1.25706e-05	0.645919	C	T	0.2396	0.868663	rs79172804	30	MAPT-AS1	0	ncRNA_intronic	572	34.5619	11.08	6	297	17.9456	5	769	46.4653	14	0	0	0	1.333e-09	-6.06337	-0.234963	0.0387513	6.4e-08	-5.40725	-0.093528	0.017296	TRUE
30	17	rs62055464	43941858	rs62053943	43744203	rs79172804	1.27647e-05	0.645919	G	T	0.2396	0.868663	rs79172804	30	MAPT-AS1	0	ncRNA_intronic	572	34.5619	11.07	5	470	28.3988	5	769	46.4653	14	0	0	0	1.582e-09	-6.03578	-0.233699	0.038719	6.53e-08	-5.40365	-0.093462	0.017296	TRUE
30	17	rs55947210	#VALUE!	rs62053943	43744203	rs79172804	1.42342e-05	0.645919	G	A	0.2396	0.868663	rs79172804	30	CRHR1:RP11-105N13.4	00:00:00	ncRNA_intronic	572	34.5619	11.04	5	470	28.3988	9	44	2.65861	9	0	0	0	2.384e-09	-5.96921	-0.23105	0.0387069	7.54e-08	-5.3778	-0.093144	0.01732	TRUE
30	17	rs2316782	44010040	rs62053943	43744203	rs79172804	1.24339e-05	0.645919	G	A	0.2396	0.868663	rs79172804	30	MAPT	0	intronic	810	48.9426	11.03	6	297	17.9456	5	769	46.4653	14	0	0	0	1.066e-09	-6.0992	-0.236355	0.0387519	6.31e-08	-5.40979	-0.093594	0.017301	TRUE
24	10	rs71508903	63779871	rs71508903	63779871	rs71508903	0.0424294	1	T	C	0.2197	1	rs71508903	24	ARID5B	0	intronic	810	48.9426	11.02	4	134	8.09668	2	181	10.9366	7	0	0	0	0.0003978	3.54154	0.127513	0.0360051	0.000569	3.44598	0.06272	0.0182	TRUE
30	17	rs55787105	43853109	rs62053943	43744203	rs79172804	1.16869e-05	0.645919	A	G	0.2396	0.868663	rs79172804	30	CRHR1:RP11-105N13.4	00:00:00	ncRNA_intronic	572	34.5619	10.95	4	134	8.09668	5	769	46.4653	14	0	0	0	1.564e-09	-6.03762	-0.233952	0.038749	5.84e-08	-5.42363	-0.093937	0.01732	TRUE
30	17	rs62056777	43970303	rs62053943	43744203	rs79172804	1.27794e-05	0.645919	A	G	0.2396	0.868663	rs79172804	30	MAPT-AS1	0	ncRNA_intronic	572	34.5619	10.94	6	297	17.9456	5	769	46.4653	14	0	0	0	1.333e-09	-6.06337	-0.234963	0.0387513	6.54e-08	-5.40337	-0.09348	0.0173	TRUE
30	17	rs17689116	#VALUE!	rs62053943	43744203	rs79172804	1.3184e-05	0.645919	C	T	0.2396	0.868663	rs79172804	30	CRHR1:RP11-105N13.4	00:00:00	ncRNA_intronic	572	34.5619	10.89	6	297	17.9456	5	769	46.4653	14	0	0	0	3.209e-09	-5.92053	-0.229036	0.038685	6.82e-08	-5.39585	-0.093537	0.017335	TRUE
30	17	rs2902662	#VALUE!	rs62053943	43744203	rs79172804	1.44334e-05	0.645919	A	G	0.2396	0.868663	rs79172804	30	CRHR1:RP11-105N13.4	00:00:00	ncRNA_intronic	572	34.5619	10.85	NA	178	10.7553	7	41	2.47734	14	0	0	0	2.384e-09	-5.96921	-0.23105	0.0387069	7.67e-08	-5.37472	-0.093083	0.017319	TRUE
30	17	rs17631303	43516402	rs62064595	43460374	rs79172804	3.53114e-05	0.689025	G	A	0.1938	0.846735	rs79172804	30	PLEKHM1	0	intronic	810	48.9426	10.76	1d	9	0.543807	3	29	1.75227	4	0	0	0	6.593e-08	-5.40192	-0.225772	0.0417947	5.76e-10	-6.19686	-0.117315	0.018932	TRUE
22	8	rs1042701	11422045	rs4841567	11440019	rs2001329	0.0373933	0.806192	A	G	0.4901	0.806192	rs4841567	22	BLK	0	UTR3	29	1.75227	10.74	2c	3	0.181269	1	120	7.25076	11	0	0	0	2.851e-05	-4.18505	-0.123072	0.0294075	0.00131	-3.21378	-0.054787	0.017046	TRUE
30	17	rs78052495	#VALUE!	rs62053943	43744203	rs79172804	1.76526e-05	0.645919	T	C	0.2396	0.868663	rs79172804	30	CRHR1:RP11-105N13.4	00:00:00	ncRNA_intronic	572	34.5619	10.67	NA	178	10.7553	7	41	2.47734	13	0	0	0	2.747e-09	-5.94604	-0.230168	0.0387095	9.95e-08	-5.32763	-0.092559	0.017373	TRUE
30	17	rs241032	#VALUE!	rs62053943	43744203	rs79172804	1.40001e-05	0.645919	C	T	0.2396	0.868663	rs79172804	30	CRHR1:RP11-105N13.4	00:00:00	ncRNA_intronic	572	34.5619	10.66	NA	178	10.7553	5	769	46.4653	14	0	0	0	2.667e-09	-5.95088	-0.230168	0.038678	7.39e-08	-5.38142	-0.093339	0.017345	TRUE
30	17	rs241036	#VALUE!	rs62053943	43744203	rs79172804	1.16206e-05	0.645919	C	A	0.2396	0.868663	rs79172804	30	CRHR1:RP11-105N13.4	00:00:00	ncRNA_intronic	572	34.5619	10.65	NA	178	10.7553	5	769	46.4653	14	0	0	0	2.667e-09	-5.95088	-0.230168	0.038678	5.8e-08	-5.42486	-0.094242	0.017373	TRUE
30	17	rs17575556	44135827	rs62053943	43744203	rs79172804	1.34354e-05	0.638818	A	G	0.2416	0.859494	rs79172804	30	KANSL1	0	intronic	810	48.9426	10.65	1f	158	9.54683	4	422	25.4985	5	0	0	0	1.18e-09	-6.08294	-0.235722	0.0387514	7e-08	-5.39117	-0.093428	0.01733	TRUE
30	17	rs17688434	#VALUE!	rs62053943	43744203	rs79172804	1.38733e-05	0.645919	A	G	0.2396	0.868663	rs79172804	30	CRHR1:RP11-105N13.4	00:00:00	ncRNA_intronic	572	34.5619	10.62	6	297	17.9456	13	28	1.69184	14	0	0	0	2.817e-09	-5.94192	-0.229916	0.038694	7.31e-08	-5.38338	-0.093324	0.017336	TRUE
1	1	rs35924548	92680455	rs553861	92574640	rs553861	0.0941544	0.841144	A	G	0.336	0.841144	rs553861	1	C1orf146	3041	intergenic	152	9.18429	10.6	7	308	18.6103	14	17	1.02719	15	0	0	0	0.001312	3.21334	0.0971267	0.0302261	0.000575	3.44314	0.049836	0.014474	TRUE
18	6	rs11756089	35452346	rs74292915	35417327	rs73746446	0.0699434	0.779603	T	C	0.05368	0.779603	rs74292915	18	TEAD3	0	exonic	36	2.17523	10.49	5	470	28.3988	3	29	1.75227	5	0	0	0	0.0008317	3.34202	0.195567	0.0585175	3.28e-05	-4.1531	-0.130286	0.03137	FALSE
30	17	rs62064647	43500621	rs62064595	43460374	rs79172804	3.20764e-05	0.691209	A	G	0.1958	0.835204	rs79172804	30	ARHGAP27	0	intronic	810	48.9426	10.48	6	297	17.9456	1	120	7.25076	15	0	0	0	5.94e-08	-5.4206	-0.225897	0.0416739	8.87e-10	-6.12852	-0.115899	0.018911	TRUE
30	17	rs17762954	43899786	rs62053943	43744203	rs79172804	1.70287e-05	0.645919	T	C	0.2396	0.868663	rs79172804	30	CRHR1	0	intronic	810	48.9426	10.48	1f	158	9.54683	5	769	46.4653	15	0	0	0	1.744e-09	-6.02002	-0.233068	0.0387155	9.52e-08	-5.33566	-0.092324	0.017303	TRUE
15	6	rs7750537	24751701	rs7762764	24743265	rs7762764	0.0516346	1	C	T	0.01193	1	rs9689908	15	RP3-369A17.4:RP3-369A17.2	00:00:00	ncRNA_exonic	26	1.571	10.44	6	297	17.9456	5	769	46.4653	15	0	0	0	0.0005295	3.46537	0.296394	0.0855302	0.000142	-3.80466	-0.165613	0.043521	FALSE
30	17	rs17574361	44108202	rs62053943	43744203	rs79172804	1.26607e-05	0.642356	G	A	0.2406	0.864063	rs79172804	30	KANSL1	0	UTR3	29	1.75227	10.44	1f	158	9.54683	3	29	1.75227	4	0	0	0	9.651e-10	-6.11508	-0.237116	0.0387756	6.46e-08	-5.40558	-0.093679	0.01733	TRUE
17	6	rs7753366	25817518	rs13193685	25815370	rs13193685	0.0152312	1	A	G	0.2584	1	rs13193685	17	SLC17A1	0	intronic	810	48.9426	10.43	7	308	18.6103	4	422	25.4985	15	0	0	0	5.429e-18	8.64398	0.279902	0.0323812	0.000394	-3.54407	-0.057995	0.016365	FALSE
17	6	rs1165165	25862466	rs13193685	25815370	rs13193685	0.0722519	0.628857	T	C	0.2276	0.628857	rs13193685	17	SLC17A3	0	exonic	36	2.17523	10.42	NA	178	10.7553	5	769	46.4653	15	0	0	0	2.777e-20	9.22724	0.303801	0.0329244	0.00325	-2.94305	-0.049749	0.016903	FALSE
30	17	rs389217	#VALUE!	rs62053943	43744203	rs79172804	1.08024e-05	0.645919	T	C	0.2396	0.868663	rs79172804	30	CRHR1-IT1:CRHR1:RP11-105N13.4	0	ncRNA_intronic	572	34.5619	10.42	NA	178	10.7553	4	422	25.4985	5	0	0	0	2.744e-09	-5.94622	-0.230042	0.0386871	5.26e-08	-5.44229	-0.094765	0.017412	TRUE
30	17	rs2077606	43529293	rs62064595	43460374	rs79172804	3.63483e-05	0.689025	A	G	0.1938	0.846735	rs79172804	30	PLEKHM1	0	intronic	810	48.9426	10.41	1f	158	9.54683	4	422	25.4985	5	0	0	0	6.798e-08	-5.39643	-0.225521	0.0417908	6.96e-10	-6.16699	-0.116833	0.018945	TRUE
9	2	rs72929034	201833845	rs16837027	202129914	rs16837027	0.0752117	0.659123	C	T	0.04175	0.659123	rs16837027	9	AC005037.3	0	ncRNA_intronic	572	34.5619	10.4	4	134	8.09668	5	769	46.4653	5	0	0	0	0.0009271	3.31176	0.244514	0.0738318	0.000723	3.38071	0.133817	0.03958	TRUE
30	17	rs17575822	44144345	rs62053943	43744203	rs79172804	1.37341e-05	0.642356	G	A	0.2406	0.864063	rs79172804	30	KANSL1	0	intronic	810	48.9426	10.4	6	297	17.9456	3	29	1.75227	4	0	0	0	1.246e-09	-6.07421	-0.235469	0.0387654	7.22e-08	-5.38561	-0.093353	0.017334	TRUE
17	6	rs35875210	25827484	rs13193685	25815370	rs13193685	0.0166202	0.771417	G	A	0.2455	0.771417	rs13193685	17	SLC17A1	0	intronic	810	48.9426	10.38	6	297	17.9456	5	769	46.4653	15	0	0	0	7.945e-19	8.86079	0.288182	0.0325233	0.000444	-3.51245	-0.058341	0.016611	FALSE
30	17	rs62054397	#VALUE!	rs62053943	43744203	rs79172804	1.32405e-05	0.645919	T	C	0.2396	0.868663	rs79172804	30	CRHR1:RP11-105N13.4:RP11-293E1.1	0	ncRNA_exonic	26	1.571	10.38	5	470	28.3988	5	769	46.4653	14	0	0	0	1.955e-09	-6.0015	-0.232437	0.0387297	6.86e-08	-5.3948	-0.093461	0.017324	TRUE
30	17	rs62056785	#VALUE!	rs62053943	43744203	rs79172804	1.29404e-05	0.645919	C	T	0.2396	0.868663	rs79172804	30	MAPT	0	intronic	810	48.9426	10.38	2b	46	2.77946	1	120	7.25076	13	0	0	0	1.298e-09	-6.06764	-0.23509	0.0387448	6.65e-08	-5.40038	-0.093406	0.017296	TRUE
30	17	rs111739681	43898459	rs62053943	43744203	rs79172804	1.69544e-05	0.645919	T	C	0.2396	0.868663	rs79172804	30	CRHR1	0	intronic	810	48.9426	10.35	5	470	28.3988	5	769	46.4653	15	0	0	0	1.804e-09	-6.01454	-0.232941	0.0387297	9.47e-08	-5.33661	-0.092339	0.017303	TRUE
30	17	rs393675	#VALUE!	rs62053943	43744203	rs79172804	1.28529e-05	0.645919	C	T	0.2396	0.868663	rs79172804	30	CRHR1-IT1:CRHR1:RP11-105N13.4	0	ncRNA_exonic	26	1.571	10.3	NA	178	10.7553	5	769	46.4653	15	0	0	0	2.667e-09	-5.95088	-0.230168	0.038678	6.59e-08	-5.40201	-0.093854	0.017374	TRUE
30	17	rs62055539	43961044	rs62053943	43744203	rs79172804	1.26307e-05	0.645919	G	A	0.2396	0.868663	rs79172804	30	MAPT-AS1	0	ncRNA_intronic	572	34.5619	10.28	5	470	28.3988	7	41	2.47734	14	0	0	0	1.263e-09	-6.07203	-0.235216	0.0387376	6.44e-08	-5.40613	-0.093512	0.017297	TRUE
30	17	rs75686108	44022376	rs62053943	43744203	rs79172804	1.34767e-05	0.645919	T	C	0.2396	0.868663	rs79172804	30	MAPT	0	intronic	810	48.9426	10.26	NA	178	10.7553	4	422	25.4985	14	0	0	0	1.249e-09	-6.07382	-0.235343	0.038747	7.03e-08	-5.3904	-0.093297	0.017308	TRUE
30	17	rs62062321	44111109	rs62053943	43744203	rs79172804	1.35451e-05	0.642356	G	A	0.2406	0.864063	rs79172804	30	KANSL1	0	intronic	810	48.9426	10.26	3a	32	1.93353	4	422	25.4985	4	0	0	0	9.651e-10	-6.11508	-0.237116	0.0387756	7.08e-08	-5.38913	-0.093397	0.017331	TRUE
30	17	rs17574604	44111613	rs62053943	43744203	rs79172804	1.37612e-05	0.642356	G	A	0.2406	0.864063	rs79172804	30	KANSL1	0	exonic	36	2.17523	10.24	6	297	17.9456	4	422	25.4985	4	0	0	0	9.651e-10	-6.11508	-0.237116	0.0387756	7.24e-08	-5.38511	-0.093305	0.017326	TRUE
30	17	rs56280222	#VALUE!	rs62053943	43744203	rs79172804	1.364e-05	0.645919	C	T	0.2396	0.868663	rs79172804	30	CRHR1:RP11-105N13.4	00:00:00	ncRNA_intronic	572	34.5619	10.23	5	470	28.3988	9	44	2.65861	14	0	0	0	2.384e-09	-5.96921	-0.23105	0.0387069	7.15e-08	-5.38736	-0.093315	0.017321	TRUE
30	17	rs80346216	#VALUE!	rs62053943	43744203	rs79172804	1.3113e-05	0.645497	T	G	0.2406	0.865083	rs79172804	30	MAPT	0	intronic	810	48.9426	10.2	NA	178	10.7553	1	120	7.25076	13	0	0	0	1.336e-09	-6.06301	-0.234963	0.0387536	6.77e-08	-5.39717	-0.09335	0.017296	TRUE
30	17	rs113347741	43973408	rs62053943	43744203	rs79172804	1.28822e-05	0.645919	T	C	0.2396	0.868663	rs79172804	30	MAPT	0	intronic	810	48.9426	10.18	4	134	8.09668	1	120	7.25076	11	0	0	0	1.298e-09	-6.06764	-0.23509	0.0387448	6.61e-08	-5.40146	-0.093418	0.017295	TRUE
30	17	rs62055558	43966955	rs62053943	43744203	rs79172804	1.27202e-05	0.645919	G	A	0.2396	0.868663	rs79172804	30	MAPT-AS1	0	ncRNA_intronic	572	34.5619	10.15	2b	46	2.77946	13	28	1.69184	14	0	0	0	1.298e-09	-6.06764	-0.23509	0.0387448	6.5e-08	-5.40447	-0.093478	0.017296	TRUE
26	11	rs11601651	64136667	rs11231772	64141771	rs11231772	0.0302003	0.992092	A	G	0.3708	0.992092	rs11231772	26	RPS6KA4	0	intronic	810	48.9426	10.12	7	308	18.6103	4	422	25.4985	4	0	0	0	0.0002435	-3.669	-0.111155	0.0302957	4.37e-08	-5.47521	-0.079249	0.014474	TRUE
30	17	rs56257094	44201667	rs62053943	43744203	rs79172804	1.70732e-05	0.642356	A	G	0.2406	0.864063	rs79172804	30	KANSL1	0	intronic	810	48.9426	10.11	5	470	28.3988	4	422	25.4985	5	0	0	0	1.363e-09	-6.05979	-0.234837	0.0387533	9.55e-08	-5.33508	-0.092553	0.017348	TRUE
30	17	rs16940665	#VALUE!	rs62053943	43744203	rs79172804	1.71322e-05	0.645919	C	T	0.2396	0.868663	rs79172804	30	CRHR1	0	exonic	36	2.17523	10.05	1f	158	9.54683	5	769	46.4653	15	0	0	0	2.044e-09	-5.99427	-0.232058	0.0387133	9.59e-08	-5.33433	-0.0923	0.017303	TRUE
30	17	rs17649138	#VALUE!	rs62053943	43744203	rs79172804	1.36265e-05	0.645919	A	G	0.2396	0.868663	rs79172804	30	CRHR1:RP11-105N13.4	00:00:00	ncRNA_intronic	572	34.5619	10.02	6	297	17.9456	9	44	2.65861	9	0	0	0	2.384e-09	-5.96921	-0.23105	0.0387069	7.14e-08	-5.38761	-0.093317	0.017321	TRUE
30	17	rs169201	44790203	rs79172804	43828764	rs79172804	0.000725106	0.760307	G	A	0.2247	0.932492	rs199504	30	NSF	0	intronic	810	48.9426	10.01	6	297	17.9456	4	422	25.4985	5	0	0	0	1.788e-08	-5.63135	-0.222644	0.0395364	9.21e-06	-4.43494	-0.07832	0.01766	TRUE
30	17	rs62055540	43961142	rs62053943	43744203	rs79172804	1.36535e-05	0.645919	C	T	0.2396	0.868663	rs79172804	30	MAPT-AS1	0	ncRNA_intronic	572	34.5619	9.975	5	470	28.3988	7	41	2.47734	14	0	0	0	1.263e-09	-6.07203	-0.235216	0.0387376	7.16e-08	-5.38711	-0.093172	0.017295	TRUE
30	17	rs62056862	#VALUE!	rs62053943	43744203	rs79172804	1.42959e-05	0.645919	T	C	0.2396	0.868663	rs79172804	30	CRHR1:RP11-105N13.4	00:00:00	ncRNA_intronic	572	34.5619	9.948	7	308	18.6103	13	28	1.69184	14	0	0	0	2.817e-09	-5.94192	-0.229916	0.038694	7.58e-08	-5.37685	-0.093324	0.017357	TRUE
30	17	rs17660865	44189408	rs62053943	43744203	rs79172804	1.30415e-05	0.642356	C	T	0.2406	0.864063	rs79172804	30	KANSL1	0	intronic	810	48.9426	9.875	6	297	17.9456	5	769	46.4653	5	0	0	0	1.173e-09	-6.08389	-0.235722	0.0387453	6.72e-08	-5.3985	-0.093525	0.017325	TRUE
30	17	rs9468	44101563	rs62053943	43744203	rs79172804	1.47924e-05	0.638818	C	T	0.2416	0.859494	rs79172804	30	MAPT	0	UTR3	29	1.75227	9.844	1f	158	9.54683	4	422	25.4985	5	0	0	0	2.65e-09	-5.95193	-0.229916	0.0386289	7.91e-08	-5.36917	-0.092707	0.017267	TRUE
30	17	rs62056802	43980762	rs62053943	43744203	rs79172804	1.23572e-05	0.645919	G	A	0.2396	0.868663	rs79172804	30	MAPT	0	intronic	810	48.9426	9.749	5	470	28.3988	2	181	10.9366	14	0	0	0	1.26e-09	-6.07242	-0.235343	0.038756	6.26e-08	-5.41121	-0.093599	0.017297	TRUE
17	6	rs4145221	25763192	rs9393670	25789061	rs1165170	3.53131e-05	0.979388	G	A	0.4235	0.979388	rs9393670	17	SLC17A4	0	intronic	810	48.9426	9.667	7	308	18.6103	4	422	25.4985	15	0	0	0	1.861e-17	-8.50216	-0.249201	0.0293103	2.42e-07	-5.16379	-0.074148	0.014359	TRUE
6	2	rs1016269	136940662	rs2176716	136923693	rs2176716	0.0440112	0.888372	A	G	0.2545	0.888372	rs2176716	6	HNRNPKP2	16021	intergenic	152	9.18429	9.591	7	308	18.6103	5	769	46.4653	15	0	0	0	0.0004191	-3.52775	-0.142255	0.0403245	3.05e-06	4.66742	0.090687	0.019429	FALSE
36	22	rs12627838	39733521	rs12627761	39724137	rs12627761	0.00226538	0.883076	G	A	0.1859	0.883076	rs12627761	36	SYNGR1	12408	intergenic	152	9.18429	9.558	6	297	17.9456	5	769	46.4653	15	0	0	0	1.7e-06	4.78616	0.167208	0.0349357	3.62e-05	4.13048	0.071225	0.017244	TRUE
30	17	rs1467963	43978934	rs62053943	43744203	rs79172804	1.23263e-05	0.645919	G	T	0.2396	0.868663	rs79172804	30	MAPT	0	intronic	810	48.9426	9.557	5	470	28.3988	5	769	46.4653	14	0	0	0	1.298e-09	-6.06764	-0.23509	0.0387448	6.24e-08	-5.41178	-0.093599	0.017296	TRUE
30	17	rs56329743	43931245	rs62053943	43744203	rs79172804	1.55205e-05	0.645919	A	G	0.2396	0.868663	rs79172804	30	MAPT-AS1	0	ncRNA_intronic	572	34.5619	9.537	5	470	28.3988	5	769	46.4653	14	0	0	0	2.673e-09	-5.95052	-0.230168	0.0386804	8.42e-08	-5.35789	-0.092738	0.017309	TRUE
22	8	rs1624088	11735226	rs1293309	11723775	rs2001329	0.093713	0.856575	A	G	0.2813	0.856575	rs1293309	22	CTSB	8268	intergenic	152	9.18429	9.519	2b	46	2.77946	2	181	10.9366	7	0	0	0	0.001303	3.21532	0.10075	0.0313343	0.000387	-3.54879	-0.059077	0.016646	FALSE
30	17	rs62056795	43978041	rs62053943	43744203	rs79172804	1.28383e-05	0.645919	T	C	0.2396	0.868663	rs79172804	30	MAPT	0	intronic	810	48.9426	9.474	5	470	28.3988	2	181	10.9366	13	0	0	0	1.298e-09	-6.06764	-0.23509	0.0387448	6.58e-08	-5.40228	-0.093434	0.017295	TRUE
30	17	rs55831516	44148267	rs62053943	43744203	rs79172804	1.34492e-05	0.64197	T	C	0.2416	0.860538	rs79172804	30	KANSL1	0	intronic	810	48.9426	9.451	5	470	28.3988	4	422	25.4985	5	0	0	0	1.18e-09	-6.08294	-0.235722	0.0387514	7.01e-08	-5.39091	-0.093435	0.017332	TRUE
30	17	rs4525537	43912723	rs62053943	43744203	rs79172804	1.65919e-05	0.645919	C	T	0.2396	0.868663	rs79172804	30	CRHR1	0	UTR3	29	1.75227	9.437	4	134	8.09668	5	769	46.4653	15	0	0	0	2.044e-09	-5.99427	-0.232058	0.0387133	9.23e-08	-5.34127	-0.092418	0.017303	TRUE
30	17	rs56167560	#VALUE!	rs62053943	43744203	rs79172804	1.39369e-05	0.645919	G	A	0.2396	0.868663	rs79172804	30	CRHR1:RP11-105N13.4	00:00:00	ncRNA_intronic	572	34.5619	9.427	5	470	28.3988	5	769	46.4653	14	0	0	0	3.409e-09	-5.91058	-0.228784	0.0387076	7.35e-08	-5.3824	-0.0933	0.017334	TRUE
30	17	rs62055751	#VALUE!	rs62053943	43744203	rs79172804	1.35723e-05	0.645919	G	A	0.2396	0.868663	rs79172804	30	CRHR1:RP11-105N13.4	00:00:00	ncRNA_intronic	572	34.5619	9.397	5	470	28.3988	7	41	2.47734	14	0	0	0	2.817e-09	-5.94192	-0.229916	0.038694	7.1e-08	-5.38862	-0.093541	0.017359	TRUE
1	1	rs35015161	92667661	rs553861	92574640	rs553861	0.0815537	0.852894	T	C	0.339	0.852894	rs553861	1	RP4-775D17.1	1043	intergenic	152	9.18429	9.372	3a	32	1.93353	2	181	10.9366	15	0	0	0	0.00105	3.27678	0.0989399	0.0301943	0.000386	3.54948	0.05135	0.014465	TRUE
30	17	rs62056848	43992456	rs62053943	43744203	rs79172804	1.28822e-05	0.645919	A	G	0.2396	0.868663	rs79172804	30	MAPT	0	intronic	810	48.9426	9.372	5	470	28.3988	4	422	25.4985	14	0	0	0	1.297e-09	-6.06777	-0.23509	0.038744	6.61e-08	-5.40146	-0.093423	0.017296	TRUE
30	17	rs17659953	44159725	rs62053943	43744203	rs79172804	1.32264e-05	0.642356	T	C	0.2406	0.864063	rs79172804	30	KANSL1	0	intronic	810	48.9426	9.366	NA	178	10.7553	4	422	25.4985	5	0	0	0	1.18e-09	-6.08294	-0.235722	0.0387514	6.85e-08	-5.39506	-0.093518	0.017334	TRUE
30	17	rs62055933	#VALUE!	rs62053943	43744203	rs79172804	1.18019e-05	0.645919	A	G	0.2396	0.868663	rs79172804	30	CRHR1:RP11-105N13.4	00:00:00	ncRNA_intronic	572	34.5619	9.334	5	470	28.3988	2	181	10.9366	14	0	0	0	1.794e-09	-6.01544	-0.232941	0.0387239	5.91e-08	-5.4215	-0.093972	0.017333	TRUE
30	17	rs10445333	43916509	rs62053943	43744203	rs79172804	1.60613e-05	0.645919	G	A	0.2396	0.868663	rs79172804	30	CRHR1	3314	intergenic	152	9.18429	9.333	5	470	28.3988	5	769	46.4653	15	0	0	0	2.088e-09	-5.99081	-0.231932	0.0387146	8.82e-08	-5.34949	-0.092568	0.017304	TRUE
30	17	rs28439143	43987723	rs62053943	43744203	rs79172804	1.62448e-05	0.645919	A	G	0.2396	0.868663	rs79172804	30	MAPT:RP11-669E14.4	00:00:00	ncRNA_intronic	572	34.5619	9.325	6	297	17.9456	5	769	46.4653	14	0	0	0	1.477e-09	-6.04686	-0.234204	0.0387316	8.96e-08	-5.34664	-0.092505	0.017301	TRUE
36	22	rs6509	39714490	rs470074	39672029	rs12627761	0.0354238	0.913125	T	C	0.493	0.945307	rs470075	36	RPL3	0	exonic	36	2.17523	9.31	NA	178	10.7553	1	120	7.25076	3	0	0	0	0.0001805	-3.74485	-0.108811	0.0290561	0.00122	-3.23416	-0.045059	0.013937	TRUE
30	17	rs62061733	44018399	rs62053943	43744203	rs79172804	5.17682e-06	0.638818	G	A	0.2416	0.859494	rs79172804	30	MAPT	0	intronic	810	48.9426	9.246	4	134	8.09668	5	769	46.4653	14	0	0	0	3.331e-09	-5.91439	-0.226775	0.0383429	2.05e-08	-5.60773	-0.096751	0.017254	TRUE
30	17	rs76171147	#VALUE!	rs62053943	43744203	rs79172804	1.58882e-05	0.645919	C	T	0.2396	0.868663	rs79172804	30	CRHR1:RP11-105N13.4	00:00:00	ncRNA_intronic	572	34.5619	9.232	4	134	8.09668	5	769	46.4653	14	0	0	0	2.364e-09	-5.97059	-0.231176	0.0387191	8.69e-08	-5.35218	-0.092699	0.01732	TRUE
26	11	rs516124	64128423	rs11231772	64141771	rs11231772	0.0369128	0.968987	T	G	0.3748	0.968987	rs11231772	26	RPS6KA4	0	intronic	810	48.9426	9.226	1f	158	9.54683	2	181	10.9366	4	0	0	0	0.0003247	-3.59475	-0.108699	0.0302384	4.49e-08	-5.47041	-0.079101	0.01446	TRUE
30	17	rs4309444	43895797	rs62053943	43744203	rs79172804	1.65147e-05	0.645919	C	T	0.2396	0.868663	rs79172804	30	CRHR1	0	intronic	810	48.9426	9.226	5	470	28.3988	5	769	46.4653	15	0	0	0	1.698e-09	-6.02434	-0.233194	0.0387086	9.17e-08	-5.34245	-0.092439	0.017303	TRUE
30	17	rs17575683	44139662	rs62053943	43744203	rs79172804	1.85463e-05	0.642356	T	C	0.2406	0.864063	rs79172804	30	KANSL1	0	intronic	810	48.9426	9.205	NA	178	10.7553	4	422	25.4985	5	0	0	0	1.18e-09	-6.08294	-0.235722	0.0387514	1.06e-07	-5.31613	-0.094384	0.017754	TRUE
7	2	rs10195683	191879560	rs16833177	191887632	rs16833177	0.0576672	0.775823	T	C	0.2594	0.775823	rs16833177	7	STAT1	0	intronic	810	48.9426	9.177	3a	32	1.93353	1	120	7.25076	2	0	0	0	0.0001918	3.72958	0.126633	0.0339536	0.00238	3.03819	0.04903	0.016138	TRUE
23	10	rs66524564	6165436	rs8463	6158412	rs8463	0.0445561	0.829373	C	T	0.1292	0.829373	rs8463	23	RBM17	6015	intergenic	152	9.18429	9.177	3a	32	1.93353	5	769	46.4653	5	0	0	0	0.0004267	3.52299	0.150143	0.0426179	1.06e-12	-7.12248	-0.15058	0.021143	FALSE
30	17	rs55864131	44163411	rs62053943	43744203	rs79172804	1.29838e-05	0.642356	C	T	0.2406	0.864063	rs79172804	30	KANSL1	0	intronic	810	48.9426	9.157	6	297	17.9456	4	422	25.4985	5	0	0	0	1.18e-09	-6.08294	-0.235722	0.0387514	6.68e-08	-5.39957	-0.093584	0.017332	TRUE
30	17	rs62055461	43941350	rs62053943	43744203	rs79172804	1.27499e-05	0.645919	T	C	0.2396	0.868663	rs79172804	30	MAPT-AS1	0	ncRNA_intronic	572	34.5619	9.155	5	470	28.3988	5	769	46.4653	14	0	0	0	1.582e-09	-6.03578	-0.233699	0.038719	6.52e-08	-5.40392	-0.093476	0.017298	TRUE
30	17	rs62062791	44025273	rs62053943	43744203	rs79172804	1.40001e-05	0.645919	A	G	0.2396	0.868663	rs79172804	30	MAPT	0	intronic	810	48.9426	9.128	7	308	18.6103	5	769	46.4653	14	0	0	0	2.004e-09	-5.99748	-0.23231	0.0387347	7.39e-08	-5.38142	-0.093139	0.017307	TRUE
30	17	rs79226879	#VALUE!	rs62053943	43744203	rs79172804	1.42342e-05	0.645919	C	T	0.2396	0.868663	rs79172804	30	CRHR1:RP11-105N13.4	00:00:00	ncRNA_intronic	572	34.5619	9.122	7	308	18.6103	7	41	2.47734	14	0	0	0	2.384e-09	-5.96921	-0.23105	0.0387069	7.54e-08	-5.3778	-0.093149	0.017321	TRUE
30	17	rs62056781	#VALUE!	rs62053943	43744203	rs79172804	1.28383e-05	0.645919	C	T	0.2396	0.868663	rs79172804	30	MAPT	0	intronic	810	48.9426	9.122	2b	46	2.77946	1	120	7.25076	13	0	0	0	1.298e-09	-6.06764	-0.23509	0.0387448	6.58e-08	-5.40228	-0.093435	0.017295	TRUE
30	17	rs12150527	43986462	rs62053943	43744203	rs79172804	1.35178e-05	0.645919	G	A	0.2396	0.868663	rs79172804	30	MAPT:RP11-669E14.4	00:00:00	ncRNA_intronic	572	34.5619	9.12	5	470	28.3988	2	181	10.9366	14	0	0	0	1.338e-09	-6.06277	-0.234963	0.0387551	7.06e-08	-5.38964	-0.093227	0.017298	TRUE
30	17	rs55747440	#VALUE!	rs62053943	43744203	rs79172804	1.26457e-05	0.645919	G	A	0.2396	0.868663	rs79172804	30	CRHR1:RP11-105N13.4	00:00:00	ncRNA_intronic	572	34.5619	9.098	4	134	8.09668	5	769	46.4653	14	0	0	0	2.584e-09	-5.95605	-0.230546	0.0387078	6.45e-08	-5.40585	-0.093638	0.017322	TRUE
30	17	rs55849949	43853526	rs62053943	43744203	rs79172804	1.21231e-05	0.645919	G	A	0.2396	0.868663	rs79172804	30	CRHR1:RP11-105N13.4	00:00:00	ncRNA_intronic	572	34.5619	9.088	5	470	28.3988	5	769	46.4653	14	0	0	0	1.836e-09	-6.01169	-0.232815	0.0387271	6.11e-08	-5.41555	-0.093792	0.017319	TRUE
18	6	rs73415611	#VALUE!	rs45558531	35435602	rs73746446	0.0149323	0.957996	C	T	0.02485	0.957996	rs45558531	18	RPL10A	0	intronic	810	48.9426	9.068	2a	8	0.483384	1	120	7.25076	3	0	0	0	1.041e-05	4.40848	0.308954	0.0700818	0.000384	-3.55084	-0.139533	0.039299	FALSE
23	10	rs11256611	6122382	rs61839680	6123716	rs8463	0.0631096	0.978105	A	C	0.09742	0.978105	rs61839680	23	RP11-414H17.2	8500	intergenic	152	9.18429	9.063	6	297	17.9456	5	769	46.4653	14	0	0	0	0.0007124	3.38476	0.144966	0.0428289	2.73e-23	-9.9421	-0.219463	0.022075	FALSE
30	17	rs11079719	#VALUE!	rs62053943	43744203	rs79172804	1.33801e-05	0.631814	G	T	0.2435	0.850451	rs79172804	30	CRHR1:RP11-105N13.4	00:00:00	ncRNA_intronic	572	34.5619	9.06	1f	158	9.54683	5	769	46.4653	14	0	0	0	4.928e-09	-5.84959	-0.226273	0.038682	6.96e-08	-5.3922	-0.093504	0.01734	TRUE
30	17	rs62063166	44202231	rs62053943	43744203	rs79172804	1.50546e-05	0.642356	G	A	0.2406	0.864063	rs79172804	30	KANSL1	0	intronic	810	48.9426	9.042	5	470	28.3988	4	422	25.4985	5	0	0	0	1.319e-09	-6.06507	-0.23509	0.0387613	8.09e-08	-5.36511	-0.093091	0.017351	TRUE
36	22	rs470082	39715140	rs470074	39672029	rs12627761	0.0315444	0.913125	T	C	0.493	0.945307	rs470075	36	RPL3	0	intronic	810	48.9426	9.034	4	134	8.09668	1	120	7.25076	1	0	0	0	0.000182	-3.74277	-0.108811	0.0290723	0.00104	-3.27948	-0.045679	0.013934	TRUE
30	17	rs77387379	#VALUE!	rs62053943	43744203	rs79172804	1.35859e-05	0.645919	A	G	0.2396	0.868663	rs79172804	30	CRHR1:RP11-105N13.4	00:00:00	ncRNA_intronic	572	34.5619	9.012	7	308	18.6103	5	769	46.4653	14	0	0	0	2.778e-09	-5.94421	-0.230042	0.0387003	7.11e-08	-5.38837	-0.093333	0.017321	TRUE
32	19	rs118115488	10556897	rs142770866	10525372	rs11085727	0.0330815	0.75572	T	C	0.07555	0.75572	rs142770866	32	PDE4A	0	exonic	36	2.17523	8.996	5	470	28.3988	4	422	25.4985	5	0	0	0	0.0002778	-3.63517	-0.211339	0.0581372	2.39e-05	-4.22494	-0.118521	0.028056	TRUE
26	11	rs527465	64127151	rs11231772	64141771	rs11231772	0.0977653	0.775801	T	G	0.4324	0.775801	rs11231772	26	RPS6KA4	0	intronic	810	48.9426	8.991	NA	178	10.7553	1	120	7.25076	2	0	0	0	0.001388	-3.19713	-0.0945305	0.0295672	3.01e-08	-5.54085	-0.079106	0.014276	TRUE
30	17	rs56109643	#VALUE!	rs62053943	43744203	rs79172804	1.1604e-05	0.645919	G	A	0.2396	0.868663	rs79172804	30	CRHR1:RP11-105N13.4	00:00:00	ncRNA_intronic	572	34.5619	8.963	5	470	28.3988	5	769	46.4653	14	0	0	0	1.85e-09	-6.01046	-0.232815	0.038735	5.79e-08	-5.42517	-0.093969	0.017321	TRUE
30	17	rs62063163	44201865	rs62053943	43744203	rs79172804	1.48512e-05	0.643011	T	C	0.2376	0.847037	rs79172804	30	KANSL1	0	intronic	810	48.9426	8.946	7	308	18.6103	2	181	10.9366	5	0	0	0	1.363e-09	-6.05979	-0.234837	0.0387533	7.95e-08	-5.36826	-0.093138	0.01735	TRUE
30	17	rs17661348	#VALUE!	rs62053943	43744203	rs79172804	1.47629e-05	0.642356	G	A	0.2406	0.864063	rs79172804	30	KANSL1	0	intronic	810	48.9426	8.861	1f	158	9.54683	4	422	25.4985	5	0	0	0	1.169e-09	-6.08444	-0.235849	0.0387626	7.89e-08	-5.36963	-0.0932	0.017357	TRUE
30	17	rs62057073	43861117	rs62053943	43744203	rs79172804	1.25404e-05	0.645919	T	C	0.2396	0.868663	rs79172804	30	CRHR1:RP11-105N13.4	00:00:00	ncRNA_intronic	572	34.5619	8.826	4	134	8.09668	1	120	7.25076	11	0	0	0	1.767e-09	-6.01789	-0.233068	0.0387291	6.38e-08	-5.40781	-0.093683	0.017323	TRUE
30	17	rs4569335	#VALUE!	rs62053943	43744203	rs79172804	1.36939e-05	0.645919	C	A	0.2396	0.868663	rs79172804	30	CRHR1:RP11-105N13.4:RP11-293E1.1	0	ncRNA_exonic	26	1.571	8.825	5	470	28.3988	5	769	46.4653	14	0	0	0	1.955e-09	-6.0015	-0.232437	0.0387297	7.19e-08	-5.38636	-0.093293	0.01732	TRUE
30	17	rs62062266	44090704	rs62053943	43744203	rs79172804	1.34904e-05	0.642356	G	A	0.2406	0.864063	rs79172804	30	MAPT	0	intronic	810	48.9426	8.798	4	134	8.09668	2	181	10.9366	15	0	0	0	9.651e-10	-6.11508	-0.237116	0.0387756	7.04e-08	-5.39015	-0.093302	0.01731	TRUE
30	17	rs79322350	#VALUE!	rs62053943	43744203	rs79172804	1.32405e-05	0.645919	G	A	0.2396	0.868663	rs79172804	30	CRHR1:RP11-105N13.4	00:00:00	ncRNA_intronic	572	34.5619	8.792	7	308	18.6103	5	769	46.4653	14	0	0	0	2.778e-09	-5.94421	-0.230042	0.0387003	6.86e-08	-5.3948	-0.093454	0.017323	TRUE
30	17	rs62056934	#VALUE!	rs62053943	43744203	rs79172804	1.39051e-05	0.649505	G	A	0.2386	0.862955	rs79172804	30	CRHR1:RP11-105N13.4	00:00:00	ncRNA_intronic	572	34.5619	8.785	5	470	28.3988	5	769	46.4653	14	0	0	0	3.006e-09	-5.93127	-0.229665	0.038721	7.33e-08	-5.38289	-0.09327	0.017327	TRUE
30	17	rs62064657	43517054	rs62064595	43460374	rs79172804	3.63483e-05	0.689025	A	G	0.1938	0.846735	rs79172804	30	PLEKHM1	0	intronic	810	48.9426	8.784	5	470	28.3988	2	181	10.9366	5	0	0	0	6.798e-08	-5.39643	-0.225521	0.0417908	6.06e-10	-6.18886	-0.117262	0.018947	TRUE
30	17	rs62054834	43934314	rs62053943	43744203	rs79172804	1.32826e-05	0.645919	C	T	0.2396	0.868663	rs79172804	30	MAPT-AS1	0	ncRNA_intronic	572	34.5619	8.773	7	308	18.6103	5	769	46.4653	14	0	0	0	2.194e-09	-5.98275	-0.231428	0.0386825	6.89e-08	-5.39402	-0.0933	0.017297	TRUE
30	17	rs71238846	43552537	rs62064595	43460374	rs79172804	1.746e-05	0.660837	A	G	0.1958	0.879297	rs79172804	30	PLEKHM1	0	exonic	36	2.17523	8.772	NA	178	10.7553	4	422	25.4985	4	0	0	0	3.031e-08	-5.53964	-0.232563	0.0419816	9.45e-10	-6.11843	-0.115974	0.018955	TRUE
30	17	rs62055471	43943755	rs62053943	43744203	rs79172804	1.31272e-05	0.645919	C	T	0.2396	0.868663	rs79172804	30	MAPT-AS1	0	ncRNA_intronic	572	34.5619	8.77	7	308	18.6103	5	769	46.4653	14	0	0	0	1.542e-09	-6.03991	-0.233952	0.0387343	6.78e-08	-5.39691	-0.093337	0.017295	TRUE
30	17	rs17690987	43931626	rs62053943	43744203	rs79172804	1.57398e-05	0.645919	C	T	0.2396	0.868663	rs79172804	30	MAPT-AS1	0	ncRNA_intronic	572	34.5619	8.747	3a	32	1.93353	5	769	46.4653	14	0	0	0	2.469e-09	-5.96349	-0.230672	0.0386806	8.58e-08	-5.35449	-0.09264	0.017301	TRUE
30	17	rs62062792	44025347	rs62053943	43744203	rs79172804	1.39685e-05	0.645919	C	T	0.2396	0.868663	rs79172804	30	MAPT	0	intronic	810	48.9426	8.743	6	297	17.9456	5	769	46.4653	14	0	0	0	2.004e-09	-5.99748	-0.23231	0.0387347	7.37e-08	-5.38191	-0.093145	0.017307	TRUE
30	17	rs117368197	#VALUE!	rs62053943	43744203	rs79172804	1.35041e-05	0.645919	G	A	0.2396	0.868663	rs79172804	30	CRHR1-IT1:CRHR1:RP11-105N13.4	0	ncRNA_intronic	572	34.5619	8.738	6	297	17.9456	4	422	25.4985	5	0	0	0	2.744e-09	-5.94622	-0.230042	0.0386871	7.05e-08	-5.38989	-0.096186	0.017846	TRUE
21	8	rs78933755	9208401	rs78933755	9208401	rs78933755	0.0150227	1	G	A	0.09145	1	rs78933755	21	RP11-115J16.1	0	ncRNA_intronic	572	34.5619	8.734	5	470	28.3988	5	769	46.4653	15	0	0	0	7.996e-05	3.94452	0.168899	0.0428185	0.000387	3.54879	0.080322	0.022633	TRUE
30	17	rs62063854	44074619	rs62053943	43744203	rs79172804	1.11165e-05	0.642356	A	G	0.2406	0.864063	rs79172804	30	MAPT	0	intronic	810	48.9426	8.726	5	470	28.3988	4	422	25.4985	15	0	0	0	1.39e-09	-6.05663	-0.23471	0.0387526	5.47e-08	-5.43531	-0.094128	0.017318	TRUE
30	17	rs80233201	43971481	rs62053943	43744203	rs79172804	1.27054e-05	0.645919	C	T	0.2396	0.868663	rs79172804	30	MAPT-AS1	0	ncRNA_intronic	572	34.5619	8.708	4	134	8.09668	1	120	7.25076	1	0	0	0	1.267e-09	-6.07153	-0.235216	0.0387409	6.49e-08	-5.40475	-0.093477	0.017295	TRUE
30	17	rs17660337	44169605	rs62053943	43744203	rs79172804	1.41567e-05	0.642356	C	T	0.2406	0.864063	rs79172804	30	KANSL1	0	intronic	810	48.9426	8.708	NA	178	10.7553	4	422	25.4985	5	0	0	0	1.168e-09	-6.08458	-0.235849	0.0387618	7.49e-08	-5.379	-0.09331	0.017347	TRUE
30	17	rs739642	43946838	rs62053943	43744203	rs79172804	1.26457e-05	0.645919	A	C	0.2396	0.868663	rs79172804	30	MAPT-AS1	0	ncRNA_intronic	572	34.5619	8.707	NA	178	10.7553	5	769	46.4653	14	0	0	0	1.303e-09	-6.06703	-0.23509	0.0387487	6.45e-08	-5.40585	-0.093499	0.017296	TRUE
30	17	rs62057068	43858629	rs62053943	43744203	rs79172804	1.1867e-05	0.645919	G	A	0.2396	0.868663	rs79172804	30	CRHR1:RP11-105N13.4	00:00:00	ncRNA_intronic	572	34.5619	8.699	5	470	28.3988	5	769	46.4653	13	0	0	0	1.897e-09	-6.00639	-0.232689	0.0387402	5.95e-08	-5.4203	-0.093861	0.017317	TRUE
30	17	rs77965652	43853457	rs62053943	43744203	rs79172804	1.22798e-05	0.645919	G	A	0.2396	0.868663	rs79172804	30	CRHR1:RP11-105N13.4	00:00:00	ncRNA_intronic	572	34.5619	8.694	5	470	28.3988	5	769	46.4653	14	0	0	0	1.836e-09	-6.01169	-0.232815	0.0387271	6.21e-08	-5.41265	-0.093731	0.017318	TRUE
30	17	rs2316772	43946423	rs62053943	43744203	rs79172804	1.07565e-05	0.638818	C	A	0.2416	0.859494	rs79172804	30	MAPT-AS1	0	ncRNA_intronic	572	34.5619	8.687	6	297	17.9456	5	769	46.4653	14	0	0	0	1.511e-09	-6.04319	-0.234078	0.0387342	5.23e-08	-5.44331	-0.094335	0.01733	TRUE
30	17	rs62061811	44180173	rs62053943	43744203	rs79172804	1.53251e-05	0.642356	G	T	0.2406	0.864063	rs79172804	30	KANSL1	0	intronic	810	48.9426	8.685	5	470	28.3988	5	769	46.4653	5	0	0	0	1.173e-09	-6.08389	-0.235722	0.0387453	8.28e-08	-5.36092	-0.092978	0.017344	TRUE
30	17	rs62062793	44026321	rs62053943	43744203	rs79172804	1.39843e-05	0.645919	C	T	0.2396	0.868663	rs79172804	30	MAPT	0	intronic	810	48.9426	8.668	4	134	8.09668	1	120	7.25076	7	0	0	0	1.39e-09	-6.05663	-0.23471	0.0387526	7.38e-08	-5.38167	-0.093145	0.017308	TRUE
30	17	rs62053953	#VALUE!	rs62053943	43744203	rs79172804	1.3463e-05	0.645919	A	G	0.2396	0.868663	rs79172804	30	CRHR1:RP11-105N13.4	00:00:00	ncRNA_intronic	572	34.5619	8.663	5	470	28.3988	6	1	0.060423	14	0	0	0	2.738e-09	-5.94658	-0.230042	0.0386848	7.02e-08	-5.39066	-0.093653	0.017373	TRUE
30	17	rs12185268	43923683	rs62053943	43744203	rs79172804	1.57262e-05	0.645919	G	A	0.2396	0.868663	rs79172804	30	MAPT-AS1:SPPL2C	00:00:00	exonic	36	2.17523	8.654	1f	158	9.54683	5	769	46.4653	15	0	0	0	2.088e-09	-5.99081	-0.231932	0.0387146	8.57e-08	-5.3547	-0.092645	0.017301	TRUE
30	17	rs1984937	43980530	rs62053943	43744203	rs79172804	1.25857e-05	0.645919	C	A	0.2396	0.868663	rs79172804	30	MAPT	0	intronic	810	48.9426	8.638	NA	178	10.7553	2	181	10.9366	14	0	0	0	1.26e-09	-6.07242	-0.235343	0.038756	6.41e-08	-5.40697	-0.093519	0.017296	TRUE
9	2	rs140182390	#VALUE!	rs16837027	202129914	rs16837027	0.0877594	0.659123	A	G	0.04175	0.659123	rs16837027	9	FAM126B	0	intronic	810	48.9426	8.615	7	308	18.6103	4	422	25.4985	5	0	0	0	0.001173	3.24537	0.239804	0.0738912	0.000633	3.41707	0.135707	0.039717	TRUE
30	17	rs62056927	#VALUE!	rs62053943	43744203	rs79172804	1.35995e-05	0.645919	A	G	0.2396	0.868663	rs79172804	30	CRHR1:RP11-105N13.4	00:00:00	ncRNA_intronic	572	34.5619	8.607	5	470	28.3988	5	769	46.4653	14	0	0	0	2.706e-09	-5.94851	-0.230294	0.0387146	7.12e-08	-5.38812	-0.093324	0.01732	TRUE
30	17	rs76380490	44203413	rs62053943	43744203	rs79172804	1.3184e-05	0.632008	T	C	0.2416	0.860538	rs79172804	30	KANSL1	0	intronic	810	48.9426	8.602	4	134	8.09668	4	422	25.4985	5	0	0	0	1.278e-09	-6.07014	-0.235343	0.0387706	6.82e-08	-5.39585	-0.093629	0.017352	TRUE
30	17	rs62062322	44112385	rs62053943	43744203	rs79172804	1.3613e-05	0.642356	G	A	0.2406	0.864063	rs79172804	30	KANSL1	0	intronic	810	48.9426	8.588	4	134	8.09668	4	422	25.4985	4	0	0	0	9.651e-10	-6.11508	-0.237116	0.0387756	7.13e-08	-5.38786	-0.093377	0.017331	TRUE
9	2	rs13424920	202142039	rs16837027	202129914	rs16837027	0.0474161	1	C	T	0.04473	1	rs16837027	9	CASP8	0	intronic	810	48.9426	8.583	7	308	18.6103	4	422	25.4985	5	0	0	0	0.0004689	3.49792	0.259283	0.0741248	0.000457	3.50477	0.139376	0.039767	TRUE
30	17	rs17690703	43925297	rs79172804	43828764	rs79172804	0.00250585	0.729471	T	C	0.2763	0.729471	rs79172804	30	MAPT-AS1	0	ncRNA_intronic	572	34.5619	8.55	1b	12	0.725076	5	769	46.4653	15	0	0	0	8.772e-06	-4.44542	-0.156303	0.0351604	5.23e-07	-5.01768	-0.081672	0.016276	TRUE
9	2	rs3820971	202125738	rs16837027	202129914	rs16837027	0.0614742	0.976125	G	A	0.04573	0.976125	rs16837027	9	CASP8	0	intronic	810	48.9426	8.54	NA	178	10.7553	1	120	7.25076	5	0	0	0	0.000685	3.39551	0.24998	0.0736207	0.000385	3.55016	0.147732	0.041616	TRUE
18	6	rs9658080	#VALUE!	rs73405765	35120559	rs73746446	0.00706014	0.768167	G	A	0.03877	0.768167	rs73405765	18	PPARD	0	intronic	810	48.9426	8.517	7	308	18.6103	2	181	10.9366	7	0	0	0	3.313e-05	4.15081	0.263133	0.0633932	9.28e-05	-3.90868	-0.135068	0.034557	FALSE
30	17	rs62056782	#VALUE!	rs62053943	43744203	rs79172804	1.28529e-05	0.645919	T	C	0.2396	0.868663	rs79172804	30	MAPT	0	intronic	810	48.9426	8.48	4	134	8.09668	1	120	7.25076	13	0	0	0	1.336e-09	-6.06301	-0.234963	0.0387536	6.59e-08	-5.40201	-0.09343	0.017295	TRUE
30	17	rs1526126	#VALUE!	rs62053943	43744203	rs79172804	1.42959e-05	0.645919	T	C	0.2396	0.868663	rs79172804	30	CRHR1:RP11-105N13.4	00:00:00	ncRNA_intronic	572	34.5619	8.475	1b	12	0.725076	5	769	46.4653	14	0	0	0	1.955e-09	-6.0015	-0.232437	0.0387297	7.58e-08	-5.37685	-0.093129	0.017321	TRUE
30	17	rs12150628	44149581	rs62053943	43744203	rs79172804	1.28676e-05	0.642356	T	C	0.2406	0.864063	rs79172804	30	KANSL1	0	intronic	810	48.9426	8.472	7	308	18.6103	2	181	10.9366	5	0	0	0	1.18e-09	-6.08294	-0.235722	0.0387514	6.6e-08	-5.40173	-0.093633	0.017334	TRUE
1	1	rs12729867	92681020	rs553861	92574640	rs553861	0.0931296	0.841144	G	A	0.336	0.841144	rs553861	1	C1orf146	2476	intergenic	152	9.18429	8.459	7	308	18.6103	9	44	2.65861	15	0	0	0	0.001291	3.21797	0.0971267	0.0301826	0.000588	3.43709	0.04975	0.014474	TRUE
30	17	rs17563800	#VALUE!	rs62053943	43744203	rs79172804	1.44486e-05	0.645919	T	C	0.2396	0.868663	rs79172804	30	CRHR1:RP11-105N13.4	00:00:00	ncRNA_intronic	572	34.5619	8.442	1b	12	0.725076	5	769	46.4653	14	0	0	0	2.021e-09	-5.99611	-0.232184	0.0387225	7.68e-08	-5.37449	-0.093076	0.017318	TRUE
30	17	rs17564493	44001379	rs62053943	43744203	rs79172804	1.21546e-05	0.645919	T	C	0.2396	0.868663	rs79172804	30	MAPT	0	intronic	810	48.9426	8.427	1f	158	9.54683	2	181	10.9366	14	0	0	0	1.066e-09	-6.0992	-0.236355	0.0387519	6.13e-08	-5.41497	-0.093642	0.017293	TRUE
22	8	rs1296022	11722355	rs1293309	11723775	rs2001329	0.061868	0.846704	A	G	0.2773	0.846704	rs1293309	22	CTSB	0	intronic	810	48.9426	8.405	4	134	8.09668	1	120	7.25076	5	0	0	0	0.0006915	3.39293	0.10616	0.0312887	0.000265	-3.64731	-0.060344	0.016546	FALSE
30	17	rs76421814	#VALUE!	rs62053943	43744203	rs79172804	1.45993e-05	0.645919	C	T	0.2396	0.868663	rs79172804	30	CRHR1:RP11-105N13.4	00:00:00	ncRNA_intronic	572	34.5619	8.405	7	308	18.6103	5	769	46.4653	14	0	0	0	1.955e-09	-6.0015	-0.232437	0.0387297	7.78e-08	-5.37216	-0.093051	0.017321	TRUE
30	17	rs35389313	43487424	rs62064595	43460374	rs79172804	2.97301e-05	0.700755	C	T	0.1968	0.830172	rs79172804	30	ARHGAP27	0	intronic	810	48.9426	8.401	4	134	8.09668	1	120	7.25076	1	0	0	0	5.445e-08	-5.43613	-0.226524	0.0416701	8.09e-10	-6.14315	-0.116277	0.018928	TRUE
30	17	rs62056808	43984646	rs62053943	43744203	rs79172804	1.29404e-05	0.645919	C	T	0.2396	0.868663	rs79172804	30	MAPT	0	intronic	810	48.9426	8.392	5	470	28.3988	2	181	10.9366	14	0	0	0	1.325e-09	-6.06434	-0.23509	0.0387659	6.65e-08	-5.40038	-0.093463	0.017306	TRUE
30	17	rs1864324	43977702	rs62053943	43744203	rs79172804	1.1604e-05	0.645919	T	C	0.2396	0.868663	rs79172804	30	MAPT	0	intronic	810	48.9426	8.354	5	470	28.3988	5	769	46.4653	13	0	0	0	1.298e-09	-6.06764	-0.23509	0.0387448	5.79e-08	-5.42517	-0.093843	0.017298	TRUE
22	8	rs7813802	11033976	rs2001329	10986859	rs2001329	0.0969875	0.749956	C	T	0.4851	0.749956	rs2001329	22	XKR6	0	intronic	810	48.9426	8.343	6	297	17.9456	5	769	46.4653	15	0	0	0	0.000666	-3.40321	-0.0998453	0.0293386	0.00242	-3.03317	-0.051876	0.017105	TRUE
30	17	rs17577877	44208218	rs62053943	43744203	rs79172804	1.63483e-05	0.645919	G	A	0.2396	0.858352	rs79172804	30	KANSL1	0	intronic	810	48.9426	8.337	1f	158	9.54683	2	181	10.9366	7	0	0	0	1.211e-09	-6.07878	-0.235596	0.0387571	9.04e-08	-5.34503	-0.092741	0.017351	TRUE
10	2	rs10932022	204661197	rs10932022	204661197	rs10932022	0.0145126	1	A	G	0.2028	1	rs10932022	10	RNU6-474P	14330	intergenic	152	9.18429	8.318	4	134	8.09668	5	769	46.4653	15	0	0	0	8.736e-05	-3.92326	-0.145141	0.0369951	5.19e-07	5.01915	0.083762	0.016688	FALSE
30	17	rs62057062	43856710	rs62053943	43744203	rs79172804	1.23726e-05	0.645919	A	G	0.2396	0.868663	rs79172804	30	CRHR1:RP11-105N13.4	00:00:00	ncRNA_intronic	572	34.5619	8.304	6	297	17.9456	5	769	46.4653	14	0	0	0	1.897e-09	-6.00639	-0.232689	0.0387402	6.27e-08	-5.41093	-0.093707	0.017318	TRUE
30	17	rs17649918	44001621	rs62053943	43744203	rs79172804	1.18832e-05	0.645919	G	A	0.2396	0.868663	rs79172804	30	MAPT	0	intronic	810	48.9426	8.304	1f	158	9.54683	2	181	10.9366	15	0	0	0	1.066e-09	-6.0992	-0.236355	0.0387519	5.96e-08	-5.42	-0.093757	0.017299	TRUE
30	17	rs62062800	44027753	rs62053943	43744203	rs79172804	1.40943e-05	0.645919	G	A	0.2396	0.868663	rs79172804	30	MAPT	0	intronic	810	48.9426	8.285	5	470	28.3988	5	769	46.4653	13	0	0	0	8.994e-10	-6.12631	-0.237623	0.0387873	7.45e-08	-5.37997	-0.093116	0.017308	TRUE
30	17	rs62060761	44133162	rs62053943	43744203	rs79172804	1.38093e-05	0.642356	C	A	0.2406	0.864063	rs79172804	30	KANSL1	0	intronic	810	48.9426	8.263	6	297	17.9456	4	422	25.4985	5	0	0	0	1.18e-09	-6.08294	-0.235722	0.0387514	7.27e-08	-5.38437	-0.093364	0.01734	TRUE
30	17	rs62053947	#VALUE!	rs62053943	43744203	rs79172804	1.3113e-05	0.645919	A	G	0.2396	0.868663	rs79172804	30	CRHR1:RP11-105N13.4	00:00:00	ncRNA_intronic	572	34.5619	8.238	7	308	18.6103	5	769	46.4653	14	0	0	0	2.598e-09	-5.95517	-0.23042	0.0386924	6.77e-08	-5.39717	-0.093762	0.017372	TRUE
30	17	rs77095128	44204304	rs62053943	43744203	rs79172804	1.46889e-05	0.642356	G	T	0.2406	0.864063	rs79172804	30	KANSL1	0	intronic	810	48.9426	8.218	3a	32	1.93353	4	422	25.4985	5	0	0	0	1.278e-09	-6.07014	-0.235343	0.0387706	7.84e-08	-5.37077	-0.093208	0.017355	TRUE
30	17	rs1918786	44279101	rs62053943	43744203	rs79172804	1.34492e-05	0.642356	G	A	0.2406	0.864063	rs79172804	30	KANSL1	0	intronic	810	48.9426	8.209	7	308	18.6103	5	769	46.4653	5	0	0	0	7.243e-10	-6.16069	-0.239019	0.0387974	7.01e-08	-5.39091	-0.093796	0.017399	TRUE
9	2	rs72931016	201983057	rs16837027	202129914	rs16837027	0.0639612	0.659123	G	A	0.04175	0.659123	rs16837027	9	CFLAR	0	intronic	810	48.9426	8.196	4	134	8.09668	1	120	7.25076	1	0	0	0	0.0007271	3.37915	0.24998	0.0739772	0.000304	3.61187	0.140536	0.038912	TRUE
30	17	rs2040844	#VALUE!	rs62053943	43744203	rs79172804	1.36535e-05	0.645919	C	A	0.2396	0.868663	rs79172804	30	CRHR1:RP11-105N13.4	00:00:00	ncRNA_intronic	572	34.5619	8.175	NA	178	10.7553	7	41	2.47734	14	0	0	0	2.817e-09	-5.94192	-0.229916	0.038694	7.16e-08	-5.38711	-0.093512	0.017358	TRUE
30	17	rs17577975	44210442	rs62053943	43744203	rs79172804	1.52262e-05	0.635871	T	C	0.2396	0.858352	rs79172804	30	KANSL1	0	intronic	810	48.9426	8.171	1f	158	9.54683	4	422	25.4985	5	0	0	0	1.061e-09	-6.09995	-0.236482	0.0387679	8.21e-08	-5.36245	-0.093067	0.017355	TRUE
30	17	rs17653906	44133142	rs62053943	43744203	rs79172804	1.33105e-05	0.642356	A	G	0.2406	0.864063	rs79172804	30	KANSL1	0	intronic	810	48.9426	8.151	6	297	17.9456	4	422	25.4985	5	0	0	0	1.139e-09	-6.0886	-0.235976	0.0387569	6.91e-08	-5.3935	-0.093487	0.017334	TRUE
36	22	rs11705183	39748371	rs11705183	39748371	rs11705183	0.0409933	1	T	C	0.2187	1	rs11705183	36	SYNGR1	0	intronic	810	48.9426	8.149	5	470	28.3988	2	181	10.9366	7	0	0	0	0.0003794	-3.55401	-0.123977	0.0348837	0.0002	-3.71902	-0.061245	0.016466	TRUE
30	17	rs7502937	#VALUE!	rs62053943	43744203	rs79172804	1.32545e-05	0.645919	G	A	0.2396	0.868663	rs79172804	30	CRHR1:RP11-105N13.4	00:00:00	ncRNA_intronic	572	34.5619	8.115	5	470	28.3988	5	769	46.4653	14	0	0	0	2.778e-09	-5.94421	-0.230042	0.0387003	6.87e-08	-5.39454	-0.093436	0.017321	TRUE
30	17	rs62062776	44022043	rs62053943	43744203	rs79172804	1.21389e-05	0.645919	C	A	0.2396	0.868663	rs79172804	30	MAPT	0	intronic	810	48.9426	8.099	5	470	28.3988	4	422	25.4985	14	0	0	0	1.249e-09	-6.07382	-0.235343	0.038747	6.12e-08	-5.41526	-0.093731	0.017309	TRUE
30	17	rs62057158	43907143	rs62053943	43744203	rs79172804	1.71763e-05	0.645919	A	G	0.2396	0.868663	rs79172804	30	CRHR1	0	intronic	810	48.9426	8.096	5	470	28.3988	4	422	25.4985	15	0	0	0	2.044e-09	-5.99427	-0.232058	0.0387133	9.62e-08	-5.33376	-0.092303	0.017306	TRUE
30	17	rs62057108	43896616	rs62053943	43744203	rs79172804	1.62578e-05	0.645919	C	T	0.2396	0.868663	rs79172804	30	CRHR1	0	intronic	810	48.9426	8.076	5	470	28.3988	5	769	46.4653	15	0	0	0	1.698e-09	-6.02434	-0.233194	0.0387086	8.97e-08	-5.34644	-0.092507	0.017302	TRUE
22	8	rs7822958	11422442	rs4841567	11440019	rs2001329	0.0482179	0.806192	A	C	0.4901	0.806192	rs4841567	22	BLK	328	downstream	16	0.966767	8.058	4	134	8.09668	1	120	7.25076	11	0	0	0	2.894e-05	-4.18165	-0.122959	0.0294044	0.00186	-3.11172	-0.053007	0.017036	TRUE
30	17	rs16941038	#VALUE!	rs79172804	43828764	rs79172804	3.0306e-05	0.76964	C	T	0.2654	0.76964	rs79172804	30	CRHR1:RP11-105N13.4	00:00:00	ncRNA_intronic	572	34.5619	8.044	1f	158	9.54683	5	769	46.4653	14	0	0	0	8.56e-09	-5.75704	-0.213565	0.0370962	1.99e-07	-5.20027	-0.087355	0.016798	TRUE
30	17	rs62056877	#VALUE!	rs62053943	43744203	rs79172804	7.89522e-06	0.642356	G	T	0.2406	0.864063	rs79172804	30	CRHR1:RP11-105N13.4	00:00:00	ncRNA_intronic	572	34.5619	8.035	5	470	28.3988	5	769	46.4653	14	0	0	0	5.266e-09	-5.83854	-0.225271	0.0385834	3.52e-08	-5.51338	-0.095841	0.017384	TRUE
30	17	rs12452273	43552921	rs62064595	43460374	rs79172804	1.746e-05	0.660837	T	C	0.1958	0.879297	rs79172804	30	PLEKHM1	0	exonic	36	2.17523	8.02	5	470	28.3988	4	422	25.4985	4	0	0	0	3.031e-08	-5.53964	-0.232563	0.0419816	8.23e-10	-6.14043	-0.11641	0.018958	TRUE
30	17	rs2838	44141347	rs62053943	43744203	rs79172804	1.81409e-05	0.642356	G	A	0.2406	0.864063	rs79172804	30	KANSL1	0	intronic	810	48.9426	8.011	6	297	17.9456	4	422	25.4985	5	0	0	0	1.18e-09	-6.08294	-0.235722	0.0387514	1.03e-07	-5.32135	-0.0945	0.017757	TRUE
30	17	rs34018943	43508303	rs62064595	43460374	rs79172804	3.32575e-05	0.689025	G	A	0.1938	0.846735	rs79172804	30	ARHGAP27	0	intronic	810	48.9426	8.007	4	134	8.09668	1	120	7.25076	11	0	0	0	6.205e-08	-5.41279	-0.226148	0.0417803	6.7e-10	-6.17301	-0.116916	0.01894	TRUE
30	17	rs17577052	44186301	rs62053943	43744203	rs79172804	1.35587e-05	0.642356	C	T	0.2406	0.864063	rs79172804	30	KANSL1	0	intronic	810	48.9426	8.007	1b	12	0.725076	2	181	10.9366	7	0	0	0	1.173e-09	-6.08389	-0.235722	0.0387453	7.09e-08	-5.38888	-0.093458	0.017343	TRUE
30	17	rs62060851	44157992	rs62053943	43744203	rs79172804	1.35451e-05	0.642356	C	T	0.2406	0.864063	rs79172804	30	KANSL1	0	intronic	810	48.9426	7.997	6	297	17.9456	4	422	25.4985	5	0	0	0	1.21e-09	-6.07891	-0.235596	0.0387562	7.08e-08	-5.38913	-0.093408	0.017333	TRUE
30	17	rs62056851	43992806	rs62053943	43744203	rs79172804	1.61403e-05	0.645919	G	A	0.2396	0.868663	rs79172804	30	MAPT	0	intronic	810	48.9426	7.993	4	134	8.09668	2	181	10.9366	14	0	0	0	1.297e-09	-6.06777	-0.23509	0.038744	8.88e-08	-5.34827	-0.094743	0.017715	TRUE
30	17	rs916888	44863133	rs7224296	44800046	rs79172804	0.0119211	0.718023	C	T	0.2654	0.753172	rs199504	30	WNT3	0	intronic	810	48.9426	7.991	1f	158	9.54683	5	769	46.4653	14	0	0	0	5.676e-08	-5.42872	-0.200282	0.036893	0.000287	-3.62676	-0.063333	0.017464	TRUE
30	17	rs62056793	43977018	rs62053943	43744203	rs79172804	1.28383e-05	0.645919	G	A	0.2396	0.868663	rs79172804	30	MAPT	0	intronic	810	48.9426	7.979	4	134	8.09668	5	769	46.4653	13	0	0	0	1.665e-09	-6.02751	-0.233573	0.0387511	6.58e-08	-5.40228	-0.093434	0.017295	TRUE
30	17	rs62061790	44170414	rs62053943	43744203	rs79172804	1.25253e-05	0.642356	A	G	0.2406	0.864063	rs79172804	30	KANSL1	0	intronic	810	48.9426	7.942	6	297	17.9456	4	422	25.4985	5	0	0	0	1.206e-09	-6.07944	-0.235596	0.0387528	6.37e-08	-5.40809	-0.093787	0.017342	TRUE
19	6	rs6920220	138006504	rs928722	137973832	rs928722	0.0185829	0.949702	A	G	0.169	0.949702	rs928722	19	RP11-95M15.1	10812	intergenic	152	9.18429	7.919	6	297	17.9456	5	769	46.4653	15	0	0	0	0.0001226	3.84087	0.131905	0.0343425	3.33e-05	4.14964	0.069498	0.016749	TRUE
9	2	rs56355636	201992000	rs16837027	202129914	rs16837027	0.0680036	0.659123	C	A	0.04175	0.659123	rs16837027	9	CFLAR	0	intronic	810	48.9426	7.91	4	134	8.09668	1	120	7.25076	7	0	0	0	0.0007991	3.35311	0.247641	0.0738542	0.000211	3.70547	0.144034	0.038867	TRUE
31	18	rs11151544	67546090	rs1790604	67518031	rs1790604	0.0654816	0.726704	A	G	0.4911	0.726704	rs1790604	31	CD226	0	intronic	810	48.9426	7.908	5	470	28.3988	4	422	25.4985	15	0	0	0	0.0007541	-3.36911	-0.0989367	0.0293658	1.84e-10	-6.37413	-0.089248	0.014002	TRUE
26	11	rs519763	64124823	rs11231772	64141771	rs11231772	0.099272	0.775801	T	C	0.4324	0.775801	rs11231772	26	CCDC88B	0	exonic	36	2.17523	7.901	1f	158	9.54683	2	181	10.9366	5	0	0	0	0.001421	-3.19035	-0.0943107	0.0295612	5.65e-08	-5.42954	-0.077546	0.014282	TRUE
30	17	rs55876817	43958139	rs62053943	43744203	rs79172804	1.32123e-05	0.645919	C	A	0.2396	0.868663	rs79172804	30	MAPT-AS1	0	ncRNA_intronic	572	34.5619	7.877	7	308	18.6103	9	44	2.65861	14	0	0	0	1.169e-09	-6.08444	-0.235849	0.0387626	6.84e-08	-5.39532	-0.09333	0.017298	TRUE
36	22	rs2014842	39709009	rs12627761	39724137	rs12627761	0.000743358	0.813038	A	G	0.1759	0.813038	rs12627761	36	RPL3	0	intronic	810	48.9426	7.871	4	134	8.09668	3	29	1.75227	4	0	0	0	7e-07	4.96136	0.177309	0.035738	9.47e-06	4.42893	0.078138	0.017643	TRUE
30	17	rs62061767	44167729	rs62053943	43744203	rs79172804	1.30415e-05	0.642356	G	A	0.2406	0.864063	rs79172804	30	KANSL1	0	intronic	810	48.9426	7.838	7	308	18.6103	4	422	25.4985	5	0	0	0	1.18e-09	-6.08294	-0.235722	0.0387514	6.72e-08	-5.3985	-0.093619	0.017342	TRUE
30	17	rs62059003	44002431	rs62053943	43744203	rs79172804	1.25253e-05	0.645919	T	C	0.2396	0.868663	rs79172804	30	MAPT	0	intronic	810	48.9426	7.819	7	308	18.6103	5	769	46.4653	15	0	0	0	1.066e-09	-6.0992	-0.236355	0.0387519	6.37e-08	-5.40809	-0.093587	0.017305	TRUE
30	17	rs17649641	43997372	rs62053943	43744203	rs79172804	1.16869e-05	0.645919	C	T	0.2396	0.868663	rs79172804	30	MAPT	0	intronic	810	48.9426	7.818	1f	158	9.54683	2	181	10.9366	14	0	0	0	9.96e-10	-6.11005	-0.236862	0.038766	5.84e-08	-5.42363	-0.093788	0.017293	TRUE
30	17	rs62062796	44027316	rs62053943	43744203	rs79172804	1.45844e-05	0.645919	A	G	0.2396	0.868663	rs79172804	30	MAPT	0	intronic	810	48.9426	7.753	2a	8	0.483384	5	769	46.4653	13	0	0	0	1.251e-09	-6.07357	-0.235469	0.0387695	7.77e-08	-5.37239	-0.092991	0.017309	TRUE
8	2	rs6434953	198929693	rs2033570	198952637	rs2033570	0.0823193	0.873946	G	A	0.2604	0.873946	rs2033570	8	PLCL1	0	intronic	810	48.9426	7.726	7	308	18.6103	5	769	46.4653	15	0	0	0	0.0004338	3.51862	0.112721	0.0320355	0.00299	2.96876	0.045582	0.015354	TRUE
17	6	rs1951905	25811034	rs13193685	25815370	rs13193685	0.0161117	1	T	C	0.2584	1	rs13193685	17	SLC17A1	0	intronic	810	48.9426	7.726	NA	178	10.7553	4	422	25.4985	15	0	0	0	1.882e-18	8.76414	0.283674	0.0323676	0.000425	-3.52405	-0.05766	0.016361	FALSE
30	17	rs56269136	43926992	rs62053943	43744203	rs79172804	1.59016e-05	0.645497	T	C	0.2406	0.865083	rs79172804	30	MAPT-AS1	0	ncRNA_intronic	572	34.5619	7.713	4	134	8.09668	5	769	46.4653	14	0	0	0	2.208e-09	-5.98172	-0.230546	0.0385418	8.7e-08	-5.35197	-0.092482	0.01728	TRUE
30	17	rs17652337	44083323	rs62053943	43744203	rs79172804	1.10428e-05	0.625659	T	C	0.2416	0.848187	rs79172804	30	MAPT	0	intronic	810	48.9426	7.67	6	297	17.9456	4	422	25.4985	15	0	0	0	8.064e-10	-6.14366	-0.238003	0.0387397	5.42e-08	-5.43695	-0.094355	0.017354	TRUE
30	17	rs241024	#VALUE!	rs62053943	43744203	rs79172804	1.20756e-05	0.645919	T	C	0.2396	0.868663	rs79172804	30	CRHR1:RP11-105N13.4	00:00:00	ncRNA_intronic	572	34.5619	7.619	NA	178	10.7553	5	769	46.4653	14	0	0	0	2.667e-09	-5.95088	-0.230168	0.038678	6.08e-08	-5.41643	-0.094109	0.017375	TRUE
30	17	rs62055700	#VALUE!	rs62053943	43744203	rs79172804	1.27794e-05	0.645919	C	T	0.2396	0.868663	rs79172804	30	CRHR1:RP11-105N13.4	00:00:00	ncRNA_intronic	572	34.5619	7.59	5	470	28.3988	5	769	46.4653	14	0	0	0	2.817e-09	-5.94192	-0.229916	0.038694	6.54e-08	-5.40337	-0.093871	0.017373	TRUE
30	17	rs10514897	44117397	rs62053943	43744203	rs79172804	1.34904e-05	0.642356	G	A	0.2406	0.864063	rs79172804	30	KANSL1	0	intronic	810	48.9426	7.578	1f	158	9.54683	4	422	25.4985	4	0	0	0	9.651e-10	-6.11508	-0.237116	0.0387756	7.04e-08	-5.39015	-0.093419	0.017331	TRUE
30	17	rs62055664	#VALUE!	rs62053943	43744203	rs79172804	1.24949e-05	0.645919	G	A	0.2396	0.868663	rs79172804	30	CRHR1:RP11-105N13.4	00:00:00	ncRNA_intronic	572	34.5619	7.57	7	308	18.6103	5	769	46.4653	14	0	0	0	2.738e-09	-5.94658	-0.230042	0.0386848	6.35e-08	-5.40865	-0.093968	0.017373	TRUE
30	17	rs17688875	#VALUE!	rs62053943	43744203	rs79172804	1.08176e-05	0.645919	G	A	0.2396	0.868663	rs79172804	30	CRHR1:RP11-105N13.4	00:00:00	ncRNA_intronic	572	34.5619	7.559	6	297	17.9456	5	769	46.4653	14	0	0	0	2.841e-09	-5.94053	-0.229791	0.0386818	5.27e-08	-5.44195	-0.094446	0.017355	TRUE
30	17	rs241033	#VALUE!	rs62053943	43744203	rs79172804	1.23572e-05	0.645919	A	G	0.2396	0.868663	rs79172804	30	CRHR1:RP11-105N13.4	00:00:00	ncRNA_intronic	572	34.5619	7.521	NA	178	10.7553	5	769	46.4653	14	0	0	0	2.667e-09	-5.95088	-0.230168	0.038678	6.26e-08	-5.41121	-0.093862	0.017346	TRUE
32	19	rs2304256	10475652	rs11085727	10466123	rs11085727	2.00177e-08	0.95386	A	C	0.2624	0.95386	rs11085727	32	TYK2	0	exonic	36	2.17523	7.513	5	470	28.3988	3	29	1.75227	4	0	0	0	9.135e-12	-6.81951	-0.230042	0.033733	1.4e-14	-7.69636	-0.122206	0.015878	TRUE
30	17	rs62054425	#VALUE!	rs62053943	43744203	rs79172804	1.39527e-05	0.645919	T	C	0.2396	0.868663	rs79172804	30	CRHR1:RP11-105N13.4	00:00:00	ncRNA_intronic	572	34.5619	7.48	5	470	28.3988	5	769	46.4653	14	0	0	0	2.021e-09	-5.99611	-0.232184	0.0387225	7.36e-08	-5.38215	-0.093224	0.017321	TRUE
30	17	rs75643244	#VALUE!	rs62053943	43744203	rs79172804	1.34492e-05	0.645919	G	A	0.2396	0.868663	rs79172804	30	CRHR1:RP11-105N13.4	00:00:00	ncRNA_intronic	572	34.5619	7.466	4	134	8.09668	5	769	46.4653	14	0	0	0	2.364e-09	-5.97059	-0.231176	0.0387191	7.01e-08	-5.39091	-0.093368	0.01732	TRUE
30	17	rs62062293	44100553	rs62053943	43744203	rs79172804	1.36535e-05	0.642356	A	C	0.2406	0.864063	rs79172804	30	MAPT	0	intronic	810	48.9426	7.461	5	470	28.3988	4	422	25.4985	5	0	0	0	9.651e-10	-6.11508	-0.237116	0.0387756	7.16e-08	-5.38711	-0.093379	0.017334	TRUE
18	6	rs56093109	35491020	rs73746446	35479115	rs73746446	0.00571068	1	G	T	0.03579	1	rs73746446	18	TULP1	10304	intergenic	152	9.18429	7.446	2a	8	0.483384	1	120	7.25076	15	0	0	0	2.512e-05	4.21372	0.259283	0.061533	5.36e-06	-4.55018	-0.148084	0.032544	FALSE
30	17	rs62055554	43966260	rs62053943	43744203	rs79172804	1.25706e-05	0.645919	G	A	0.2396	0.868663	rs79172804	30	MAPT-AS1	0	ncRNA_intronic	572	34.5619	7.444	7	308	18.6103	13	28	1.69184	14	0	0	0	1.298e-09	-6.06764	-0.23509	0.0387448	6.4e-08	-5.40725	-0.093518	0.017295	TRUE
32	19	rs7250300	10448660	rs7250300	10448660	rs11085727	0.0236671	1	A	C	0.2296	1	rs7250300	32	ICAM3	0	intronic	810	48.9426	7.415	5	470	28.3988	1	120	7.25076	15	0	0	0	0.0001726	3.75607	0.127513	0.0339486	0.000572	3.44456	0.057775	0.016772	TRUE
30	17	rs112385572	44066172	rs62053943	43744203	rs79172804	1.40473e-05	0.642356	G	A	0.2406	0.864063	rs79172804	30	MAPT	0	intronic	810	48.9426	7.407	5	470	28.3988	4	422	25.4985	15	0	0	0	6.074e-10	-6.1885	-0.240163	0.0388079	7.42e-08	-5.38069	-0.093139	0.01731	TRUE
30	17	rs62054842	43937162	rs62053943	43744203	rs79172804	1.21389e-05	0.645919	T	C	0.2396	0.868663	rs79172804	30	MAPT-AS1	0	ncRNA_intronic	572	34.5619	7.321	7	308	18.6103	5	769	46.4653	14	0	0	0	2.01e-09	-5.997	-0.232058	0.0386957	6.12e-08	-5.41526	-0.093666	0.017297	TRUE
30	17	rs757500	#VALUE!	rs62053943	43744203	rs79172804	1.26307e-05	0.645919	A	C	0.2396	0.868663	rs79172804	30	CRHR1:RP11-105N13.4	00:00:00	ncRNA_intronic	572	34.5619	7.311	NA	178	10.7553	5	769	46.4653	14	0	0	0	3.308e-09	-5.91553	-0.22891	0.0386964	6.44e-08	-5.40613	-0.093948	0.017378	TRUE
30	17	rs79589869	43930238	rs62053943	43744203	rs79172804	1.7191e-05	0.645919	A	C	0.2396	0.868663	rs79172804	30	MAPT-AS1	0	ncRNA_intronic	572	34.5619	7.3	4	134	8.09668	5	769	46.4653	14	0	0	0	2.49e-09	-5.96211	-0.230672	0.0386896	9.63e-08	-5.33357	-0.092341	0.017313	TRUE
30	17	rs17762308	#VALUE!	rs62053943	43744203	rs79172804	1.29549e-05	0.645919	C	T	0.2396	0.868663	rs79172804	30	CRHR1:RP11-105N13.4	00:00:00	ncRNA_intronic	572	34.5619	7.297	1f	158	9.54683	5	769	46.4653	14	0	0	0	3.094e-09	-5.92653	-0.229287	0.0386883	6.66e-08	-5.40011	-0.093831	0.017375	TRUE
30	17	rs62062770	44019680	rs62053943	43744203	rs79172804	1.46591e-05	0.645919	C	T	0.2396	0.868663	rs79172804	30	MAPT	0	intronic	810	48.9426	7.286	2b	46	2.77946	2	181	10.9366	14	0	0	0	1.249e-09	-6.07382	-0.235343	0.038747	7.82e-08	-5.37123	-0.092964	0.017307	TRUE
22	8	rs6601565	11032228	rs2001329	10986859	rs2001329	0.0621159	0.756053	G	T	0.4751	0.756053	rs2001329	22	XKR6	0	intronic	810	48.9426	7.268	6	297	17.9456	5	769	46.4653	15	0	0	0	0.0001623	-3.77145	-0.109751	0.0291004	0.00263	-3.00797	-0.051866	0.017244	TRUE
30	17	rs113120855	44203520	rs62053943	43744203	rs79172804	1.59684e-05	0.632008	T	C	0.2416	0.860538	rs79172804	30	KANSL1	0	intronic	810	48.9426	7.24	5	470	28.3988	4	422	25.4985	5	0	0	0	1.278e-09	-6.07014	-0.235343	0.0387706	8.75e-08	-5.35094	-0.092896	0.017361	TRUE
30	17	rs62056881	#VALUE!	rs62053943	43744203	rs79172804	1.37207e-05	0.645919	T	G	0.2396	0.868663	rs79172804	30	CRHR1:RP11-105N13.4	00:00:00	ncRNA_intronic	572	34.5619	7.217	6	297	17.9456	5	769	46.4653	14	0	0	0	3.289e-09	-5.91648	-0.22891	0.0386902	7.21e-08	-5.38586	-0.093354	0.017333	TRUE
31	18	rs1790604	67518031	rs1790604	67518031	rs1790604	0.0275779	1	G	A	0.4761	1	rs1790604	31	CD226	0	intronic	810	48.9426	7.199	NA	178	10.7553	5	769	46.4653	15	0	0	0	0.000214	-3.70189	-0.107957	0.0291627	6.82e-11	-6.52456	-0.091794	0.014069	TRUE
30	17	rs12942666	43499839	rs62064595	43460374	rs79172804	3.20764e-05	0.691209	G	A	0.1958	0.835204	rs79172804	30	ARHGAP27	0	intronic	810	48.9426	7.194	6	297	17.9456	4	422	25.4985	15	0	0	0	5.94e-08	-5.4206	-0.225897	0.0416739	8.76e-10	-6.13051	-0.115944	0.018912	TRUE
30	17	rs393152	#VALUE!	rs62053943	43744203	rs79172804	1.69842e-05	0.64197	G	A	0.2416	0.860538	rs79172804	30	CRHR1-IT1:CRHR1:RP11-105N13.4	0	ncRNA_exonic	26	1.571	7.184	1f	158	9.54683	5	769	46.4653	5	0	0	0	1.98e-09	-5.99944	-0.231806	0.0386379	9.49e-08	-5.33623	-0.092489	0.017332	TRUE
30	17	rs62061795	44173179	rs62053943	43744203	rs79172804	1.54511e-05	0.642356	A	C	0.2406	0.864063	rs79172804	30	KANSL1	0	intronic	810	48.9426	7.174	6	297	17.9456	4	422	25.4985	5	0	0	0	1.173e-09	-6.08389	-0.235722	0.0387453	8.37e-08	-5.35897	-0.092932	0.017341	TRUE
30	17	rs733966	44089563	rs62053943	43744203	rs79172804	1.40943e-05	0.642356	T	C	0.2406	0.864063	rs79172804	30	MAPT	0	intronic	810	48.9426	7.158	1f	158	9.54683	2	181	10.9366	15	0	0	0	9.651e-10	-6.11508	-0.237116	0.0387756	7.45e-08	-5.37997	-0.093138	0.017312	TRUE
30	17	rs611351	#VALUE!	rs62053943	43744203	rs79172804	9.95039e-06	0.642356	G	A	0.2406	0.864063	rs79172804	30	CRHR1-IT1	4758	intergenic	152	9.18429	7.14	NA	178	10.7553	14	17	1.02719	15	0	0	0	1.51e-09	-6.04329	-0.233952	0.0387126	4.73e-08	-5.46117	-0.095152	0.017423	TRUE
30	17	rs17574040	44102865	rs62053943	43744203	rs79172804	1.3394e-05	0.642356	C	A	0.2406	0.864063	rs79172804	30	MAPT	0	UTR3	29	1.75227	7.102	1f	158	9.54683	4	422	25.4985	5	0	0	0	9.651e-10	-6.11508	-0.237116	0.0387756	6.97e-08	-5.39194	-0.093427	0.017327	TRUE
30	17	rs1724409	#VALUE!	rs79172804	43828764	rs79172804	0.000399199	0.716978	T	G	0.2763	0.716978	rs79172804	30	CRHR1:RP11-105N13.4	00:00:00	ncRNA_intronic	572	34.5619	7.098	NA	178	10.7553	5	769	46.4653	14	0	0	0	2.625e-09	5.95348	0.21654	0.0363721	4.52e-06	4.58592	0.075986	0.01657	TRUE
30	17	rs62063171	44203311	rs62053943	43744203	rs79172804	1.5311e-05	0.632008	T	C	0.2416	0.860538	rs79172804	30	KANSL1	0	intronic	810	48.9426	7.088	3a	32	1.93353	2	181	10.9366	5	0	0	0	1.278e-09	-6.07014	-0.235343	0.0387706	8.27e-08	-5.36114	-0.093014	0.01735	TRUE
30	17	rs55849973	#VALUE!	rs62053943	43744203	rs79172804	1.5155e-05	0.645919	C	T	0.2396	0.868663	rs79172804	30	CRHR1:RP11-105N13.4	00:00:00	ncRNA_intronic	572	34.5619	7.087	5	470	28.3988	5	769	46.4653	14	0	0	0	3.409e-09	-5.91058	-0.228784	0.0387076	8.16e-08	-5.36355	-0.092963	0.017332	TRUE
30	17	rs77819001	#VALUE!	rs62053943	43744203	rs79172804	1.33662e-05	0.645919	A	C	0.2396	0.868663	rs79172804	30	CRHR1:RP11-105N13.4	00:00:00	ncRNA_intronic	572	34.5619	7.074	4	134	8.09668	9	44	2.65861	14	0	0	0	2.871e-09	-5.93881	-0.229791	0.038693	6.95e-08	-5.39246	-0.09341	0.017322	TRUE
30	17	rs62054396	#VALUE!	rs62053943	43744203	rs79172804	1.42188e-05	0.645919	C	T	0.2396	0.868663	rs79172804	30	CRHR1:RP11-105N13.4:RP11-293E1.1	0	ncRNA_intronic	572	34.5619	7.054	7	308	18.6103	5	769	46.4653	14	0	0	0	1.955e-09	-6.0015	-0.232437	0.0387297	7.53e-08	-5.37804	-0.093151	0.01732	TRUE
30	17	rs79724577	43463493	rs62064595	43460374	rs79172804	3.22348e-05	0.732604	C	A	0.1918	0.815143	rs79172804	30	ARHGAP27	7781	intergenic	152	9.18429	7.034	5	470	28.3988	5	769	46.4653	14	0	0	0	5.975e-08	-5.41955	-0.227277	0.0419365	7.56e-10	-6.1539	-0.117202	0.019045	TRUE
30	17	rs62065445	#VALUE!	rs62064595	43460374	rs79172804	1.55323e-05	0.660837	A	G	0.1958	0.879297	rs79172804	30	PLEKHM1	0	intronic	810	48.9426	7.028	5	470	28.3988	5	769	46.4653	5	0	0	0	2.651e-08	-5.56305	-0.233699	0.0420092	8.53e-10	-6.13474	-0.116358	0.018967	TRUE
31	18	rs1788232	67527609	rs1790604	67518031	rs1790604	0.0346851	0.952028	G	A	0.4781	0.952028	rs1790604	31	CD226	0	intronic	810	48.9426	7.027	NA	178	10.7553	4	422	25.4985	15	0	0	0	0.0002978	-3.61721	-0.10616	0.0293487	2.85e-13	-7.3013	-0.102104	0.013984	TRUE
26	11	rs61886926	64133552	rs11231772	64141771	rs11231772	0.0328123	0.992092	T	C	0.3708	0.992092	rs11231772	26	RPS6KA4	0	intronic	810	48.9426	7.019	5	470	28.3988	4	422	25.4985	4	0	0	0	0.0002744	-3.63834	-0.110261	0.0303054	4.86e-08	-5.45636	-0.079006	0.014479	TRUE
23	10	rs61839680	6123716	rs61839680	6123716	rs8463	0.0394638	1	T	C	0.09543	1	rs61839680	23	RBM17	7233	intergenic	152	9.18429	7.01	7	308	18.6103	5	769	46.4653	14	0	0	0	0.0003585	3.56889	0.153579	0.0430328	2.07e-23	-9.96963	-0.220407	0.022108	FALSE
30	17	rs55801356	#VALUE!	rs62053943	43744203	rs79172804	1.24186e-05	0.645919	G	A	0.2396	0.868663	rs79172804	30	CRHR1:RP11-105N13.4	00:00:00	ncRNA_intronic	572	34.5619	7.008	3a	32	1.93353	2	181	10.9366	14	0	0	0	2.584e-09	-5.95605	-0.230546	0.0387078	6.3e-08	-5.41007	-0.093703	0.017321	TRUE
7	2	rs11676659	191919354	rs9789710	191957413	rs6434435	0.0460074	0.62838	G	A	0.05268	0.62838	rs9789710	7	STAT4	0	intronic	810	48.9426	6.956	5	470	28.3988	4	422	25.4985	15	0	0	0	0.000294	-3.62053	-0.256054	0.0707229	0.00139	-3.19672	-0.104288	0.032631	TRUE
30	17	rs62054818	43926056	rs62053943	43744203	rs79172804	1.91973e-05	0.645497	C	A	0.2406	0.865083	rs79172804	30	MAPT-AS1	0	ncRNA_intronic	572	34.5619	6.949	4	134	8.09668	2	181	10.9366	14	0	0	0	2.26e-09	-5.97792	-0.23042	0.0385452	1.11e-07	-5.30773	-0.091697	0.017274	TRUE
18	6	rs74292915	35417327	rs74292915	35417327	rs73746446	0.0299293	1	G	A	0.04771	1	rs74292915	18	MKRNP2	0	ncRNA_intronic	572	34.5619	6.94	4	134	8.09668	5	769	46.4653	15	0	0	0	0.0002405	3.67217	0.229523	0.0625034	0.000277	-3.63591	-0.124387	0.034208	FALSE
30	17	rs17575423	44129253	rs62053943	43744203	rs79172804	1.34216e-05	0.642356	C	T	0.2406	0.864063	rs79172804	30	KANSL1	0	intronic	810	48.9426	6.932	1f	158	9.54683	4	422	25.4985	5	0	0	0	1.18e-09	-6.08294	-0.235722	0.0387514	6.99e-08	-5.39143	-0.093445	0.017332	TRUE
9	2	rs75410641	201986058	rs16837027	202129914	rs16837027	0.0639612	0.659123	C	T	0.04175	0.659123	rs16837027	9	CFLAR	0	intronic	810	48.9426	6.887	3a	32	1.93353	1	120	7.25076	5	0	0	0	0.0007271	3.37915	0.24998	0.0739772	0.000302	3.61358	0.140603	0.03891	TRUE
30	17	rs62056840	43989689	rs62053943	43744203	rs79172804	1.28236e-05	0.645919	C	T	0.2396	0.868663	rs79172804	30	MAPT	0	intronic	810	48.9426	6.879	7	308	18.6103	4	422	25.4985	9	0	0	0	1.338e-09	-6.06277	-0.234963	0.0387551	6.57e-08	-5.40255	-0.093448	0.017297	TRUE
30	17	rs17690679	43924803	rs62053943	43744203	rs79172804	1.49534e-05	0.645919	G	A	0.2396	0.868663	rs79172804	30	MAPT-AS1	0	ncRNA_intronic	572	34.5619	6.843	1f	158	9.54683	5	769	46.4653	15	0	0	0	2.088e-09	-5.99081	-0.231932	0.0387146	8.02e-08	-5.36668	-0.092877	0.017306	TRUE
7	2	rs6755660	191885670	rs16833177	191887632	rs16833177	0.0403932	0.986733	T	C	0.2167	0.986733	rs16833177	7	STAT1	0	UTR5	5	0.302115	6.832	2b	46	2.77946	1	120	7.25076	2	0	0	0	9.976e-05	3.89117	0.139762	0.0359177	0.00146	3.18252	0.054372	0.01709	TRUE
30	17	rs17689882	43906828	rs62053943	43744203	rs79172804	1.58345e-05	0.639429	A	G	0.2386	0.862955	rs79172804	30	CRHR1	0	intronic	810	48.9426	6.828	1f	158	9.54683	4	422	25.4985	15	0	0	0	2.807e-09	-5.9425	-0.229916	0.0386902	8.65e-08	-5.35302	-0.092675	0.017313	TRUE
30	17	rs17686610	#VALUE!	rs62053943	43744203	rs79172804	1.12762e-05	0.645919	C	A	0.2396	0.868663	rs79172804	30	CRHR1-IT1:CRHR1:RP11-105N13.4	0	ncRNA_intronic	572	34.5619	6.793	5	470	28.3988	4	422	25.4985	5	0	0	0	1.554e-09	-6.03866	-0.233952	0.0387423	5.58e-08	-5.43176	-0.094582	0.017413	TRUE
30	17	rs16940671	#VALUE!	rs62053943	43744203	rs79172804	1.53672e-05	0.645919	T	C	0.2396	0.868663	rs79172804	30	CRHR1	0	intronic	810	48.9426	6.787	5	470	28.3988	5	769	46.4653	15	0	0	0	1.756e-09	-6.01891	-0.233194	0.0387436	8.31e-08	-5.36026	-0.092798	0.017312	TRUE
32	19	rs3176768	10449665	rs7250300	10448660	rs11085727	0.0337678	0.968704	T	C	0.2356	0.968704	rs7250300	32	ICAM3	0	UTR5	5	0.302115	6.785	NA	178	10.7553	1	120	7.25076	15	0	0	0	0.0002626	3.64965	0.123986	0.033972	0.000822	3.34528	0.05551	0.016594	TRUE
30	17	rs62053946	#VALUE!	rs62053943	43744203	rs79172804	1.31557e-05	0.645919	T	C	0.2396	0.868663	rs79172804	30	CRHR1:RP11-105N13.4	00:00:00	ncRNA_intronic	572	34.5619	6.772	7	308	18.6103	5	769	46.4653	14	0	0	0	2.598e-09	-5.95517	-0.23042	0.0386924	6.8e-08	-5.39638	-0.093749	0.017372	TRUE
21	8	rs35420447	9219008	rs78933755	9208401	rs78933755	0.0248267	0.965793	A	G	0.09046	0.965793	rs78933755	21	RP11-115J16.1	0	ncRNA_intronic	572	34.5619	6.762	7	308	18.6103	5	769	46.4653	15	0	0	0	0.0001845	3.73935	0.161268	0.0431274	0.000355	3.57146	0.081369	0.022781	TRUE
30	17	rs4327090	43902541	rs79172804	43828764	rs79172804	8.13979e-05	0.670524	G	A	0.2038	0.670524	rs79172804	30	CRHR1	0	intronic	810	48.9426	6.761	5	470	28.3988	5	769	46.4653	14	0	0	0	1.66e-07	-5.23387	-0.208994	0.0399311	5.78e-07	-4.99843	-0.092785	0.018563	TRUE
30	17	rs62054428	#VALUE!	rs62053943	43744203	rs79172804	1.48951e-05	0.645919	A	G	0.2396	0.868663	rs79172804	30	CRHR1:RP11-105N13.4	00:00:00	ncRNA_intronic	572	34.5619	6.76	7	308	18.6103	5	769	46.4653	14	0	0	0	2.435e-09	-5.96576	-0.230924	0.0387082	7.98e-08	-5.36758	-0.093034	0.017333	TRUE
30	17	rs62054414	#VALUE!	rs62053943	43744203	rs79172804	1.43419e-05	0.645919	A	G	0.2396	0.868663	rs79172804	30	CRHR1:RP11-105N13.4	00:00:00	ncRNA_intronic	572	34.5619	6.73	5	470	28.3988	5	769	46.4653	14	0	0	0	1.955e-09	-6.0015	-0.232437	0.0387297	7.61e-08	-5.37614	-0.093115	0.01732	TRUE
30	17	rs3087534	44198806	rs62053943	43744203	rs79172804	1.33801e-05	0.642356	C	T	0.2406	0.864063	rs79172804	30	KANSL1	0	intronic	810	48.9426	6.72	2a	8	0.483384	2	181	10.9366	7	0	0	0	1.088e-09	-6.09593	-0.236229	0.0387519	6.96e-08	-5.3922	-0.09354	0.017347	TRUE
30	17	rs4441322	43955030	rs62053943	43744203	rs79172804	1.27499e-05	0.645919	G	A	0.2396	0.868663	rs79172804	30	MAPT-AS1	0	ncRNA_intronic	572	34.5619	6.719	1f	158	9.54683	9	44	2.65861	14	0	0	0	1.228e-09	-6.07654	-0.235343	0.0387297	6.52e-08	-5.40392	-0.093464	0.017296	TRUE
1	1	rs1226183	92637326	rs553861	92574640	rs553861	0.0546151	0.890628	A	G	0.34	0.890628	rs553861	1	KIAA1107	0	intronic	810	48.9426	6.714	7	308	18.6103	1	120	7.25076	15	0	0	0	0.0005212	-3.46962	-0.105261	0.0303378	0.000853	-3.335	-0.04856	0.01456	TRUE
30	17	rs62055932	#VALUE!	rs62053943	43744203	rs79172804	1.40001e-05	0.645919	G	A	0.2396	0.868663	rs79172804	30	CRHR1:RP11-105N13.4	00:00:00	ncRNA_intronic	572	34.5619	6.698	5	470	28.3988	2	181	10.9366	14	0	0	0	2.059e-09	-5.99308	-0.232058	0.038721	7.39e-08	-5.38142	-0.093443	0.017364	TRUE
30	17	rs17687849	#VALUE!	rs62053943	43744203	rs79172804	1.32685e-05	0.645919	G	A	0.2396	0.868663	rs79172804	30	CRHR1:RP11-105N13.4	00:00:00	ncRNA_intronic	572	34.5619	6.685	1f	158	9.54683	5	769	46.4653	14	0	0	0	2.817e-09	-5.94192	-0.229916	0.038694	6.88e-08	-5.39428	-0.093547	0.017342	TRUE
18	6	rs73746446	35479115	rs73746446	35479115	rs73746446	0.00415254	1	G	A	0.03579	1	rs73746446	18	TULP1	0	intronic	810	48.9426	6.675	2b	46	2.77946	2	181	10.9366	13	0	0	0	1.658e-05	4.30658	0.263902	0.0612787	2.21e-05	-4.24254	-0.136892	0.032269	FALSE
30	17	rs62054388	#VALUE!	rs62053943	43744203	rs79172804	1.41567e-05	0.645919	T	C	0.2396	0.868663	rs79172804	30	CRHR1:RP11-105N13.4	00:00:00	ncRNA_intronic	572	34.5619	6.668	7	308	18.6103	9	44	2.65861	14	0	0	0	2.308e-09	-5.9745	-0.231302	0.0387148	7.49e-08	-5.379	-0.093173	0.017322	TRUE
32	19	rs35164067	10525181	rs35164067	10525181	rs11085727	0.000687689	1	A	G	0.168	1	rs35164067	32	CDC37	0	intronic	810	48.9426	6.655	5	470	28.3988	5	769	46.4653	14	0	0	0	1.829e-06	-4.77145	-0.181042	0.0379428	1.39e-06	-4.82643	-0.085849	0.017789	TRUE
36	22	rs137685	39739628	rs470074	39672029	rs12627761	0.0797083	0.656692	T	C	0.4364	0.676572	rs470075	36	SYNGR1	6301	intergenic	152	9.18429	6.645	1f	158	9.54683	2	181	10.9366	15	0	0	0	1.189e-05	-4.3796	-0.129881	0.0296559	0.00373	-2.90014	-0.04073	0.014044	TRUE
26	11	rs10897487	64140704	rs11231772	64141771	rs11231772	0.025254	0.992092	T	C	0.3708	0.992092	rs11231772	26	RPS6KA4	1016	intergenic	152	9.18429	6.627	1f	158	9.54683	1	120	7.25076	5	0	0	0	0.0001888	-3.73355	-0.113169	0.0303113	3.83e-08	-5.49852	-0.079612	0.014479	TRUE
32	19	rs12459144	10428790	rs4804500	10432924	rs4804500	0.0226599	0.994028	T	C	0.1909	0.994028	rs4804500	32	CTD-2369P2.12:RAVER1	00:00:00	intronic	810	48.9426	6.622	2b	46	2.77946	4	422	25.4985	4	0	0	0	3.449e-05	4.14159	0.14842	0.0358364	0.000667	3.4028	0.059769	0.017565	TRUE
30	17	rs17564871	44011018	rs62053943	43744203	rs79172804	1.20438e-05	0.645919	G	A	0.2396	0.868663	rs79172804	30	MAPT	0	intronic	810	48.9426	6.615	6	297	17.9456	1	120	7.25076	14	0	0	0	1.331e-09	-6.06361	-0.234963	0.0387497	6.06e-08	-5.41702	-0.093728	0.017303	TRUE
30	17	rs62055901	#VALUE!	rs62053943	43744203	rs79172804	1.18182e-05	0.645919	A	G	0.2396	0.868663	rs79172804	30	CRHR1:RP11-105N13.4	00:00:00	ncRNA_intronic	572	34.5619	6.579	7	308	18.6103	5	769	46.4653	14	0	0	0	1.907e-09	-6.00554	-0.232563	0.0387247	5.92e-08	-5.4212	-0.093917	0.017324	TRUE
30	17	rs62064663	44080039	rs62053943	43744203	rs79172804	1.55066e-05	0.642356	G	T	0.2406	0.864063	rs79172804	30	MAPT	0	intronic	810	48.9426	6.574	2b	46	2.77946	2	181	10.9366	15	0	0	0	1.246e-09	-6.07421	-0.23509	0.0387029	8.41e-08	-5.3581	-0.092695	0.0173	TRUE
30	17	rs4074462	43855228	rs62053943	43744203	rs79172804	1.26756e-05	0.645497	T	G	0.2406	0.865083	rs79172804	30	CRHR1:RP11-105N13.4	00:00:00	ncRNA_intronic	572	34.5619	6.564	1d	9	0.543807	5	769	46.4653	14	0	0	0	1.99e-09	-5.99862	-0.232184	0.0387063	6.47e-08	-5.4053	-0.093599	0.017316	TRUE
30	17	rs17573858	44090796	rs62053943	43744203	rs79172804	1.33384e-05	0.642356	C	T	0.2406	0.864063	rs79172804	30	MAPT	0	intronic	810	48.9426	6.563	1f	158	9.54683	2	181	10.9366	15	0	0	0	9.651e-10	-6.11508	-0.237116	0.0387756	6.93e-08	-5.39298	-0.093346	0.017309	TRUE
30	17	rs62055717	#VALUE!	rs62053943	43744203	rs79172804	1.39527e-05	0.649505	G	A	0.2386	0.862955	rs79172804	30	CRHR1:RP11-105N13.4	00:00:00	ncRNA_intronic	572	34.5619	6.551	5	470	28.3988	7	41	2.47734	14	0	0	0	2.159e-09	-5.98537	-0.231932	0.0387498	7.36e-08	-5.38215	-0.093486	0.01737	TRUE
30	17	rs78556223	44026478	rs62053943	43744203	rs79172804	1.32405e-05	0.629828	G	A	0.2376	0.856272	rs79172804	30	MAPT	0	intronic	810	48.9426	6.549	NA	178	10.7553	1	120	7.25076	12	0	0	0	1.826e-09	-6.01257	-0.233068	0.0387634	6.86e-08	-5.3948	-0.093503	0.017332	TRUE
30	17	rs17688068	#VALUE!	rs62053943	43744203	rs79172804	1.32123e-05	0.645919	G	A	0.2396	0.868663	rs79172804	30	CRHR1:RP11-105N13.4	00:00:00	ncRNA_intronic	572	34.5619	6.541	1f	158	9.54683	2	181	10.9366	14	0	0	0	2.817e-09	-5.94192	-0.229916	0.038694	6.84e-08	-5.39532	-0.093493	0.017329	TRUE
30	17	rs62063172	44203366	rs62053943	43744203	rs79172804	1.20279e-05	0.632008	C	T	0.2416	0.860538	rs79172804	30	KANSL1	0	intronic	810	48.9426	6.506	4	134	8.09668	2	181	10.9366	5	0	0	0	1.278e-09	-6.07014	-0.235343	0.0387706	6.05e-08	-5.41732	-0.094054	0.017361	TRUE
30	17	rs62053940	#VALUE!	rs62053943	43744203	rs79172804	1.62707e-05	0.645919	G	A	0.2396	0.868663	rs79172804	30	CRHR1:RP11-105N13.4	00:00:00	ncRNA_intronic	572	34.5619	6.486	6	297	17.9456	5	769	46.4653	14	0	0	0	2.598e-09	-5.95517	-0.23042	0.0386924	8.98e-08	-5.34624	-0.095168	0.017801	TRUE
30	17	rs747152	44090339	rs62053943	43744203	rs79172804	1.3667e-05	0.642356	C	T	0.2406	0.864063	rs79172804	30	MAPT	0	intronic	810	48.9426	6.483	NA	178	10.7553	4	422	25.4985	15	0	0	0	9.651e-10	-6.11508	-0.237116	0.0387756	7.17e-08	-5.38686	-0.093245	0.01731	TRUE
30	17	rs11079720	#VALUE!	rs62053943	43744203	rs79172804	1.29113e-05	0.639429	A	G	0.2386	0.862955	rs79172804	30	CRHR1:RP11-105N13.4	00:00:00	ncRNA_intronic	572	34.5619	6.475	1f	158	9.54683	5	769	46.4653	14	0	0	0	4.255e-09	-5.87396	-0.227403	0.0387137	6.63e-08	-5.40092	-0.093661	0.017342	TRUE
26	11	rs11231771	64140642	rs11231772	64141771	rs11231772	0.0253226	0.992092	G	T	0.3708	0.992092	rs11231772	26	RPS6KA4	954	downstream	16	0.966767	6.458	4	134	8.09668	1	120	7.25076	5	0	0	0	0.0001895	-3.73262	-0.113169	0.0303189	3.73e-08	-5.50318	-0.079683	0.014479	TRUE
30	17	rs62055875	#VALUE!	rs62053943	43744203	rs79172804	1.30701e-05	0.645919	C	T	0.2396	0.868663	rs79172804	30	CRHR1:RP11-105N13.4	00:00:00	ncRNA_intronic	572	34.5619	6.448	5	470	28.3988	5	769	46.4653	14	0	0	0	2.52e-09	-5.96015	-0.230798	0.0387235	6.74e-08	-5.39797	-0.093493	0.01732	TRUE
30	17	rs62057150	43903548	rs62053943	43744203	rs79172804	1.64254e-05	0.645919	T	C	0.2396	0.868663	rs79172804	30	CRHR1	0	intronic	810	48.9426	6.438	5	470	28.3988	5	769	46.4653	14	0	0	0	2.044e-09	-5.99427	-0.232058	0.0387133	9.1e-08	-5.34384	-0.09247	0.017304	TRUE
30	17	rs1052590	44102638	rs62053943	43744203	rs79172804	1.52545e-05	0.642356	G	A	0.2406	0.864063	rs79172804	30	MAPT	0	UTR3	29	1.75227	6.413	5	470	28.3988	4	422	25.4985	5	0	0	0	9.651e-10	-6.11508	-0.237116	0.0387756	8.23e-08	-5.36201	-0.09296	0.017337	TRUE
30	17	rs62057118	43899727	rs62053943	43744203	rs79172804	1.73224e-05	0.645919	G	A	0.2396	0.868663	rs79172804	30	CRHR1	0	intronic	810	48.9426	6.4	5	470	28.3988	5	769	46.4653	15	0	0	0	1.869e-09	-6.0088	-0.232689	0.0387247	9.72e-08	-5.33188	-0.092262	0.017304	TRUE
30	17	rs17564020	43991781	rs62053943	43744203	rs79172804	1.17034e-05	0.645919	T	G	0.2396	0.868663	rs79172804	30	MAPT	0	intronic	810	48.9426	6.387	1b	12	0.725076	2	181	10.9366	14	0	0	0	1.585e-09	-6.03547	-0.233446	0.0386791	5.85e-08	-5.42333	-0.093801	0.017295	TRUE
30	17	rs62058962	43998151	rs62053943	43744203	rs79172804	1.22486e-05	0.645919	T	C	0.2396	0.868663	rs79172804	30	MAPT	0	intronic	810	48.9426	6.377	5	470	28.3988	4	422	25.4985	15	0	0	0	1.094e-09	-6.09505	-0.236229	0.0387575	6.19e-08	-5.41322	-0.093635	0.017298	TRUE
30	17	rs62056811	43985247	rs62053943	43744203	rs79172804	1.3113e-05	0.642356	T	C	0.2406	0.864063	rs79172804	30	MAPT:RP11-669E14.4	00:00:00	ncRNA_exonic	26	1.571	6.367	5	470	28.3988	2	181	10.9366	14	0	0	0	1.26e-09	-6.07242	-0.235343	0.038756	6.77e-08	-5.39717	-0.093369	0.017299	TRUE
8	2	rs1368989	198937082	rs2033570	198952637	rs2033570	0.0912069	0.873946	C	T	0.2604	0.873946	rs2033570	8	PLCL1	0	intronic	810	48.9426	6.362	NA	178	10.7553	5	769	46.4653	15	0	0	0	0.0004493	3.50929	0.112385	0.032025	0.00361	2.91037	0.044686	0.015353	TRUE
30	17	rs62055469	43943655	rs62053943	43744203	rs79172804	1.33105e-05	0.645919	C	A	0.2396	0.868663	rs79172804	30	MAPT-AS1	0	ncRNA_intronic	572	34.5619	6.341	5	470	28.3988	5	769	46.4653	14	0	0	0	1.542e-09	-6.03991	-0.233952	0.0387343	6.91e-08	-5.3935	-0.093289	0.017297	TRUE
30	17	rs74481389	44154607	rs62053943	43744203	rs79172804	1.30415e-05	0.642356	C	T	0.2406	0.864063	rs79172804	30	KANSL1	0	intronic	810	48.9426	6.337	5	470	28.3988	4	422	25.4985	5	0	0	0	1.18e-09	-6.08294	-0.235722	0.0387514	6.72e-08	-5.3985	-0.093581	0.017334	TRUE
30	17	rs34104358	43508616	rs62064595	43460374	rs79172804	3.32575e-05	0.689025	T	G	0.1938	0.846735	rs79172804	30	ARHGAP27	0	intronic	810	48.9426	6.331	2b	46	2.77946	1	120	7.25076	2	0	0	0	6.205e-08	-5.41279	-0.226148	0.0417803	6.72e-10	-6.17254	-0.116906	0.01894	TRUE
30	17	rs10514904	44207887	rs62053943	43744203	rs79172804	1.73078e-05	0.642356	T	C	0.2406	0.864063	rs79172804	30	KANSL1	0	intronic	810	48.9426	6.32	1f	158	9.54683	2	181	10.9366	7	0	0	0	5.977e-10	-6.19104	-0.240163	0.038792	9.71e-08	-5.33207	-0.092578	0.017362	TRUE
30	17	rs17762361	#VALUE!	rs62053943	43744203	rs79172804	1.33245e-05	0.645919	G	A	0.2396	0.868663	rs79172804	30	CRHR1:RP11-105N13.4	00:00:00	ncRNA_intronic	572	34.5619	6.303	6	297	17.9456	5	769	46.4653	14	0	0	0	3.209e-09	-5.92053	-0.229036	0.038685	6.92e-08	-5.39324	-0.093499	0.017336	TRUE
30	17	rs753236	43946318	rs62053943	43744203	rs79172804	1.14528e-05	0.635871	C	T	0.2396	0.858352	rs79172804	30	MAPT-AS1	0	ncRNA_intronic	572	34.5619	6.303	6	297	17.9456	5	769	46.4653	14	0	0	0	1.822e-09	-6.01293	-0.232689	0.0386981	5.7e-08	-5.42797	-0.094147	0.017345	TRUE
7	2	rs6715106	191913034	rs9789710	191957413	rs6434435	0.0778116	0.603043	G	A	0.05268	0.603043	rs9789710	7	STAT4	0	intronic	810	48.9426	6.298	4	134	8.09668	2	181	10.9366	15	0	0	0	0.000614	-3.42535	-0.237116	0.0692237	0.00159	-3.15774	-0.101843	0.03226	TRUE
30	17	rs12185243	44115351	rs62053943	43744203	rs79172804	1.34216e-05	0.642356	C	T	0.2406	0.864063	rs79172804	30	KANSL1	0	intronic	810	48.9426	6.295	1f	158	9.54683	4	422	25.4985	4	0	0	0	9.651e-10	-6.11508	-0.237116	0.0387756	6.99e-08	-5.39143	-0.093563	0.017354	TRUE
30	17	rs17651887	44069840	rs62053943	43744203	rs79172804	1.46293e-05	0.642356	A	G	0.2406	0.864063	rs79172804	30	MAPT	0	intronic	810	48.9426	6.283	4	134	8.09668	4	422	25.4985	15	0	0	0	1.221e-09	-6.07746	-0.235469	0.0387447	7.8e-08	-5.37169	-0.092972	0.017308	TRUE
22	8	rs10109167	11033525	rs2001329	10986859	rs2001329	0.0583105	0.744359	T	C	0.4871	0.744359	rs2001329	22	XKR6	0	intronic	810	48.9426	6.262	5	470	28.3988	5	769	46.4653	15	0	0	0	0.0003937	-3.54427	-0.103459	0.0291904	0.00155	-3.16516	-0.054229	0.017135	TRUE
30	17	rs62057111	43897130	rs62053943	43744203	rs79172804	1.58075e-05	0.645919	G	A	0.2396	0.868663	rs79172804	30	CRHR1	0	intronic	810	48.9426	6.224	5	470	28.3988	5	769	46.4653	15	0	0	0	1.975e-09	-5.99985	-0.232184	0.0386984	8.63e-08	-5.35344	-0.092638	0.017305	TRUE
30	17	rs55646970	43938796	rs62053943	43744203	rs79172804	1.23108e-05	0.645919	G	A	0.2396	0.868663	rs79172804	30	MAPT-AS1	0	ncRNA_intronic	572	34.5619	6.223	5	470	28.3988	5	769	46.4653	14	0	0	0	2.279e-09	-5.97656	-0.231176	0.0386804	6.23e-08	-5.41207	-0.093615	0.017298	TRUE
30	17	rs62063202	44208945	rs62053943	43744203	rs79172804	1.30558e-05	0.642356	T	C	0.2406	0.864063	rs79172804	30	KANSL1	0	intronic	810	48.9426	6.221	5	470	28.3988	2	181	10.9366	5	0	0	0	1.169e-09	-6.08444	-0.235849	0.0387626	6.73e-08	-5.39823	-0.093704	0.017358	TRUE
23	10	rs1571025	6134869	rs8463	6158412	rs8463	0.0310284	0.767635	G	A	0.1163	0.767635	rs8463	23	RBM17	0	intronic	810	48.9426	6.202	4	134	8.09668	2	181	10.9366	5	0	0	0	0.0002529	3.65931	0.153579	0.0419695	5.04e-09	-5.84585	-0.125239	0.021423	FALSE
7	2	rs16833177	191887632	rs16833177	191887632	rs16833177	0.022536	1	C	T	0.2187	1	rs16833177	7	AC067945.4	0	ncRNA_intronic	572	34.5619	6.184	4	134	8.09668	1	120	7.25076	15	0	0	0	0.0001292	3.82798	0.13715	0.0358283	0.000662	3.40485	0.057866	0.016996	TRUE
18	6	rs9942501	35324514	rs73405765	35120559	rs73746446	0.00811688	0.768167	C	T	0.03877	0.768167	rs73405765	18	PPARD	0	intronic	810	48.9426	6.164	7	308	18.6103	2	181	10.9366	4	0	0	0	4.001e-05	4.10742	0.260825	0.0635008	0.000104	-3.88107	-0.134396	0.034632	FALSE
6	2	rs4954394	136917330	rs2176716	136923693	rs2176716	0.0238662	0.862376	G	A	0.3062	0.862376	rs2176716	6	HNRNPKP2	39353	intergenic	152	9.18429	6.157	5	470	28.3988	5	769	46.4653	15	0	0	0	0.0001748	-3.7529	-0.139032	0.0370466	4.88e-05	4.0613	0.073545	0.018109	FALSE
30	17	rs62055491	43951120	rs62053943	43744203	rs79172804	1.19156e-05	0.645919	C	T	0.2396	0.868663	rs79172804	30	MAPT-AS1	0	ncRNA_intronic	572	34.5619	6.157	4	134	8.09668	2	181	10.9366	14	0	0	0	1.268e-09	-6.0714	-0.235216	0.0387417	5.98e-08	-5.4194	-0.093733	0.017296	TRUE
30	17	rs12373168	43924337	rs62053943	43744203	rs79172804	1.90694e-05	0.641638	C	A	0.2425	0.857126	rs79172804	30	MAPT-AS1:SPPL2C	00:00:00	ncRNA_intronic	572	34.5619	6.155	1f	158	9.54683	5	769	46.4653	15	0	0	0	2.542e-09	-5.95873	-0.229916	0.0385848	1.1e-07	-5.30938	-0.09166	0.017263	TRUE
32	19	rs11666754	10617724	rs75688257	10606588	rs11085727	0.0648522	0.963863	T	C	0.1561	0.963863	rs75688257	32	KEAP1	3306	intergenic	152	9.18429	6.146	7	308	18.6103	5	769	46.4653	14	0	0	0	0.0005163	-3.47215	-0.134904	0.038853	0.00132	-3.2116	-0.059469	0.018518	TRUE
30	17	rs56082319	#VALUE!	rs62053943	43744203	rs79172804	1.29404e-05	0.645497	A	G	0.2406	0.865083	rs79172804	30	CRHR1:RP11-105N13.4	00:00:00	ncRNA_intronic	572	34.5619	6.145	6	297	17.9456	5	769	46.4653	14	0	0	0	1.85e-09	-6.01046	-0.232815	0.038735	6.65e-08	-5.40038	-0.093533	0.01732	TRUE
30	17	rs17653211	44112638	rs62053943	43744203	rs79172804	1.33523e-05	0.642356	C	T	0.2406	0.864063	rs79172804	30	KANSL1	0	intronic	810	48.9426	6.144	1b	12	0.725076	4	422	25.4985	4	0	0	0	9.651e-10	-6.11508	-0.237116	0.0387756	6.94e-08	-5.39272	-0.093454	0.01733	TRUE
22	8	rs36048422	11417144	rs4841567	11440019	rs2001329	0.0373933	0.803049	C	T	0.4771	0.803049	rs4841567	22	BLK:RP11-148O21.2	00:00:00	ncRNA_intronic	572	34.5619	6.135	2b	46	2.77946	2	181	10.9366	14	0	0	0	4.77e-05	-4.06662	-0.119234	0.0293202	0.00131	-3.21378	-0.055141	0.017154	TRUE
30	17	rs436667	#VALUE!	rs62053943	43744203	rs79172804	1.11894e-05	0.645919	T	C	0.2396	0.868663	rs79172804	30	CRHR1-IT1:CRHR1:RP11-105N13.4	0	ncRNA_intronic	572	34.5619	6.134	1f	158	9.54683	4	422	25.4985	4	0	0	0	1.881e-09	-6.00776	-0.232563	0.0387104	5.52e-08	-5.43369	-0.094619	0.017414	TRUE
30	17	rs671740	#VALUE!	rs62053943	43744203	rs79172804	1.15034e-05	0.645919	G	A	0.2396	0.868663	rs79172804	30	CRHR1-IT1:CRHR1:RP11-105N13.4	0	ncRNA_intronic	572	34.5619	6.116	NA	178	10.7553	4	422	25.4985	5	0	0	0	1.881e-09	-6.00776	-0.232563	0.0387104	5.73e-08	-5.42703	-0.094498	0.017413	TRUE
30	17	rs1966345	44197806	rs62053943	43744203	rs79172804	1.41256e-05	0.642356	C	T	0.2406	0.864063	rs79172804	30	KANSL1	0	intronic	810	48.9426	6.065	NA	178	10.7553	2	181	10.9366	5	0	0	0	1.173e-09	-6.08389	-0.235722	0.0387453	7.47e-08	-5.37948	-0.09336	0.017355	TRUE
30	17	rs62054400	#VALUE!	rs62053943	43744203	rs79172804	1.34904e-05	0.645919	C	T	0.2396	0.868663	rs79172804	30	CRHR1:RP11-105N13.4	00:00:00	ncRNA_intronic	572	34.5619	6.037	6	297	17.9456	5	769	46.4653	14	0	0	0	1.955e-09	-6.0015	-0.232437	0.0387297	7.04e-08	-5.39015	-0.093358	0.01732	TRUE
30	17	rs55909047	44209957	rs62053943	43744203	rs79172804	1.55895e-05	0.642356	G	A	0.2406	0.864063	rs79172804	30	KANSL1	0	intronic	810	48.9426	6.02	7	308	18.6103	4	422	25.4985	5	0	0	0	1.169e-09	-6.08444	-0.235849	0.0387626	8.47e-08	-5.35682	-0.092967	0.017355	TRUE
30	17	rs4581739	44204739	rs62053943	43744203	rs79172804	1.51264e-05	0.642356	C	T	0.2406	0.864063	rs79172804	30	KANSL1	0	intronic	810	48.9426	6.007	5	470	28.3988	4	422	25.4985	5	0	0	0	8.393e-10	-6.13731	-0.23813	0.0388004	8.14e-08	-5.364	-0.093076	0.017352	TRUE
36	22	rs94852	39712334	rs470074	39672029	rs12627761	0.0319881	0.913125	C	T	0.493	0.945307	rs470075	36	RPL3	0	intronic	810	48.9426	5.992	4	134	8.09668	1	120	7.25076	3	0	0	0	0.000182	-3.74277	-0.108699	0.0290425	0.00106	-3.2741	-0.045654	0.013939	TRUE
30	17	rs62061850	44194519	rs62053943	43744203	rs79172804	1.66834e-05	0.642356	C	T	0.2406	0.864063	rs79172804	30	KANSL1	0	intronic	810	48.9426	5.984	5	470	28.3988	2	181	10.9366	5	0	0	0	1.173e-09	-6.08389	-0.235722	0.0387453	9.29e-08	-5.34009	-0.092601	0.017341	TRUE
7	2	rs3024912	191893087	rs16833177	191887632	rs16833177	0.0561652	0.787204	C	A	0.2565	0.787204	rs16833177	7	AC067945.4	0	ncRNA_intronic	572	34.5619	5.979	6	297	17.9456	4	422	25.4985	15	0	0	0	0.0002084	3.70861	0.126633	0.0341456	0.00229	3.04979	0.049147	0.016111	TRUE
22	8	rs10106207	11015338	rs2001329	10986859	rs2001329	0.0405821	0.825242	T	C	0.4781	0.825242	rs2001329	22	XKR6	0	intronic	810	48.9426	5.978	6	297	17.9456	5	769	46.4653	15	0	0	0	8.114e-05	-3.94101	-0.116004	0.029435	0.00147	-3.18054	-0.055413	0.017427	TRUE
30	17	rs17649571	43994952	rs62053943	43744203	rs79172804	1.18994e-05	0.645919	G	A	0.2396	0.868663	rs79172804	30	MAPT	0	intronic	810	48.9426	5.951	1f	158	9.54683	4	422	25.4985	14	0	0	0	1.297e-09	-6.06777	-0.23509	0.038744	5.97e-08	-5.4197	-0.093732	0.017294	TRUE
30	17	rs62055928	#VALUE!	rs62053943	43744203	rs79172804	1.24339e-05	0.645919	A	G	0.2396	0.868663	rs79172804	30	CRHR1:RP11-105N13.4	00:00:00	ncRNA_intronic	572	34.5619	5.934	5	470	28.3988	5	769	46.4653	14	0	0	0	1.837e-09	-6.0116	-0.232815	0.0387276	6.31e-08	-5.40979	-0.093706	0.017322	TRUE
13	5	rs11241215	112924159	rs7711078	112921133	rs7711078	0.0972343	0.954289	T	G	0.2087	0.954289	rs7711078	13	YTHDC2	0	intronic	810	48.9426	5.926	3a	32	1.93353	4	422	25.4985	5	0	0	0	0.0002233	-3.69108	-0.136049	0.0368588	0.00496	2.80962	0.050885	0.018112	FALSE
30	17	rs62061853	44196125	rs62053943	43744203	rs79172804	1.82773e-05	0.642356	C	T	0.2406	0.864063	rs79172804	30	KANSL1	0	intronic	810	48.9426	5.914	5	470	28.3988	2	181	10.9366	7	0	0	0	1.205e-09	-6.07958	-0.235596	0.038752	1.04e-07	-5.31959	-0.092272	0.017347	TRUE
30	17	rs62054858	43940188	rs62053943	43744203	rs79172804	1.30127e-05	0.645919	C	T	0.2396	0.868663	rs79172804	30	MAPT-AS1	0	ncRNA_intronic	572	34.5619	5.905	6	297	17.9456	5	769	46.4653	14	0	0	0	1.582e-09	-6.03578	-0.233699	0.038719	6.7e-08	-5.39904	-0.093391	0.017297	TRUE
25	11	rs12279348	35072257	rs2553774	35079922	rs2553774	0.0388338	0.956587	T	C	0.1849	0.956587	rs2553774	25	PDHX	30118	intergenic	152	9.18429	5.89	4	134	8.09668	2	181	10.9366	15	0	0	0	0.0001082	3.87143	0.140631	0.0363254	0.00138	3.1988	0.058225	0.018207	TRUE
30	17	rs77950913	44146451	rs62053943	43744203	rs79172804	1.3463e-05	0.642356	C	T	0.2406	0.864063	rs79172804	30	KANSL1	0	intronic	810	48.9426	5.886	6	297	17.9456	4	422	25.4985	5	0	0	0	1.246e-09	-6.07421	-0.235469	0.0387654	7.02e-08	-5.39066	-0.093437	0.017333	TRUE
18	6	rs41270066	35442122	rs74292915	35417327	rs73746446	0.0362376	0.979809	T	C	0.04672	0.979809	rs74292915	18	TEAD3	0	UTR3	29	1.75227	5.867	2b	46	2.77946	3	29	1.75227	4	0	0	0	0.0003163	3.60157	0.225541	0.0626229	0.000123	-3.84007	-0.132113	0.034409	FALSE
30	17	rs62062778	44022528	rs62053943	43744203	rs79172804	1.34078e-05	0.645919	G	A	0.2396	0.868663	rs79172804	30	MAPT	0	intronic	810	48.9426	5.858	5	470	28.3988	4	422	25.4985	14	0	0	0	1.293e-09	-6.06826	-0.23509	0.0387408	6.98e-08	-5.39169	-0.093323	0.017309	TRUE
30	17	rs767057	43998822	rs62053943	43744203	rs79172804	1.16372e-05	0.645919	G	A	0.2396	0.868663	rs79172804	30	MAPT	0	intronic	810	48.9426	5.857	NA	178	10.7553	4	422	25.4985	15	0	0	0	1.094e-09	-6.09505	-0.236229	0.0387575	5.81e-08	-5.42455	-0.093829	0.017297	TRUE
30	17	rs62054411	#VALUE!	rs62053943	43744203	rs79172804	1.29259e-05	0.645919	G	A	0.2396	0.868663	rs79172804	30	CRHR1:RP11-105N13.4	00:00:00	ncRNA_intronic	572	34.5619	5.854	7	308	18.6103	5	769	46.4653	14	0	0	0	1.955e-09	-6.0015	-0.232437	0.0387297	6.64e-08	-5.40065	-0.093553	0.017323	TRUE
25	11	rs4755385	35091216	rs2553774	35079922	rs2553774	0.0714127	0.846274	A	G	0.1889	0.846274	rs2553774	25	PDHX	49077	intergenic	152	9.18429	5.853	7	308	18.6103	5	769	46.4653	15	0	0	0	8.094e-05	3.9416	0.140631	0.0356787	0.0032	2.94784	0.052164	0.017697	TRUE
30	17	rs62056929	#VALUE!	rs62053943	43744203	rs79172804	1.32123e-05	0.645919	A	G	0.2396	0.868663	rs79172804	30	CRHR1:RP11-105N13.4	00:00:00	ncRNA_intronic	572	34.5619	5.85	7	308	18.6103	5	769	46.4653	14	0	0	0	2.706e-09	-5.94851	-0.230294	0.0387146	6.84e-08	-5.39532	-0.093457	0.017322	TRUE
30	17	rs17653998	44135985	rs62053943	43744203	rs79172804	1.30558e-05	0.642356	G	A	0.2406	0.864063	rs79172804	30	KANSL1	0	intronic	810	48.9426	5.844	1f	158	9.54683	4	422	25.4985	5	0	0	0	1.18e-09	-6.08294	-0.235722	0.0387514	6.73e-08	-5.39823	-0.093577	0.017335	TRUE
30	17	rs111676341	44183403	rs62053943	43744203	rs79172804	1.56717e-05	0.642356	G	A	0.2406	0.864063	rs79172804	30	KANSL1	0	intronic	810	48.9426	5.829	5	470	28.3988	4	422	25.4985	5	0	0	0	1.173e-09	-6.08389	-0.235722	0.0387453	8.53e-08	-5.35554	-0.092904	0.017347	TRUE
30	17	rs74850776	44150042	rs62053943	43744203	rs79172804	1.35995e-05	0.642356	C	T	0.2406	0.864063	rs79172804	30	KANSL1	0	intronic	810	48.9426	5.816	6	297	17.9456	2	181	10.9366	5	0	0	0	1.18e-09	-6.08294	-0.235722	0.0387514	7.12e-08	-5.38812	-0.093396	0.017333	TRUE
29	14	rs2604994	98343048	rs2607034	98355946	rs2607034	0.0813934	0.992064	G	T	0.1352	0.992064	rs2607034	29	C14orf64	48898	intergenic	152	9.18429	5.812	7	308	18.6103	5	769	46.4653	15	0	0	0	0.001047	-3.27758	-0.127513	0.0389047	0.000525	-3.46767	-0.067156	0.019368	TRUE
30	17	rs12150576	44015624	rs62053943	43744203	rs79172804	1.12905e-05	0.645919	A	G	0.2396	0.868663	rs79172804	30	MAPT	0	intronic	810	48.9426	5.811	6	297	17.9456	5	769	46.4653	14	0	0	0	1.297e-09	-6.06777	-0.23509	0.038744	5.59e-08	-5.43144	-0.09399	0.017305	TRUE
30	17	rs62056946	43798401	rs62053943	43744203	rs79172804	1.35314e-05	0.645919	A	G	0.2396	0.868663	rs79172804	30	CRHR1:RP11-105N13.4	00:00:00	ncRNA_intronic	572	34.5619	5.805	7	308	18.6103	5	769	46.4653	14	0	0	0	2.778e-09	-5.94421	-0.230042	0.0387003	7.07e-08	-5.38938	-0.093343	0.01732	TRUE
30	17	rs56365901	#VALUE!	rs62053943	43744203	rs79172804	1.47185e-05	0.645919	G	A	0.2396	0.868663	rs79172804	30	MAPT-AS1	0	ncRNA_intronic	572	34.5619	5.8	5	470	28.3988	7	41	2.47734	14	0	0	0	1.853e-09	-6.0102	-0.232941	0.0387577	7.86e-08	-5.37031	-0.093	0.017318	TRUE
30	17	rs62062782	44023087	rs62053943	43744203	rs79172804	1.25404e-05	0.645919	A	G	0.2396	0.868663	rs79172804	30	MAPT	0	intronic	810	48.9426	5.8	7	308	18.6103	5	769	46.4653	14	0	0	0	1.292e-09	-6.06839	-0.23509	0.03874	6.38e-08	-5.40781	-0.093603	0.017309	TRUE
19	6	rs6933404	#VALUE!	rs928722	137973832	rs928722	0.00925292	0.992819	C	T	0.169	0.992819	rs928722	19	RP11-95M15.1	35361	intergenic	152	9.18429	5.795	7	308	18.6103	5	769	46.4653	15	0	0	0	4.743e-05	4.06794	0.138892	0.0341431	0.000153	3.78615	0.063592	0.016793	TRUE
30	17	rs17688558	#VALUE!	rs62053943	43744203	rs79172804	1.32685e-05	0.645919	G	A	0.2396	0.868663	rs79172804	30	CRHR1:RP11-105N13.4	00:00:00	ncRNA_intronic	572	34.5619	5.789	2b	46	2.77946	13	28	1.69184	14	0	0	0	2.817e-09	-5.94192	-0.229916	0.038694	6.88e-08	-5.39428	-0.093622	0.017356	TRUE
30	17	rs55707339	#VALUE!	rs62053943	43744203	rs79172804	1.23417e-05	0.645497	C	T	0.2406	0.865083	rs79172804	30	CRHR1:RP11-105N13.4	00:00:00	ncRNA_intronic	572	34.5619	5.777	6	297	17.9456	5	769	46.4653	14	0	0	0	3.411e-09	-5.91049	-0.228659	0.038687	6.25e-08	-5.4115	-0.093771	0.017328	TRUE
30	17	rs17660065	44162284	rs62053943	43744203	rs79172804	1.30415e-05	0.642356	C	T	0.2406	0.864063	rs79172804	30	KANSL1	0	intronic	810	48.9426	5.776	1f	158	9.54683	4	422	25.4985	5	0	0	0	1.18e-09	-6.08294	-0.235722	0.0387514	6.72e-08	-5.3985	-0.093561	0.017331	TRUE
30	17	rs17651754	44067546	rs62053943	43744203	rs79172804	1.42188e-05	0.642356	C	T	0.2406	0.864063	rs79172804	30	MAPT	0	intronic	810	48.9426	5.747	1f	158	9.54683	4	422	25.4985	15	0	0	0	8.164e-10	-6.14171	-0.23813	0.0387727	7.53e-08	-5.37804	-0.093076	0.017306	TRUE
30	17	rs117646503	43893260	rs62053943	43744203	rs79172804	1.55481e-05	0.645919	C	T	0.2396	0.868663	rs79172804	30	CRHR1:RP11-105N13.4	00:00:00	ncRNA_intronic	572	34.5619	5.739	3a	32	1.93353	5	769	46.4653	14	0	0	0	1.698e-09	-6.02434	-0.233194	0.0387086	8.44e-08	-5.35746	-0.092726	0.017308	TRUE
14	6	rs7768807	408246	rs7768807	408246	rs9391997	0.0182534	1	C	T	0.2734	1	rs7768807	14	IRF4	0	UTR3	29	1.75227	5.737	2b	46	2.77946	3	29	1.75227	14	0	0	0	0.0001196	3.84694	0.125751	0.0326886	8.83e-06	-4.444	-0.074534	0.016772	FALSE
30	17	rs17563683	#VALUE!	rs62053943	43744203	rs79172804	1.33245e-05	0.645919	G	A	0.2396	0.868663	rs79172804	30	CRHR1:RP11-105N13.4:RP11-293E1.1	0	ncRNA_intronic	572	34.5619	5.696	6	297	17.9456	5	769	46.4653	14	0	0	0	2.384e-09	-5.96921	-0.23105	0.0387069	6.92e-08	-5.39324	-0.093416	0.017321	TRUE
30	17	rs55787734	#VALUE!	rs62053943	43744203	rs79172804	1.04596e-05	0.645919	G	A	0.2396	0.868663	rs79172804	30	CRHR1:RP11-105N13.4	00:00:00	ncRNA_intronic	572	34.5619	5.686	5	470	28.3988	5	769	46.4653	14	0	0	0	2.826e-09	-5.9414	-0.230168	0.0387397	5.04e-08	-5.44989	-0.094466	0.017333	TRUE
30	17	rs4479289	43793951	rs62053943	43744203	rs79172804	1.3463e-05	0.645919	A	G	0.2396	0.868663	rs79172804	30	CRHR1:RP11-105N13.4	00:00:00	ncRNA_intronic	572	34.5619	5.675	5	470	28.3988	5	769	46.4653	14	0	0	0	2.974e-09	-5.93303	-0.229665	0.0387095	7.02e-08	-5.39066	-0.09337	0.017321	TRUE
30	17	rs17651857	44069687	rs62053943	43744203	rs79172804	1.40943e-05	0.642356	G	A	0.2406	0.864063	rs79172804	30	MAPT	0	intronic	810	48.9426	5.666	4	134	8.09668	4	422	25.4985	15	0	0	0	1.221e-09	-6.07746	-0.235469	0.0387447	7.45e-08	-5.37997	-0.093114	0.017308	TRUE
30	17	rs55760800	43996908	rs62053943	43744203	rs79172804	1.23108e-05	0.645919	G	T	0.2396	0.868663	rs79172804	30	MAPT	0	intronic	810	48.9426	5.656	5	470	28.3988	4	422	25.4985	14	0	0	0	1.066e-09	-6.0992	-0.236355	0.0387519	6.23e-08	-5.41207	-0.093601	0.017295	TRUE
30	17	rs12150170	44090646	rs62053943	43744203	rs79172804	1.35859e-05	0.642356	G	A	0.2406	0.864063	rs79172804	30	MAPT	0	intronic	810	48.9426	5.654	1d	9	0.543807	2	181	10.9366	15	0	0	0	9.651e-10	-6.11508	-0.237116	0.0387756	7.11e-08	-5.38837	-0.093268	0.017309	TRUE
30	17	rs733967	44089690	rs62053943	43744203	rs79172804	1.31272e-05	0.642356	C	T	0.2406	0.864063	rs79172804	30	MAPT	0	intronic	810	48.9426	5.641	4	134	8.09668	2	181	10.9366	15	0	0	0	9.651e-10	-6.11508	-0.237116	0.0387756	6.78e-08	-5.39691	-0.093417	0.017309	TRUE
30	17	rs62056810	43984672	rs62053943	43744203	rs79172804	1.26157e-05	0.645919	C	T	0.2396	0.868663	rs79172804	30	MAPT	0	intronic	810	48.9426	5.629	5	470	28.3988	2	181	10.9366	14	0	0	0	1.325e-09	-6.06434	-0.23509	0.0387659	6.43e-08	-5.40641	-0.093562	0.017306	TRUE
30	17	rs62062794	44026394	rs62053943	43744203	rs79172804	1.44789e-05	0.645919	G	A	0.2396	0.868663	rs79172804	30	MAPT	0	intronic	810	48.9426	5.62	4	134	8.09668	1	120	7.25076	7	0	0	0	1.176e-09	-6.08348	-0.235849	0.0387687	7.7e-08	-5.37402	-0.09303	0.017311	TRUE
30	17	rs7220206	43507403	rs62064595	43460374	rs79172804	3.4194e-05	0.689025	A	G	0.1938	0.846735	rs79172804	30	ARHGAP27	0	exonic	36	2.17523	5.617	2b	46	2.77946	1	120	7.25076	13	0	0	0	6.379e-08	-5.40784	-0.225897	0.0417722	3.09e-09	-5.92674	-0.114432	0.019307	TRUE
30	17	rs62061803	44174513	rs62053943	43744203	rs79172804	1.48072e-05	0.635871	A	C	0.2396	0.858352	rs79172804	30	KANSL1	0	intronic	810	48.9426	5.607	6	297	17.9456	5	769	46.4653	5	0	0	0	1.173e-09	-6.08389	-0.235722	0.0387453	7.92e-08	-5.36894	-0.093108	0.017342	TRUE
30	17	rs28416808	44021218	rs62053943	43744203	rs79172804	1.39051e-05	0.645497	T	C	0.2406	0.865083	rs79172804	30	MAPT	0	intronic	810	48.9426	5.606	5	470	28.3988	4	422	25.4985	14	0	0	0	1.216e-09	-6.07812	-0.235469	0.0387405	7.33e-08	-5.38289	-0.093166	0.017307	TRUE
16	6	rs6921603	#VALUE!	rs6921603	25422400	rs6921603	0.0069102	1	G	A	0.2644	1	rs6921603	16	LRRC16A	0	intronic	810	48.9426	5.602	7	308	18.6103	5	769	46.4653	15	0	0	0	1.379e-13	-7.39834	-0.234281	0.0316667	0.000143	-3.80292	-0.061214	0.0161	TRUE
30	17	rs7218319	44126365	rs62053943	43744203	rs79172804	9.19825e-05	0.624686	T	C	0.2465	0.838267	rs79172804	30	KANSL1	0	intronic	810	48.9426	5.595	6	297	17.9456	4	422	25.4985	4	0	0	0	3.777e-10	-6.26298	-0.24118	0.0385089	7.82e-07	-4.93981	-0.085177	0.017243	TRUE
23	10	rs4450090	6164332	rs8463	6158412	rs8463	0.0918567	0.601667	G	A	0.09841	0.601667	rs8463	23	RBM17	4911	intergenic	152	9.18429	5.583	5	470	28.3988	5	769	46.4653	5	0	0	0	0.001262	3.22448	0.14583	0.045226	4.14e-14	-7.55652	-0.176004	0.023292	FALSE
30	17	rs1526129	#VALUE!	rs62053943	43744203	rs79172804	1.36939e-05	0.645919	C	T	0.2396	0.868663	rs79172804	30	CRHR1:RP11-105N13.4	00:00:00	ncRNA_intronic	572	34.5619	5.58	1f	158	9.54683	5	769	46.4653	14	0	0	0	3.209e-09	-5.92053	-0.229036	0.038685	7.19e-08	-5.38636	-0.093517	0.017362	TRUE
25	11	rs2162159	35077756	rs2553774	35079922	rs2553774	0.0382256	0.956587	A	G	0.1849	0.956587	rs2553774	25	PDHX	35617	intergenic	152	9.18429	5.572	NA	178	10.7553	5	769	46.4653	15	0	0	0	0.0001101	3.86718	0.140631	0.0363653	0.00135	3.20513	0.058188	0.018151	TRUE
30	17	rs11079721	#VALUE!	rs62053943	43744203	rs79172804	1.7864e-05	0.645919	A	C	0.2396	0.868663	rs79172804	30	CRHR1:RP11-105N13.4	00:00:00	ncRNA_intronic	572	34.5619	5.565	1f	158	9.54683	5	769	46.4653	14	0	0	0	3.305e-09	-5.91568	-0.22891	0.0386955	1.01e-07	-5.32492	-0.092298	0.017332	TRUE
30	17	rs17769490	43925605	rs62053943	43744203	rs79172804	1.84125e-05	0.645497	A	G	0.2406	0.865083	rs79172804	30	MAPT-AS1	0	ncRNA_intronic	572	34.5619	5.553	1f	158	9.54683	5	769	46.4653	14	0	0	0	2.26e-09	-5.97792	-0.23042	0.0385452	1.05e-07	-5.31785	-0.091892	0.017278	TRUE
30	17	rs75210307	43940012	rs62053943	43744203	rs79172804	1.18182e-05	0.645919	C	T	0.2396	0.868663	rs79172804	30	MAPT-AS1	0	ncRNA_intronic	572	34.5619	5.523	5	470	28.3988	5	769	46.4653	14	0	0	0	1.52e-09	-6.04223	-0.234457	0.0388031	5.92e-08	-5.4212	-0.093996	0.017339	TRUE
30	17	rs74398257	#VALUE!	rs62053943	43744203	rs79172804	1.20756e-05	0.645919	C	T	0.2396	0.868663	rs79172804	30	CRHR1:RP11-105N13.4	00:00:00	ncRNA_intronic	572	34.5619	5.517	5	470	28.3988	5	769	46.4653	14	0	0	0	2.738e-09	-5.94658	-0.230042	0.0386848	6.08e-08	-5.41643	-0.094106	0.017374	TRUE
30	17	rs62056796	43978120	rs62053943	43744203	rs79172804	1.31557e-05	0.645919	G	A	0.2396	0.868663	rs79172804	30	MAPT	0	intronic	810	48.9426	5.516	5	470	28.3988	2	181	10.9366	13	0	0	0	1.298e-09	-6.06764	-0.23509	0.0387448	6.8e-08	-5.39638	-0.093332	0.017295	TRUE
30	17	rs111424940	44211502	rs62053943	43744203	rs79172804	1.4674e-05	0.642356	A	G	0.2406	0.864063	rs79172804	30	KANSL1	0	intronic	810	48.9426	5.515	7	308	18.6103	4	422	25.4985	5	0	0	0	1.169e-09	-6.08444	-0.235849	0.0387626	7.83e-08	-5.371	-0.093199	0.017352	TRUE
30	17	rs55718212	43920411	rs62053943	43744203	rs79172804	1.57669e-05	0.645919	C	T	0.2396	0.868663	rs79172804	30	MAPT-AS1	605	downstream	16	0.966767	5.507	6	297	17.9456	5	769	46.4653	15	0	0	0	2.134e-09	-5.98726	-0.231806	0.0387165	8.6e-08	-5.35406	-0.092653	0.017305	TRUE
30	17	rs17565025	44012463	rs62053943	43744203	rs79172804	1.35587e-05	0.642356	C	T	0.2406	0.864063	rs79172804	30	MAPT	0	intronic	810	48.9426	5.491	6	297	17.9456	1	120	7.25076	14	0	0	0	1.442e-09	-6.05072	-0.234331	0.0387278	7.09e-08	-5.38888	-0.093224	0.017299	TRUE
30	17	rs56387391	#VALUE!	rs62053943	43744203	rs79172804	1.27499e-05	0.645919	A	G	0.2396	0.868663	rs79172804	30	MAPT-AS1	0	ncRNA_intronic	572	34.5619	5.484	7	308	18.6103	9	44	2.65861	14	0	0	0	1.302e-09	-6.06715	-0.23509	0.038748	6.52e-08	-5.40392	-0.093468	0.017297	TRUE
30	17	rs62060797	44143344	rs62053943	43744203	rs79172804	1.34767e-05	0.642356	A	G	0.2406	0.864063	rs79172804	30	KANSL1	0	intronic	810	48.9426	5.479	6	297	17.9456	4	422	25.4985	4	0	0	0	1.18e-09	-6.08294	-0.235722	0.0387514	7.03e-08	-5.3904	-0.093432	0.017333	TRUE
30	17	rs1876829	43911443	rs62053943	43744203	rs79172804	1.73224e-05	0.645919	C	T	0.2396	0.868663	rs79172804	30	CRHR1	0	intronic	810	48.9426	5.472	NA	178	10.7553	5	769	46.4653	15	0	0	0	2.044e-09	-5.99427	-0.232058	0.0387133	9.72e-08	-5.33188	-0.092134	0.01728	TRUE
13	5	rs4705555	112914284	rs7711078	112921133	rs7711078	0.056335	0.988411	C	T	0.2147	0.988411	rs7711078	13	YTHDC2	0	intronic	810	48.9426	5.461	6	297	17.9456	4	422	25.4985	5	0	0	0	0.0002099	-3.70679	-0.135133	0.0364554	0.0023	3.04848	0.054687	0.017941	FALSE
30	17	rs62065389	43538807	rs62064595	43460374	rs79172804	3.94179e-05	0.689025	G	T	0.1938	0.846735	rs79172804	30	PLEKHM1:AC091132.1	00:00:00	ncRNA_intronic	572	34.5619	5.457	5	470	28.3988	4	422	25.4985	5	0	0	0	7.443e-08	-5.38014	-0.225271	0.0418708	8.8e-10	-6.12978	-0.116135	0.018946	TRUE
30	17	rs62063203	44209313	rs62053943	43744203	rs79172804	1.59817e-05	0.642356	C	T	0.2406	0.864063	rs79172804	30	KANSL1	0	intronic	810	48.9426	5.444	5	470	28.3988	4	422	25.4985	5	0	0	0	1.169e-09	-6.08444	-0.235849	0.0387626	8.76e-08	-5.35073	-0.092839	0.017351	TRUE
9	2	rs16837027	202129914	rs16837027	202129914	rs16837027	0.0419221	1	C	T	0.04473	1	rs16837027	9	CASP8	0	intronic	810	48.9426	5.43	6	297	17.9456	5	769	46.4653	5	0	0	0	0.0003912	3.54595	0.263902	0.0744234	0.000382	3.55222	0.141518	0.039839	TRUE
30	17	rs62057123	43901238	rs62053943	43744203	rs79172804	1.72349e-05	0.645919	G	A	0.2396	0.868663	rs79172804	30	CRHR1	0	intronic	810	48.9426	5.413	5	470	28.3988	5	769	46.4653	15	0	0	0	1.698e-09	-6.02434	-0.233194	0.0387086	9.66e-08	-5.33301	-0.09227	0.017302	TRUE
22	8	rs4841495	10958824	rs2001329	10986859	rs2001329	0.0363164	0.754286	C	T	0.4881	0.754286	rs2001329	22	XKR6	0	intronic	810	48.9426	5.397	6	297	17.9456	5	769	46.4653	15	0	0	0	0.0001201	-3.84592	-0.112435	0.029235	0.00126	-3.22494	-0.056324	0.017464	TRUE
30	17	rs77849344	#VALUE!	rs62053943	43744203	rs79172804	1.21546e-05	0.645919	A	G	0.2396	0.868663	rs79172804	30	CRHR1:RP11-105N13.4	00:00:00	ncRNA_intronic	572	34.5619	5.393	5	470	28.3988	5	769	46.4653	14	0	0	0	2.981e-09	-5.93264	-0.229539	0.0386909	6.13e-08	-5.41497	-0.093796	0.017321	TRUE
30	17	rs199448	44809001	rs79172804	43828764	rs79172804	0.000698117	0.74854	G	A	0.2227	0.943144	rs199504	30	NSF	0	intronic	810	48.9426	5.383	6	297	17.9456	4	422	25.4985	5	0	0	0	3.752e-08	-5.50214	-0.217286	0.0394911	8.77e-06	-4.44547	-0.078529	0.017665	TRUE
30	17	rs7220752	44138201	rs62053943	43744203	rs79172804	9.21647e-05	0.624686	C	T	0.2465	0.838267	rs79172804	30	KANSL1	0	intronic	810	48.9426	5.378	6	297	17.9456	4	422	25.4985	5	0	0	0	3.582e-10	-6.27123	-0.241562	0.0385191	7.84e-07	-4.93931	-0.085164	0.017242	TRUE
30	17	rs74765707	#VALUE!	rs62053943	43744203	rs79172804	1.47924e-05	0.645919	C	T	0.2396	0.868663	rs79172804	30	CRHR1:RP11-105N13.4	00:00:00	ncRNA_intronic	572	34.5619	5.372	5	470	28.3988	13	28	1.69184	14	0	0	0	2.817e-09	-5.94192	-0.229916	0.038694	7.91e-08	-5.36917	-0.093202	0.017359	TRUE
30	17	rs17688391	#VALUE!	rs62053943	43744203	rs79172804	1.28383e-05	0.645919	A	C	0.2396	0.868663	rs79172804	30	CRHR1:RP11-105N13.4	00:00:00	ncRNA_intronic	572	34.5619	5.36	6	297	17.9456	9	44	2.65861	14	0	0	0	2.817e-09	-5.94192	-0.229916	0.038694	6.58e-08	-5.40228	-0.093612	0.017328	TRUE
30	17	rs62055501	43954227	rs62053943	43744203	rs79172804	1.28822e-05	0.645919	A	G	0.2396	0.868663	rs79172804	30	MAPT-AS1	0	ncRNA_intronic	572	34.5619	5.352	5	470	28.3988	2	181	10.9366	14	0	0	0	1.228e-09	-6.07654	-0.235343	0.0387297	6.61e-08	-5.40146	-0.093425	0.017296	TRUE
30	17	rs112572874	44072984	rs62053943	43744203	rs79172804	3.2166e-05	0.642356	G	A	0.2406	0.864063	rs79172804	30	MAPT	0	intronic	810	48.9426	5.348	5	470	28.3988	4	422	25.4985	15	0	0	0	6.484e-10	-6.17819	-0.239019	0.0386875	2.14e-07	-5.18675	-0.089598	0.017275	TRUE
30	17	rs56303672	43996960	rs62053943	43744203	rs79172804	1.23263e-05	0.645919	G	A	0.2396	0.868663	rs79172804	30	MAPT	0	intronic	810	48.9426	5.342	5	470	28.3988	4	422	25.4985	14	0	0	0	1.066e-09	-6.0992	-0.236355	0.0387519	6.24e-08	-5.41178	-0.093599	0.017295	TRUE
30	17	rs62061721	44013346	rs62053943	43744203	rs79172804	1.21231e-05	0.645919	C	T	0.2396	0.868663	rs79172804	30	MAPT	0	intronic	810	48.9426	5.329	4	134	8.09668	1	120	7.25076	14	0	0	0	1.297e-09	-6.06777	-0.23509	0.038744	6.11e-08	-5.41555	-0.093708	0.017303	TRUE
30	17	rs17564829	44006601	rs62053943	43744203	rs79172804	1.15203e-05	0.645919	C	T	0.2396	0.868663	rs79172804	30	MAPT	0	intronic	810	48.9426	5.304	7	308	18.6103	5	769	46.4653	14	0	0	0	1.066e-09	-6.0992	-0.236355	0.0387519	5.74e-08	-5.42672	-0.093797	0.017285	TRUE
7	2	rs3821236	191902758	rs10168266	191935804	rs10174238	0.00318889	0.84541	A	G	0.1988	0.84541	rs10168266	7	STAT4	0	intronic	810	48.9426	5.301	5	470	28.3988	2	181	10.9366	15	0	0	0	5.797e-10	6.19585	0.215111	0.0347186	5.49e-05	4.03372	0.069641	0.017265	TRUE
32	19	rs7257871	10449252	rs7250300	10448660	rs11085727	0.0287225	0.968704	C	T	0.2356	0.968704	rs7250300	32	ICAM3	0	intronic	810	48.9426	5.284	1f	158	9.54683	1	120	7.25076	15	0	0	0	0.0001691	3.7612	0.127513	0.0339023	0.000921	3.31361	0.055099	0.016629	TRUE
14	6	rs1567900	433109	rs9405665	427972	rs9391997	0.0375708	0.958983	C	T	0.4563	0.958983	rs9405665	14	IRF4	21661	intergenic	152	9.18429	5.283	NA	178	10.7553	5	769	46.4653	15	0	0	0	0.0003331	-3.5881	-0.105361	0.0293639	1.72e-10	6.38446	0.089831	0.014071	FALSE
30	17	rs113638513	44204749	rs62053943	43744203	rs79172804	1.50546e-05	0.642356	G	A	0.2406	0.864063	rs79172804	30	KANSL1	0	intronic	810	48.9426	5.282	5	470	28.3988	4	422	25.4985	5	0	0	0	8.393e-10	-6.13731	-0.23813	0.0388004	8.09e-08	-5.36511	-0.093085	0.01735	TRUE
30	17	rs76307183	44142121	rs62053943	43744203	rs79172804	1.34078e-05	0.642356	A	G	0.2406	0.864063	rs79172804	30	KANSL1	0	intronic	810	48.9426	5.271	5	470	28.3988	4	422	25.4985	5	0	0	0	1.21e-09	-6.07891	-0.235596	0.0387562	6.98e-08	-5.39169	-0.093453	0.017333	TRUE
30	17	rs62061817	44182706	rs62053943	43744203	rs79172804	1.48951e-05	0.642356	G	A	0.2406	0.864063	rs79172804	30	KANSL1	0	intronic	810	48.9426	5.26	7	308	18.6103	4	422	25.4985	5	0	0	0	1.173e-09	-6.08389	-0.235722	0.0387453	7.98e-08	-5.36758	-0.093101	0.017345	TRUE
30	17	rs56290582	#VALUE!	rs62053943	43744203	rs79172804	1.34078e-05	0.645919	T	C	0.2396	0.868663	rs79172804	30	CRHR1:RP11-105N13.4	00:00:00	ncRNA_intronic	572	34.5619	5.256	5	470	28.3988	5	769	46.4653	14	0	0	0	2.698e-09	-5.94899	-0.230294	0.0387114	6.98e-08	-5.39169	-0.093383	0.01732	TRUE
30	17	rs17564223	43997520	rs62053943	43744203	rs79172804	1.29404e-05	0.642356	T	C	0.2406	0.864063	rs79172804	30	MAPT	0	intronic	810	48.9426	5.256	1f	158	9.54683	2	181	10.9366	14	0	0	0	1.066e-09	-6.0992	-0.236355	0.0387519	6.65e-08	-5.40038	-0.093392	0.017293	TRUE
30	17	rs62065404	43551613	rs62064595	43460374	rs79172804	1.746e-05	0.660837	T	C	0.1958	0.879297	rs79172804	30	PLEKHM1	0	intronic	810	48.9426	5.254	7	308	18.6103	4	422	25.4985	5	0	0	0	3.031e-08	-5.53964	-0.232563	0.0419816	9.78e-10	-6.11296	-0.115876	0.018956	TRUE
25	11	rs7117388	35085927	rs2553774	35079922	rs2553774	0.0695346	0.864743	T	C	0.1879	0.864743	rs2553774	25	PDHX	43788	intergenic	152	9.18429	5.248	4	134	8.09668	2	181	10.9366	15	0	0	0	4.219e-05	4.09515	0.14583	0.0356105	0.00309	2.95864	0.052509	0.01775	TRUE
30	17	rs878888	43912635	rs62053943	43744203	rs79172804	1.66224e-05	0.645919	G	A	0.2396	0.868663	rs79172804	30	CRHR1	0	UTR3	29	1.75227	5.23	4	134	8.09668	5	769	46.4653	15	0	0	0	2.044e-09	-5.99427	-0.232058	0.0387133	9.25e-08	-5.34087	-0.092406	0.017302	TRUE
30	17	rs111652694	44067831	rs62053943	43744203	rs79172804	1.43266e-05	0.642356	C	T	0.2406	0.864063	rs79172804	30	MAPT	0	intronic	810	48.9426	5.218	7	308	18.6103	4	422	25.4985	15	0	0	0	8.164e-10	-6.14171	-0.23813	0.0387727	7.6e-08	-5.37638	-0.093045	0.017307	TRUE
30	17	rs434971	#VALUE!	rs62053943	43744203	rs79172804	1.23417e-05	0.645919	A	G	0.2396	0.868663	rs79172804	30	CRHR1:RP11-105N13.4	00:00:00	ncRNA_intronic	572	34.5619	5.203	4	134	8.09668	5	769	46.4653	15	0	0	0	2.667e-09	-5.95088	-0.230168	0.038678	6.25e-08	-5.4115	-0.094015	0.017374	TRUE
30	17	rs62054819	43926149	rs62053943	43744203	rs79172804	2.16023e-05	0.645497	G	A	0.2406	0.865083	rs79172804	30	MAPT-AS1	0	ncRNA_intronic	572	34.5619	5.198	4	134	8.09668	2	181	10.9366	14	0	0	0	2.332e-09	-5.97281	-0.230168	0.038536	1.29e-07	-5.28026	-0.091228	0.017279	TRUE
30	17	rs34303488	#VALUE!	rs62053943	43744203	rs79172804	1.1362e-05	0.645919	T	C	0.2396	0.868663	rs79172804	30	CRHR1:RP11-105N13.4	00:00:00	ncRNA_intronic	572	34.5619	5.185	3a	32	1.93353	2	181	10.9366	14	0	0	0	1.735e-09	-6.02085	-0.233194	0.038731	5.64e-08	-5.42985	-0.09409	0.017329	TRUE
30	17	rs2106784	43949892	rs62053943	43744203	rs79172804	1.30558e-05	0.645919	T	C	0.2396	0.868663	rs79172804	30	MAPT-AS1	0	ncRNA_intronic	572	34.5619	5.172	NA	178	10.7553	5	769	46.4653	14	0	0	0	1.359e-09	-6.06026	-0.23471	0.0387294	6.73e-08	-5.39823	-0.093368	0.017296	TRUE
30	17	rs17762912	43899161	rs62053943	43744203	rs79172804	1.66682e-05	0.645919	C	A	0.2396	0.868663	rs79172804	30	CRHR1	0	intronic	810	48.9426	5.16	5	470	28.3988	5	769	46.4653	15	0	0	0	1.698e-09	-6.02434	-0.233194	0.0387086	9.28e-08	-5.34029	-0.092404	0.017303	TRUE
18	6	rs7755718	35489971	rs73746446	35479115	rs73746446	0.00477307	1	G	A	0.03579	1	rs73746446	18	TULP1	9255	intergenic	152	9.18429	5.159	5	470	28.3988	5	769	46.4653	15	0	0	0	1.988e-05	4.26623	0.260825	0.061137	2.07e-05	-4.2572	-0.137227	0.03223	FALSE
30	17	rs17689218	#VALUE!	rs62053943	43744203	rs79172804	1.33662e-05	0.645919	C	T	0.2396	0.868663	rs79172804	30	CRHR1:RP11-105N13.4	00:00:00	ncRNA_intronic	572	34.5619	5.157	1f	158	9.54683	5	769	46.4653	14	0	0	0	2.819e-09	-5.94181	-0.229916	0.0386947	6.95e-08	-5.39246	-0.093403	0.017321	TRUE
30	17	rs62054805	43915054	rs62053943	43744203	rs79172804	1.5821e-05	0.645919	G	A	0.2396	0.868663	rs79172804	30	CRHR1	1859	intergenic	152	9.18429	5.144	2b	46	2.77946	5	769	46.4653	15	0	0	0	2.088e-09	-5.99081	-0.231932	0.0387146	8.64e-08	-5.35323	-0.092632	0.017304	TRUE
30	17	rs55672516	44201680	rs62053943	43744203	rs79172804	1.54232e-05	0.642356	C	A	0.2406	0.864063	rs79172804	30	KANSL1	0	intronic	810	48.9426	5.14	5	470	28.3988	4	422	25.4985	5	0	0	0	1.363e-09	-6.05979	-0.234837	0.0387533	8.35e-08	-5.3594	-0.092983	0.017349	TRUE
30	17	rs113661667	#VALUE!	rs62053943	43744203	rs79172804	1.32123e-05	0.645919	C	T	0.2396	0.868663	rs79172804	30	CRHR1:RP11-105N13.4	00:00:00	ncRNA_intronic	572	34.5619	5.133	6	297	17.9456	5	769	46.4653	14	0	0	0	2.778e-09	-5.94421	-0.230042	0.0387003	6.84e-08	-5.39532	-0.09345	0.017321	TRUE
30	17	rs17690176	43916773	rs62053943	43744203	rs79172804	1.59418e-05	0.645497	C	A	0.2406	0.865083	rs79172804	30	CRHR1	3578	intergenic	152	9.18429	5.131	5	470	28.3988	5	769	46.4653	15	0	0	0	2.611e-09	-5.95435	-0.23042	0.0386977	8.73e-08	-5.35135	-0.092584	0.017301	TRUE
30	17	rs73984689	44184404	rs62053943	43744203	rs79172804	1.62837e-05	0.642356	A	G	0.2406	0.864063	rs79172804	30	KANSL1	0	intronic	810	48.9426	5.124	5	470	28.3988	2	181	10.9366	7	0	0	0	1.517e-09	-6.04255	-0.234078	0.0387383	8.99e-08	-5.34604	-0.092819	0.017362	TRUE
30	17	rs77635460	44186593	rs62053943	43744203	rs79172804	1.54789e-05	0.642356	C	T	0.2406	0.864063	rs79172804	30	KANSL1	0	intronic	810	48.9426	5.124	5	470	28.3988	2	181	10.9366	7	0	0	0	1.239e-09	-6.07511	-0.235469	0.0387596	8.39e-08	-5.35853	-0.092909	0.017338	TRUE
30	17	rs17761100	#VALUE!	rs62053943	43744203	rs79172804	1.30127e-05	0.645919	G	A	0.2396	0.868663	rs79172804	30	CRHR1:RP11-105N13.4	00:00:00	ncRNA_intronic	572	34.5619	5.107	6	297	17.9456	5	769	46.4653	14	0	0	0	2.817e-09	-5.94192	-0.229916	0.038694	6.7e-08	-5.39904	-0.093794	0.017372	TRUE
30	17	rs55975673	43959113	rs62053943	43744203	rs79172804	1.20279e-05	0.645919	G	A	0.2396	0.868663	rs79172804	30	MAPT-AS1	0	ncRNA_intronic	572	34.5619	5.104	5	470	28.3988	9	44	2.65861	14	0	0	0	1.302e-09	-6.06715	-0.23509	0.038748	6.05e-08	-5.41732	-0.093705	0.017298	TRUE
22	8	rs10481445	11109269	rs2001329	10986859	rs2001329	0.0651627	0.621067	C	T	0.4712	0.716581	rs4841567	22	LINC00529	0	ncRNA_intronic	572	34.5619	5.097	6	297	17.9456	2	181	10.9366	14	0	0	0	0.000204	-3.71401	-0.108854	0.0293091	0.00281	-2.98779	-0.053092	0.01777	TRUE
30	17	rs56289364	43947928	rs62053943	43744203	rs79172804	1.26756e-05	0.645919	G	A	0.2396	0.868663	rs79172804	30	MAPT-AS1	0	ncRNA_intronic	572	34.5619	5.097	5	470	28.3988	5	769	46.4653	14	0	0	0	1.396e-09	-6.05594	-0.234584	0.0387361	6.47e-08	-5.4053	-0.093489	0.017296	TRUE
30	17	rs767058	43998767	rs62053943	43744203	rs79172804	1.22798e-05	0.645919	C	T	0.2396	0.868663	rs79172804	30	MAPT	0	intronic	810	48.9426	5.095	NA	178	10.7553	4	422	25.4985	15	0	0	0	9.251e-10	-6.12182	-0.237242	0.0387536	6.21e-08	-5.41265	-0.093627	0.017297	TRUE
30	17	rs17661385	44207778	rs62053943	43744203	rs79172804	1.24492e-05	0.642356	G	A	0.2406	0.864063	rs79172804	30	KANSL1	0	intronic	810	48.9426	5.092	1f	158	9.54683	2	181	10.9366	5	0	0	0	1.169e-09	-6.08444	-0.235849	0.0387626	6.32e-08	-5.4095	-0.09392	0.017362	TRUE
30	17	rs62062769	44019643	rs62053943	43744203	rs79172804	1.43112e-05	0.645919	A	G	0.2396	0.868663	rs79172804	30	MAPT	0	intronic	810	48.9426	5.079	2b	46	2.77946	2	181	10.9366	14	0	0	0	1.249e-09	-6.07382	-0.235343	0.038747	7.59e-08	-5.37661	-0.093062	0.017309	TRUE
30	17	rs4306559	44090236	rs62053943	43744203	rs79172804	1.37207e-05	0.642356	C	T	0.2406	0.864063	rs79172804	30	MAPT	0	intronic	810	48.9426	5.072	5	470	28.3988	4	422	25.4985	15	0	0	0	9.651e-10	-6.11508	-0.237116	0.0387756	7.21e-08	-5.38586	-0.093228	0.01731	TRUE
30	17	rs17652036	44073027	rs62053943	43744203	rs79172804	1.84125e-05	0.642356	A	G	0.2406	0.864063	rs79172804	30	MAPT	0	intronic	810	48.9426	5.071	1f	158	9.54683	4	422	25.4985	15	0	0	0	1.051e-09	-6.10147	-0.236355	0.0387375	1.05e-07	-5.31785	-0.092082	0.017314	TRUE
30	17	rs12150570	44126218	rs62053943	43744203	rs79172804	1.29838e-05	0.642356	A	G	0.2406	0.864063	rs79172804	30	KANSL1	0	intronic	810	48.9426	5.064	6	297	17.9456	4	422	25.4985	4	0	0	0	9.651e-10	-6.11508	-0.237116	0.0387756	6.68e-08	-5.39957	-0.093605	0.017335	TRUE
30	17	rs241044	#VALUE!	rs62053943	43744203	rs79172804	1.10428e-05	0.645919	A	G	0.2396	0.868663	rs79172804	30	CRHR1-IT1:CRHR1:RP11-105N13.4	0	ncRNA_intronic	572	34.5619	5.062	NA	178	10.7553	4	422	25.4985	5	0	0	0	1.881e-09	-6.00776	-0.232563	0.0387104	5.42e-08	-5.43695	-0.094673	0.017413	TRUE
30	17	rs62062274	44093319	rs62053943	43744203	rs79172804	1.3394e-05	0.642356	A	G	0.2406	0.864063	rs79172804	30	MAPT	0	intronic	810	48.9426	5.05	5	470	28.3988	1	120	7.25076	15	0	0	0	9.651e-10	-6.11508	-0.237116	0.0387756	6.97e-08	-5.39194	-0.093336	0.01731	TRUE
30	17	rs12185235	43923703	rs62053943	43744203	rs79172804	1.21073e-05	0.645919	T	C	0.2396	0.868663	rs79172804	30	MAPT-AS1:SPPL2C	00:00:00	exonic	36	2.17523	5.04	1f	158	9.54683	5	769	46.4653	15	0	0	0	2.215e-09	-5.9812	-0.231554	0.0387136	6.1e-08	-5.41584	-0.093759	0.017312	TRUE
30	17	rs77924424	44012915	rs62053943	43744203	rs79172804	1.25253e-05	0.645919	C	T	0.2396	0.868663	rs79172804	30	MAPT	0	intronic	810	48.9426	5.024	4	134	8.09668	1	120	7.25076	14	0	0	0	1.297e-09	-6.06777	-0.23509	0.038744	6.37e-08	-5.40809	-0.093587	0.017305	TRUE
30	17	rs12150141	#VALUE!	rs62053943	43744203	rs79172804	1.34904e-05	0.645919	A	G	0.2396	0.868663	rs79172804	30	CRHR1:RP11-105N13.4	00:00:00	ncRNA_intronic	572	34.5619	5.02	6	297	17.9456	9	44	2.65861	14	0	0	0	2.807e-09	-5.9425	-0.229916	0.0386902	7.04e-08	-5.39015	-0.093552	0.017356	TRUE
17	6	rs1924469	25809524	rs13193685	25815370	rs13193685	0.0169773	1	C	T	0.2584	1	rs13193685	17	SLC17A1	0	intronic	810	48.9426	5.017	NA	178	10.7553	5	769	46.4653	15	0	0	0	1.882e-18	8.76414	0.283674	0.0323676	0.000456	-3.50535	-0.057349	0.01636	FALSE
30	17	rs4616318	43928810	rs3935637	43928573	rs79172804	0.0434709	1	G	A	0.4761	1	rs3935637	30	MAPT-AS1	0	ncRNA_intronic	572	34.5619	5.009	5	470	28.3988	5	769	46.4653	14	0	0	0	0.0004117	-3.53247	-0.104472	0.0295748	6.53e-05	-3.99279	-0.056886	0.014247	TRUE
30	17	rs62055956	43854449	rs62053943	43744203	rs79172804	9.70936e-06	0.645497	T	C	0.2406	0.865083	rs79172804	30	CRHR1:RP11-105N13.4	00:00:00	ncRNA_intronic	572	34.5619	5.008	7	308	18.6103	5	769	46.4653	14	0	0	0	2.664e-09	-5.95107	-0.230294	0.0386979	4.59e-08	-5.4665	-0.094579	0.017302	TRUE
30	17	rs17576842	44179992	rs62053943	43744203	rs79172804	1.34354e-05	0.642356	G	A	0.2406	0.864063	rs79172804	30	KANSL1	0	intronic	810	48.9426	5.007	1f	158	9.54683	2	181	10.9366	5	0	0	0	1.173e-09	-6.08389	-0.235722	0.0387453	7e-08	-5.39117	-0.093485	0.01734	TRUE
31	18	rs1790963	67519204	rs1790604	67518031	rs1790604	0.042376	0.984001	A	C	0.4801	0.984001	rs1790604	31	CD226	0	intronic	810	48.9426	5.005	NA	178	10.7553	5	769	46.4653	15	0	0	0	0.0003971	-3.542	-0.103459	0.0292091	7.22e-12	-6.85323	-0.096244	0.014044	TRUE
30	17	rs62056806	43983801	rs62053943	43744203	rs79172804	1.29549e-05	0.645919	G	A	0.2396	0.868663	rs79172804	30	MAPT	0	intronic	810	48.9426	4.998	5	470	28.3988	2	181	10.9366	13	0	0	0	1.26e-09	-6.07242	-0.235343	0.038756	6.66e-08	-5.40011	-0.093396	0.017295	TRUE
30	17	rs12150469	44092497	rs62053943	43744203	rs79172804	1.34078e-05	0.642356	C	T	0.2406	0.864063	rs79172804	30	MAPT	0	intronic	810	48.9426	4.992	7	308	18.6103	5	769	46.4653	15	0	0	0	9.651e-10	-6.11508	-0.237116	0.0387756	6.98e-08	-5.39169	-0.093333	0.017311	TRUE
26	11	rs11606081	64137875	rs11231772	64141771	rs11231772	0.0314225	0.992092	C	T	0.3708	0.992092	rs11231772	26	RPS6KA4	0	intronic	810	48.9426	4.989	1f	158	9.54683	3	29	1.75227	4	0	0	0	0.0002575	-3.65468	-0.110708	0.0302921	3.48e-08	-5.51539	-0.079832	0.014474	TRUE
30	17	rs62055462	43941476	rs62053943	43744203	rs79172804	1.24033e-05	0.645919	C	A	0.2396	0.868663	rs79172804	30	MAPT-AS1	0	ncRNA_intronic	572	34.5619	4.977	7	308	18.6103	5	769	46.4653	14	0	0	0	1.582e-09	-6.03578	-0.233699	0.038719	6.29e-08	-5.41035	-0.093592	0.017298	TRUE
8	2	rs4550664	198691405	rs2033570	198952637	rs2033570	0.0885102	0.747366	G	A	0.2644	0.747366	rs2033570	8	PLCL1	0	intronic	810	48.9426	4.972	6	297	17.9456	5	769	46.4653	15	0	0	0	0.0005543	-3.45304	-0.108699	0.0314793	0.00252	-3.02093	-0.045277	0.014985	TRUE
7	2	rs1400656	191935033	rs9789710	191957413	rs6434435	0.0397246	0.62838	G	A	0.05268	0.62838	rs9789710	7	STAT4	0	intronic	810	48.9426	4.953	6	297	17.9456	5	769	46.4653	15	0	0	0	0.0002924	-3.62194	-0.255538	0.0705527	0.00101	-3.28773	-0.10742	0.032676	TRUE
30	17	rs413778	#VALUE!	rs62053943	43744203	rs79172804	1.2233e-05	0.645919	G	A	0.2396	0.868663	rs79172804	30	CRHR1-IT1:CRHR1:RP11-105N13.4	0	ncRNA_exonic	26	1.571	4.949	NA	178	10.7553	4	422	25.4985	5	0	0	0	2.744e-09	-5.94622	-0.230042	0.0386871	6.18e-08	-5.41351	-0.093901	0.017346	TRUE
30	17	rs62054761	#VALUE!	rs62053943	43744203	rs79172804	1.64638e-05	0.636561	T	C	0.2366	0.851646	rs79172804	30	CRHR1	0	intronic	810	48.9426	4.938	5	470	28.3988	5	769	46.4653	14	0	0	0	2.159e-09	-5.98537	-0.231806	0.0387288	9.13e-08	-5.34324	-0.092527	0.017317	TRUE
30	17	rs17573245	44072854	rs62053943	43744203	rs79172804	1.46442e-05	0.638818	C	T	0.2416	0.859494	rs79172804	30	MAPT	0	intronic	810	48.9426	4.937	5	470	28.3988	4	422	25.4985	15	0	0	0	1.157e-09	-6.08609	-0.235849	0.0387521	7.81e-08	-5.37146	-0.092975	0.017309	TRUE
30	17	rs727425	44195495	rs62053943	43744203	rs79172804	1.69544e-05	0.642356	A	G	0.2406	0.864063	rs79172804	30	KANSL1	0	intronic	810	48.9426	4.922	NA	178	10.7553	2	181	10.9366	5	0	0	0	1.173e-09	-6.08389	-0.235722	0.0387453	9.47e-08	-5.33661	-0.092544	0.017341	TRUE
30	17	rs62056859	43994435	rs62053943	43744203	rs79172804	1.30845e-05	0.645919	G	A	0.2396	0.868663	rs79172804	30	MAPT	0	intronic	810	48.9426	4.915	5	470	28.3988	4	422	25.4985	15	0	0	0	1.943e-09	-6.0025	-0.232437	0.0387233	6.75e-08	-5.3977	-0.093346	0.017294	TRUE
30	17	rs55881134	44109248	rs62053943	43744203	rs79172804	1.51835e-05	0.642356	A	G	0.2406	0.864063	rs79172804	30	KANSL1	0	intronic	810	48.9426	4.913	5	470	28.3988	3	29	1.75227	4	0	0	0	9.651e-10	-6.11508	-0.237116	0.0387756	8.18e-08	-5.36311	-0.092957	0.017333	TRUE
7	2	rs3771327	191920771	rs9789710	191957413	rs6434435	0.04161	0.62838	G	A	0.05268	0.62838	rs9789710	7	STAT4	0	intronic	810	48.9426	4.906	6	297	17.9456	5	769	46.4653	15	0	0	0	0.0002858	-3.62784	-0.256571	0.0707228	0.00116	-3.24854	-0.105886	0.032585	TRUE
30	17	rs17661015	44192957	rs62053943	43744203	rs79172804	1.82773e-05	0.642356	C	T	0.2406	0.864063	rs79172804	30	KANSL1	0	intronic	810	48.9426	4.906	6	297	17.9456	2	181	10.9366	5	0	0	0	9.002e-10	-6.12617	-0.237877	0.0388296	1.04e-07	-5.31959	-0.092519	0.01739	TRUE
21	8	rs11783641	9221207	rs78933755	9208401	rs78933755	0.0430631	0.943296	A	G	0.09046	0.943296	rs78933755	21	RP11-115J16.1	0	ncRNA_intronic	572	34.5619	4.894	4	134	8.09668	5	769	46.4653	15	0	0	0	0.0004062	3.53602	0.153579	0.0434327	0.00021	3.70667	0.084658	0.022837	TRUE
30	17	rs62054427	#VALUE!	rs62053943	43744203	rs79172804	1.39527e-05	0.645919	G	A	0.2396	0.868663	rs79172804	30	CRHR1:RP11-105N13.4	00:00:00	ncRNA_intronic	572	34.5619	4.874	5	470	28.3988	5	769	46.4653	14	0	0	0	2.435e-09	-5.96576	-0.230924	0.0387082	7.36e-08	-5.38215	-0.093231	0.017323	TRUE
9	2	rs72931019	201985410	rs16837027	202129914	rs16837027	0.0639612	0.659123	G	A	0.04175	0.659123	rs16837027	9	CFLAR	0	intronic	810	48.9426	4.867	3a	32	1.93353	1	120	7.25076	5	0	0	0	0.0007271	3.37915	0.24998	0.0739772	0.000287	3.62676	0.14117	0.038927	TRUE
30	17	rs74759276	44069768	rs62053943	43744203	rs79172804	1.42033e-05	0.642356	G	A	0.2406	0.864063	rs79172804	30	MAPT	0	intronic	810	48.9426	4.865	3a	32	1.93353	4	422	25.4985	15	0	0	0	1.221e-09	-6.07746	-0.235469	0.0387447	7.52e-08	-5.37828	-0.09308	0.017307	TRUE
30	17	rs10445362	43914554	rs62053943	43744203	rs79172804	1.65274e-05	0.645919	A	C	0.2396	0.868663	rs79172804	30	CRHR1	1359	intergenic	152	9.18429	4.857	5	470	28.3988	5	769	46.4653	15	0	0	0	2.088e-09	-5.99081	-0.231932	0.0387146	9.18e-08	-5.34225	-0.092444	0.017304	TRUE
23	10	rs2274356	6155876	rs8463	6158412	rs8463	0.0318763	0.737814	G	A	0.1143	0.737814	rs8463	23	RBM17	0	intronic	810	48.9426	4.852	NA	178	10.7553	4	422	25.4985	4	0	0	0	0.0002629	3.64935	0.153579	0.0420839	3.73e-09	-5.89574	-0.126378	0.021435	FALSE
30	17	rs62057069	43859065	rs62053943	43744203	rs79172804	1.19959e-05	0.645919	C	T	0.2396	0.868663	rs79172804	30	CRHR1:RP11-105N13.4	00:00:00	ncRNA_intronic	572	34.5619	4.852	5	470	28.3988	5	769	46.4653	13	0	0	0	1.897e-09	-6.00639	-0.232689	0.0387402	6.03e-08	-5.41791	-0.093823	0.017317	TRUE
30	17	rs62054378	#VALUE!	rs62053943	43744203	rs79172804	1.35995e-05	0.645919	A	C	0.2396	0.868663	rs79172804	30	CRHR1:RP11-105N13.4	00:00:00	ncRNA_intronic	572	34.5619	4.825	2b	46	2.77946	9	44	2.65861	14	0	0	0	2.871e-09	-5.93881	-0.229791	0.038693	7.12e-08	-5.38812	-0.093329	0.017322	TRUE
30	17	rs17576200	44159988	rs62053943	43744203	rs79172804	1.29113e-05	0.642356	A	G	0.2406	0.864063	rs79172804	30	KANSL1	0	intronic	810	48.9426	4.824	5	470	28.3988	3	29	1.75227	5	0	0	0	1.18e-09	-6.08294	-0.235722	0.0387514	6.63e-08	-5.40092	-0.093623	0.017334	TRUE
30	17	rs12150254	44090455	rs62053943	43744203	rs79172804	1.34767e-05	0.642356	C	T	0.2406	0.864063	rs79172804	30	MAPT	0	intronic	810	48.9426	4.815	NA	178	10.7553	2	181	10.9366	15	0	0	0	9.651e-10	-6.11508	-0.237116	0.0387756	7.03e-08	-5.3904	-0.093309	0.01731	TRUE
30	17	rs12150658	#VALUE!	rs62053943	43744203	rs79172804	1.41411e-05	0.645919	A	G	0.2396	0.868663	rs79172804	30	CRHR1:RP11-105N13.4	00:00:00	ncRNA_intronic	572	34.5619	4.801	1f	158	9.54683	5	769	46.4653	14	0	0	0	2.435e-09	-5.96576	-0.230924	0.0387082	7.48e-08	-5.37924	-0.093171	0.017321	TRUE
30	17	rs17659731	44144634	rs62053943	43744203	rs79172804	1.28529e-05	0.642356	A	G	0.2406	0.864063	rs79172804	30	KANSL1	0	intronic	810	48.9426	4.791	1f	158	9.54683	4	422	25.4985	4	0	0	0	1.246e-09	-6.07421	-0.235469	0.0387654	6.59e-08	-5.40201	-0.093636	0.017333	TRUE
30	17	rs62053954	#VALUE!	rs62053943	43744203	rs79172804	1.30127e-05	0.645919	A	G	0.2396	0.868663	rs79172804	30	CRHR1:RP11-105N13.4	00:00:00	ncRNA_intronic	572	34.5619	4.777	3a	32	1.93353	5	769	46.4653	14	0	0	0	2.738e-09	-5.94658	-0.230042	0.0386848	6.7e-08	-5.39904	-0.093794	0.017372	TRUE
30	17	rs77114624	#VALUE!	rs62053943	43744203	rs79172804	1.45543e-05	0.645919	C	T	0.2396	0.868663	rs79172804	30	CRHR1:RP11-105N13.4	00:00:00	ncRNA_intronic	572	34.5619	4.776	5	470	28.3988	1	120	7.25076	14	0	0	0	2.021e-09	-5.99611	-0.232184	0.0387225	7.75e-08	-5.37285	-0.09306	0.01732	TRUE
30	17	rs79545140	#VALUE!	rs62053943	43744203	rs79172804	1.20597e-05	0.645919	C	T	0.2396	0.868663	rs79172804	30	CRHR1:RP11-105N13.4	00:00:00	ncRNA_intronic	572	34.5619	4.773	5	470	28.3988	5	769	46.4653	14	0	0	0	2.583e-09	-5.95612	-0.230546	0.0387074	6.07e-08	-5.41673	-0.093838	0.017324	TRUE
30	17	rs62061728	44017180	rs62053943	43744203	rs79172804	1.19317e-05	0.645919	G	T	0.2396	0.868663	rs79172804	30	MAPT	0	intronic	810	48.9426	4.759	5	470	28.3988	5	769	46.4653	14	0	0	0	1.213e-09	-6.07852	-0.235469	0.0387379	5.99e-08	-5.4191	-0.093781	0.017306	TRUE
30	17	rs62054393	#VALUE!	rs62053943	43744203	rs79172804	1.40316e-05	0.645919	G	T	0.2396	0.868663	rs79172804	30	CRHR1:RP11-105N13.4:RP11-293E1.2	0	ncRNA_exonic	26	1.571	4.751	5	470	28.3988	8	2	0.120846	9	0	0	0	2.384e-09	-5.96921	-0.23105	0.0387069	7.41e-08	-5.38093	-0.093199	0.01732	TRUE
30	17	rs79782347	44146567	rs62053943	43744203	rs79172804	1.31272e-05	0.642356	C	T	0.2406	0.864063	rs79172804	30	KANSL1	0	intronic	810	48.9426	4.732	6	297	17.9456	4	422	25.4985	5	0	0	0	1.246e-09	-6.07421	-0.235469	0.0387654	6.78e-08	-5.39691	-0.093552	0.017334	TRUE
30	17	rs2158257	44104343	rs62053943	43744203	rs79172804	1.30558e-05	0.642356	C	A	0.2406	0.864063	rs79172804	30	MAPT	0	UTR3	29	1.75227	4.725	NA	178	10.7553	4	422	25.4985	4	0	0	0	9.651e-10	-6.11508	-0.237116	0.0387756	6.73e-08	-5.39823	-0.093541	0.017328	TRUE
30	17	rs55972157	#VALUE!	rs62053943	43744203	rs79172804	1.33801e-05	0.645919	T	C	0.2396	0.868663	rs79172804	30	CRHR1:RP11-105N13.4	00:00:00	ncRNA_intronic	572	34.5619	4.715	5	470	28.3988	7	41	2.47734	13	0	0	0	2.817e-09	-5.94192	-0.229916	0.038694	6.96e-08	-5.3922	-0.093596	0.017357	TRUE
30	17	rs56070245	#VALUE!	rs62053943	43744203	rs79172804	1.20279e-05	0.645919	C	T	0.2396	0.868663	rs79172804	30	CRHR1:RP11-105N13.4	00:00:00	ncRNA_intronic	572	34.5619	4.711	6	297	17.9456	5	769	46.4653	14	0	0	0	1.735e-09	-6.02085	-0.233194	0.038731	6.05e-08	-5.41732	-0.093828	0.01732	TRUE
36	22	rs470075	39686806	rs470074	39672029	rs12627761	0.0216796	0.949402	A	G	0.4881	1	rs470075	36	RP3-333H23.8	2186	intergenic	152	9.18429	4.705	3a	32	1.93353	2	181	10.9366	7	0	0	0	0.0001521	-3.78762	-0.11015	0.0290816	0.000578	-3.44173	-0.048036	0.013958	TRUE
30	17	rs17687667	#VALUE!	rs62053943	43744203	rs79172804	1.21704e-05	0.645919	A	G	0.2396	0.868663	rs79172804	30	CRHR1:RP11-105N13.4	00:00:00	ncRNA_intronic	572	34.5619	4.699	1f	158	9.54683	5	769	46.4653	14	0	0	0	2.738e-09	-5.94658	-0.230042	0.0386848	6.14e-08	-5.41468	-0.093911	0.017344	TRUE
18	6	rs6922548	35353523	rs9296148	35337467	rs73746446	0.0162969	0.961396	G	A	0.07654	0.961396	rs9296148	18	PPARD	0	intronic	810	48.9426	4.68	5	470	28.3988	2	181	10.9366	5	0	0	0	0.0001024	3.88483	0.218332	0.0562011	2.77e-05	-4.1916	-0.125869	0.030028	FALSE
30	17	rs62055463	43941491	rs62053943	43744203	rs79172804	1.17034e-05	0.645919	G	A	0.2396	0.868663	rs79172804	30	MAPT-AS1	0	ncRNA_intronic	572	34.5619	4.676	5	470	28.3988	5	769	46.4653	14	0	0	0	1.582e-09	-6.03578	-0.233699	0.038719	5.85e-08	-5.42333	-0.093822	0.0173	TRUE
30	17	rs56062621	43798903	rs62053943	43744203	rs79172804	1.25404e-05	0.645919	G	A	0.2396	0.868663	rs79172804	30	CRHR1:RP11-105N13.4	00:00:00	ncRNA_intronic	572	34.5619	4.67	5	470	28.3988	5	769	46.4653	14	0	0	0	2.262e-09	-5.97778	-0.23168	0.0387568	6.38e-08	-5.40781	-0.093753	0.017337	TRUE
30	17	rs3935637	43928573	rs3935637	43928573	rs79172804	0.0405992	1	C	T	0.4761	1	rs3935637	30	MAPT-AS1	0	ncRNA_intronic	572	34.5619	4.658	NA	178	10.7553	5	769	46.4653	14	0	0	0	0.0003745	-3.55743	-0.105249	0.0295858	5.27e-05	-4.04332	-0.057594	0.014244	TRUE
30	17	rs199454	#VALUE!	rs79172804	43828764	rs79172804	0.0110467	0.609225	A	G	0.2594	0.769295	rs199504	30	NSF	0	intronic	810	48.9426	4.654	1f	158	9.54683	2	181	10.9366	5	0	0	0	7.074e-07	4.95932	0.181882	0.0366747	0.00026	3.6522	0.061464	0.016832	TRUE
30	17	rs56397077	#VALUE!	rs62053943	43744203	rs79172804	1.3113e-05	0.645919	A	C	0.2396	0.868663	rs79172804	30	CRHR1:RP11-105N13.4	00:00:00	ncRNA_intronic	572	34.5619	4.643	5	470	28.3988	5	769	46.4653	14	0	0	0	2.698e-09	-5.94899	-0.230294	0.0387114	6.77e-08	-5.39717	-0.093476	0.01732	TRUE
30	17	rs62065453	#VALUE!	rs62053943	43744203	rs79172804	1.42805e-05	0.622725	T	C	0.2396	0.857344	rs79172804	30	LRRC37A4P	5265	intergenic	152	9.18429	4.627	6	297	17.9456	5	769	46.4653	15	0	0	0	6.256e-09	-5.80977	-0.224645	0.0386667	7.57e-08	-5.37709	-0.093875	0.017458	TRUE
17	6	rs1165189	25849779	rs13193685	25815370	rs13193685	0.0702155	0.695842	C	A	0.2515	0.695842	rs13193685	17	SLC17A3	0	intronic	810	48.9426	4.621	5	470	28.3988	5	769	46.4653	15	0	0	0	5.982e-18	8.63289	0.280657	0.0325102	0.00313	-2.95467	-0.048724	0.016491	FALSE
22	8	rs11985709	11423083	rs4841567	11440019	rs2001329	0.046773	0.793873	C	A	0.492	0.793873	rs4841567	22	BLK	969	downstream	16	0.966767	4.608	4	134	8.09668	5	769	46.4653	13	0	0	0	3.809e-05	-4.11877	-0.121151	0.0294144	0.00178	-3.12468	-0.053206	0.017026	TRUE
30	17	rs56236914	43483551	rs62064595	43460374	rs79172804	2.704e-05	0.714418	T	C	0.1938	0.825783	rs79172804	30	ARHGAP27	0	intronic	810	48.9426	4.604	5	470	28.3988	1	120	7.25076	5	0	0	0	4.928e-08	-5.45389	-0.227779	0.0417646	7.35e-10	-6.15836	-0.116696	0.018949	TRUE
30	17	rs55960528	43968994	rs62053943	43744203	rs79172804	1.19156e-05	0.645919	C	T	0.2396	0.868663	rs79172804	30	MAPT-AS1	0	ncRNA_intronic	572	34.5619	4.601	7	308	18.6103	5	769	46.4653	14	0	0	0	1.333e-09	-6.06337	-0.234963	0.0387513	5.98e-08	-5.4194	-0.093743	0.017297	TRUE
30	17	rs74863825	43963120	rs62053943	43744203	rs79172804	1.23263e-05	0.645919	T	C	0.2396	0.868663	rs79172804	30	MAPT-AS1	0	ncRNA_intronic	572	34.5619	4.589	5	470	28.3988	9	44	2.65861	14	0	0	0	1.297e-09	-6.06777	-0.23509	0.038744	6.24e-08	-5.41178	-0.093603	0.017296	TRUE
30	17	rs62062284	#VALUE!	rs62053943	43744203	rs79172804	1.364e-05	0.642356	A	G	0.2406	0.864063	rs79172804	30	MAPT	0	intronic	810	48.9426	4.586	4	134	8.09668	5	769	46.4653	5	0	0	0	9.651e-10	-6.11508	-0.237116	0.0387756	7.15e-08	-5.38736	-0.093256	0.01731	TRUE
30	17	rs17691466	43968219	rs62053943	43744203	rs79172804	1.25555e-05	0.645919	G	A	0.2396	0.868663	rs79172804	30	MAPT-AS1	0	ncRNA_intronic	572	34.5619	4.578	6	297	17.9456	5	769	46.4653	14	0	0	0	1.298e-09	-6.06764	-0.23509	0.0387448	6.39e-08	-5.40753	-0.09352	0.017295	TRUE
30	17	rs17653255	44112743	rs62053943	43744203	rs79172804	1.35451e-05	0.642356	A	C	0.2406	0.864063	rs79172804	30	KANSL1:RP11-669E14.6	00:00:00	ncRNA_intronic	572	34.5619	4.571	1d	9	0.543807	4	422	25.4985	4	0	0	0	9.651e-10	-6.11508	-0.237116	0.0387756	7.08e-08	-5.38913	-0.093403	0.017332	TRUE
30	17	rs62055943	43851018	rs62053943	43744203	rs79172804	1.21231e-05	0.645919	C	T	0.2396	0.868663	rs79172804	30	CRHR1:RP11-105N13.4	00:00:00	ncRNA_intronic	572	34.5619	4.564	6	297	17.9456	5	769	46.4653	14	0	0	0	1.465e-09	-6.04817	-0.234331	0.0387441	6.11e-08	-5.41555	-0.093785	0.017318	TRUE
30	17	rs17563718	#VALUE!	rs62053943	43744203	rs79172804	1.39051e-05	0.645919	T	C	0.2396	0.868663	rs79172804	30	CRHR1:RP11-105N13.4:RP11-293E1.1	0	ncRNA_exonic	26	1.571	4.554	6	297	17.9456	5	769	46.4653	14	0	0	0	1.955e-09	-6.0015	-0.232437	0.0387297	7.33e-08	-5.38289	-0.093239	0.017321	TRUE
30	17	rs62055468	43943000	rs62053943	43744203	rs79172804	1.28529e-05	0.645919	C	A	0.2396	0.868663	rs79172804	30	MAPT-AS1	0	ncRNA_intronic	572	34.5619	4.551	5	470	28.3988	5	769	46.4653	14	0	0	0	1.542e-09	-6.03991	-0.233952	0.0387343	6.59e-08	-5.40201	-0.093435	0.017296	TRUE
30	17	rs62056839	43989221	rs62053943	43744203	rs79172804	1.28822e-05	0.645919	C	T	0.2396	0.868663	rs79172804	30	MAPT	0	intronic	810	48.9426	4.549	6	297	17.9456	5	769	46.4653	14	0	0	0	1.338e-09	-6.06277	-0.234963	0.0387551	6.61e-08	-5.40146	-0.093424	0.017296	TRUE
30	17	rs62054823	43929029	rs62053943	43744203	rs79172804	2.74237e-05	0.635507	G	A	0.2406	0.85485	rs79172804	30	MAPT-AS1	0	ncRNA_intronic	572	34.5619	4.545	5	470	28.3988	5	769	46.4653	14	0	0	0	2.304e-09	-5.97478	-0.230294	0.0385444	1.75e-07	-5.2241	-0.090355	0.017297	TRUE
30	17	rs17649954	44001661	rs62053943	43744203	rs79172804	1.24186e-05	0.645919	G	A	0.2396	0.868663	rs79172804	30	MAPT	0	intronic	810	48.9426	4.535	1f	158	9.54683	2	181	10.9366	15	0	0	0	1.066e-09	-6.0992	-0.236355	0.0387519	6.3e-08	-5.41007	-0.093566	0.017295	TRUE
30	17	rs62055713	#VALUE!	rs62053943	43744203	rs79172804	1.35587e-05	0.645919	T	C	0.2396	0.868663	rs79172804	30	CRHR1:RP11-105N13.4	00:00:00	ncRNA_intronic	572	34.5619	4.525	7	308	18.6103	5	769	46.4653	14	0	0	0	2.817e-09	-5.94192	-0.229916	0.038694	7.09e-08	-5.38888	-0.093534	0.017357	TRUE
19	6	rs2327832	137973068	rs928722	137973832	rs928722	0.00807705	0.985679	G	A	0.168	0.985679	rs928722	19	RP11-95M15.1	21528	intergenic	152	9.18429	4.522	6	297	17.9456	5	769	46.4653	15	0	0	0	3.974e-05	4.10899	0.140631	0.0342253	5.55e-05	4.03117	0.071009	0.017615	TRUE
30	17	rs112596352	44170238	rs62053943	43744203	rs79172804	1.37207e-05	0.642356	A	G	0.2406	0.864063	rs79172804	30	KANSL1	0	intronic	810	48.9426	4.51	6	297	17.9456	4	422	25.4985	5	0	0	0	1.206e-09	-6.07944	-0.235596	0.0387528	7.21e-08	-5.38586	-0.093415	0.017345	TRUE
30	17	rs62065438	#VALUE!	rs62064595	43460374	rs79172804	1.80033e-05	0.660837	T	C	0.1958	0.879297	rs79172804	30	PLEKHM1	0	intronic	810	48.9426	4.508	7	308	18.6103	4	422	25.4985	5	0	0	0	3.129e-08	-5.53406	-0.23231	0.0419783	7.76e-10	-6.14976	-0.11665	0.018968	TRUE
30	17	rs62055940	#VALUE!	rs62053943	43744203	rs79172804	1.22018e-05	0.645919	G	A	0.2396	0.868663	rs79172804	30	CRHR1:RP11-105N13.4	00:00:00	ncRNA_intronic	572	34.5619	4.504	7	308	18.6103	5	769	46.4653	14	0	0	0	1.465e-09	-6.04817	-0.234331	0.0387441	6.16e-08	-5.41409	-0.093781	0.017322	TRUE
30	17	rs17760631	#VALUE!	rs62053943	43744203	rs79172804	1.29113e-05	0.645919	C	T	0.2396	0.868663	rs79172804	30	CRHR1:RP11-105N13.4	00:00:00	ncRNA_intronic	572	34.5619	4.503	1f	158	9.54683	5	769	46.4653	14	0	0	0	2.598e-09	-5.95517	-0.23042	0.0386924	6.63e-08	-5.40092	-0.093826	0.017372	TRUE
30	17	rs62062798	#VALUE!	rs62053943	43744203	rs79172804	1.64638e-05	0.645919	G	A	0.2396	0.868663	rs79172804	30	MAPT	0	intronic	810	48.9426	4.494	4	134	8.09668	5	769	46.4653	13	0	0	0	6.745e-10	-6.17196	-0.239654	0.0388295	9.13e-08	-5.34324	-0.092567	0.017324	TRUE
30	17	rs1122381	44205839	rs62053943	43744203	rs79172804	1.58882e-05	0.642356	G	A	0.2406	0.864063	rs79172804	30	KANSL1	0	intronic	810	48.9426	4.494	NA	178	10.7553	2	181	10.9366	5	0	0	0	1.169e-09	-6.08444	-0.235849	0.0387626	8.69e-08	-5.35218	-0.092872	0.017353	TRUE
30	17	rs62056935	#VALUE!	rs62053943	43744203	rs79172804	1.38093e-05	0.645919	G	A	0.2396	0.868663	rs79172804	30	CRHR1:RP11-105N13.4	00:00:00	ncRNA_intronic	572	34.5619	4.493	7	308	18.6103	5	769	46.4653	14	0	0	0	2.778e-09	-5.94421	-0.230042	0.0387003	7.27e-08	-5.38437	-0.093278	0.017324	TRUE
30	17	rs79889833	43937633	rs62053943	43744203	rs79172804	1.28968e-05	0.645919	G	A	0.2396	0.868663	rs79172804	30	MAPT-AS1	0	ncRNA_intronic	572	34.5619	4.49	7	308	18.6103	5	769	46.4653	14	0	0	0	1.88e-09	-6.00785	-0.232563	0.0387098	6.62e-08	-5.40119	-0.093419	0.017296	TRUE
22	8	rs3116071	11734292	rs1293309	11723775	rs2001329	0.0759955	0.856575	T	C	0.2813	0.856575	rs1293309	22	CTSB	7334	intergenic	152	9.18429	4.481	6	297	17.9456	5	769	46.4653	15	0	0	0	0.0009422	3.30724	0.103459	0.0312825	0.000458	-3.50419	-0.058321	0.016643	FALSE
30	17	rs77926909	43994252	rs62053943	43744203	rs79172804	1.1604e-05	0.642356	C	T	0.2406	0.864063	rs79172804	30	MAPT	0	intronic	810	48.9426	4.478	5	470	28.3988	4	422	25.4985	15	0	0	0	1.262e-09	-6.07216	-0.235216	0.0387368	5.79e-08	-5.42517	-0.093849	0.017299	TRUE
30	17	rs62058964	43999406	rs62053943	43744203	rs79172804	1.22174e-05	0.642356	G	A	0.2406	0.864063	rs79172804	30	MAPT	0	intronic	810	48.9426	4.469	5	470	28.3988	4	422	25.4985	14	0	0	0	1.066e-09	-6.0992	-0.236355	0.0387519	6.17e-08	-5.4138	-0.093641	0.017297	TRUE
30	17	rs7210219	44018519	rs79172804	43828764	rs79172804	1.06329e-05	0.804593	C	T	0.2406	0.804593	rs79172804	30	MAPT	0	intronic	810	48.9426	4.469	5	470	28.3988	2	181	10.9366	14	0	0	0	2.403e-10	-6.33309	-0.245645	0.0387875	5.15e-08	-5.44605	-0.095537	0.017543	TRUE
6	2	rs1519527	136968417	rs2176716	136923693	rs2176716	0.0294514	0.858727	A	G	0.2594	0.858727	rs2176716	6	HNRNPKP2	10343	intergenic	152	9.18429	4.466	7	308	18.6103	1	120	7.25076	15	0	0	0	0.0002353	-3.67775	-0.147804	0.0401888	3.88e-06	4.61771	0.090275	0.019551	FALSE
22	8	rs6601564	10982051	rs2001329	10986859	rs2001329	0.0722519	0.886287	G	A	0.4672	0.886287	rs2001329	22	XKR6:AF131215.3	00:00:00	ncRNA_exonic	26	1.571	4.462	4	134	8.09668	1	120	7.25076	15	0	0	0	8.295e-05	-3.93571	-0.115113	0.0292483	0.00325	-2.94305	-0.050558	0.017176	TRUE
36	22	rs137612	39698010	rs137615	39699788	rs12627761	0.0157223	1	G	A	0.3976	1	rs137615	36	RP3-333H23.8	6441	intergenic	152	9.18429	4.448	4	134	8.09668	5	769	46.4653	5	0	0	0	9.785e-06	-4.42187	-0.129272	0.0292348	0.000411	-3.53292	-0.049965	0.014142	TRUE
17	6	rs3922841	25736678	rs3922841	25736678	rs1165170	0.00551214	1	A	G	0.4274	1	rs3922841	17	HIST1H2APS1	3622	intergenic	152	9.18429	4.446	7	308	18.6103	9	44	2.65861	15	0	0	0	5.249e-11	-6.5637	-0.196258	0.0299006	0.000108	-3.87188	-0.055969	0.014454	TRUE
30	17	rs1476127	43999793	rs62053943	43744203	rs79172804	1.23263e-05	0.645919	A	G	0.2396	0.868663	rs79172804	30	MAPT	0	intronic	810	48.9426	4.444	5	470	28.3988	4	422	25.4985	14	0	0	0	1.066e-09	-6.0992	-0.236355	0.0387519	6.24e-08	-5.41178	-0.093598	0.017295	TRUE
25	11	rs12421005	35074631	rs2553774	35079922	rs2553774	0.0814224	0.873164	G	T	0.2008	0.873164	rs2553774	25	PDHX	32492	intergenic	152	9.18429	4.44	7	308	18.6103	5	769	46.4653	15	0	0	0	0.0001147	3.85719	0.138021	0.0357829	0.00385	2.8902	0.05173	0.017897	TRUE
30	17	rs17650335	44012343	rs62053943	43744203	rs79172804	1.22018e-05	0.645919	A	G	0.2396	0.868663	rs79172804	30	MAPT	0	intronic	810	48.9426	4.437	6	297	17.9456	2	181	10.9366	14	0	0	0	1.297e-09	-6.06777	-0.23509	0.038744	6.16e-08	-5.41409	-0.093675	0.017302	TRUE
30	17	rs62063164	44201887	rs62053943	43744203	rs79172804	1.52262e-05	0.643011	T	C	0.2376	0.847037	rs79172804	30	KANSL1	0	intronic	810	48.9426	4.436	7	308	18.6103	2	181	10.9366	5	0	0	0	1.363e-09	-6.05979	-0.234837	0.0387533	8.21e-08	-5.36245	-0.093064	0.017355	TRUE
30	17	rs55721252	43958099	rs62053943	43744203	rs79172804	1.29838e-05	0.645919	C	T	0.2396	0.868663	rs79172804	30	MAPT-AS1	0	ncRNA_intronic	572	34.5619	4.424	7	308	18.6103	9	44	2.65861	14	0	0	0	1.169e-09	-6.08444	-0.235849	0.0387626	6.68e-08	-5.39957	-0.093408	0.0173	TRUE
30	17	rs56384960	#VALUE!	rs62053943	43744203	rs79172804	1.4403e-05	0.645919	A	G	0.2396	0.868663	rs79172804	30	CRHR1:RP11-105N13.4	00:00:00	ncRNA_intronic	572	34.5619	4.422	4	134	8.09668	2	181	10.9366	14	0	0	0	2.021e-09	-5.99611	-0.232184	0.0387225	7.65e-08	-5.37519	-0.093098	0.01732	TRUE
9	2	rs16836077	201804998	rs16837027	202129914	rs16837027	0.0752117	0.659123	C	T	0.04175	0.659123	rs16837027	9	ORC2	0	intronic	810	48.9426	4.421	NA	178	10.7553	4	422	25.4985	4	0	0	0	0.0009271	3.31176	0.244514	0.0738318	0.000561	3.4498	0.1364	0.03954	TRUE
30	17	rs78929339	44189910	rs62053943	43744203	rs79172804	1.71027e-05	0.635871	G	A	0.2396	0.858352	rs79172804	30	KANSL1	0	intronic	810	48.9426	4.421	7	308	18.6103	5	769	46.4653	5	0	0	0	1.209e-09	-6.07905	-0.235722	0.0387762	9.57e-08	-5.33471	-0.092644	0.017366	TRUE
30	17	rs17563965	43990919	rs62053943	43744203	rs79172804	1.26756e-05	0.645919	G	A	0.2396	0.868663	rs79172804	30	MAPT	0	intronic	810	48.9426	4.407	1f	158	9.54683	4	422	25.4985	14	0	0	0	1.297e-09	-6.06777	-0.23509	0.038744	6.47e-08	-5.4053	-0.093497	0.017297	TRUE
30	17	rs62061716	44012096	rs62053943	43744203	rs79172804	1.24949e-05	0.645919	G	A	0.2396	0.868663	rs79172804	30	MAPT	0	intronic	810	48.9426	4.399	5	470	28.3988	2	181	10.9366	14	0	0	0	1.297e-09	-6.06777	-0.23509	0.038744	6.35e-08	-5.40865	-0.093589	0.017304	TRUE
30	17	rs56387266	#VALUE!	rs62053943	43744203	rs79172804	1.19638e-05	0.645919	C	T	0.2396	0.868663	rs79172804	30	CRHR1:RP11-105N13.4	00:00:00	ncRNA_intronic	572	34.5619	4.389	6	297	17.9456	5	769	46.4653	14	0	0	0	1.735e-09	-6.02085	-0.233194	0.038731	6.01e-08	-5.4185	-0.093844	0.017319	TRUE
30	17	rs62061809	44178839	rs62053943	43744203	rs79172804	1.36535e-05	0.642356	C	T	0.2406	0.864063	rs79172804	30	KANSL1	0	intronic	810	48.9426	4.378	4	134	8.09668	1	120	7.25076	7	0	0	0	1.173e-09	-6.08389	-0.235722	0.0387453	7.16e-08	-5.38711	-0.093424	0.017342	TRUE
30	17	rs62057110	43896734	rs62053943	43744203	rs79172804	1.67289e-05	0.645919	C	T	0.2396	0.868663	rs79172804	30	CRHR1	0	intronic	810	48.9426	4.358	5	470	28.3988	5	769	46.4653	15	0	0	0	1.698e-09	-6.02434	-0.233194	0.0387086	9.32e-08	-5.33951	-0.092388	0.017303	TRUE
30	17	rs76924476	44199029	rs62053943	43744203	rs79172804	2.44733e-05	0.638818	C	T	0.2416	0.859494	rs79172804	30	KANSL1	0	intronic	810	48.9426	4.355	6	297	17.9456	2	181	10.9366	7	0	0	0	1.237e-09	-6.07537	-0.235216	0.0387163	1.52e-07	-5.25012	-0.091049	0.017344	TRUE
30	17	rs2158072	43950195	rs62053943	43744203	rs79172804	1.27054e-05	0.645919	C	T	0.2396	0.868663	rs79172804	30	MAPT-AS1	0	ncRNA_intronic	572	34.5619	4.343	NA	178	10.7553	5	769	46.4653	14	0	0	0	1.359e-09	-6.06026	-0.23471	0.0387294	6.49e-08	-5.40475	-0.093483	0.017296	TRUE
30	17	rs17653162	44111827	rs62053943	43744203	rs79172804	1.3184e-05	0.642356	A	C	0.2406	0.864063	rs79172804	30	KANSL1	0	intronic	810	48.9426	4.34	6	297	17.9456	4	422	25.4985	4	0	0	0	9.651e-10	-6.11508	-0.237116	0.0387756	6.82e-08	-5.39585	-0.093511	0.01733	TRUE
30	17	rs2097760	44168677	rs62053943	43744203	rs79172804	9.59307e-05	0.624686	G	A	0.2465	0.838267	rs79172804	30	KANSL1	0	intronic	810	48.9426	4.336	NA	178	10.7553	4	422	25.4985	5	0	0	0	3.582e-10	-6.27123	-0.241562	0.0385191	8.25e-07	-4.92936	-0.085023	0.017248	TRUE
30	17	rs62061824	44188755	rs62053943	43744203	rs79172804	1.12905e-05	0.642356	C	T	0.2406	0.864063	rs79172804	30	KANSL1	0	intronic	810	48.9426	4.331	6	297	17.9456	5	769	46.4653	5	0	0	0	1.173e-09	-6.08389	-0.235722	0.0387453	5.59e-08	-5.43144	-0.094242	0.017351	TRUE
30	17	rs55886302	43936011	rs62053943	43744203	rs79172804	1.36535e-05	0.645919	G	A	0.2396	0.868663	rs79172804	30	MAPT-AS1	0	ncRNA_intronic	572	34.5619	4.328	5	470	28.3988	5	769	46.4653	14	0	0	0	2.298e-09	-5.97521	-0.231176	0.0386892	7.16e-08	-5.38711	-0.093169	0.017295	TRUE
30	17	rs1560312	43978988	rs4792891	43973498	rs79172804	6.29448e-05	1	G	A	0.3638	1	rs4792891	30	MAPT	0	intronic	810	48.9426	4.311	6	297	17.9456	5	769	46.4653	14	0	0	0	1.247e-07	-5.28647	-0.169247	0.0320152	1.14e-07	-5.30286	-0.079537	0.015	TRUE
30	17	rs62055662	#VALUE!	rs62053943	43744203	rs79172804	1.25857e-05	0.645919	T	C	0.2396	0.868663	rs79172804	30	CRHR1:RP11-105N13.4	00:00:00	ncRNA_intronic	572	34.5619	4.305	5	470	28.3988	5	769	46.4653	14	0	0	0	2.738e-09	-5.94658	-0.230042	0.0386848	6.41e-08	-5.40697	-0.093931	0.017372	TRUE
30	17	rs55896111	#VALUE!	rs62053943	43744203	rs79172804	1.10576e-05	0.645919	A	G	0.2396	0.868663	rs79172804	30	CRHR1:RP11-105N13.4	00:00:00	ncRNA_intronic	572	34.5619	4.29	5	470	28.3988	5	769	46.4653	14	0	0	0	3.374e-09	-5.91228	-0.229036	0.038739	5.43e-08	-5.43662	-0.094253	0.017336	TRUE
30	17	rs62055525	43958736	rs62053943	43744203	rs79172804	1.17856e-05	0.645919	A	G	0.2396	0.868663	rs79172804	30	MAPT-AS1	0	ncRNA_intronic	572	34.5619	4.284	7	308	18.6103	9	44	2.65861	14	0	0	0	1.302e-09	-6.06715	-0.23509	0.038748	5.9e-08	-5.42181	-0.093795	0.0173	TRUE
30	17	rs3912063	44165049	rs62053943	43744203	rs79172804	1.41411e-05	0.642356	G	A	0.2406	0.864063	rs79172804	30	KANSL1	0	intronic	810	48.9426	4.259	NA	178	10.7553	4	422	25.4985	5	0	0	0	1.236e-09	-6.0755	-0.235596	0.038778	7.48e-08	-5.37924	-0.093291	0.017343	TRUE
30	17	rs41382552	44118999	rs62053943	43744203	rs79172804	1.33523e-05	0.642356	G	A	0.2406	0.864063	rs79172804	30	KANSL1	0	intronic	810	48.9426	4.257	7	308	18.6103	4	422	25.4985	4	0	0	0	9.651e-10	-6.11508	-0.237116	0.0387756	6.94e-08	-5.39272	-0.093453	0.01733	TRUE
30	17	rs8077487	44115440	rs62053943	43744203	rs79172804	9.83404e-05	0.624686	C	T	0.2465	0.838267	rs79172804	30	KANSL1	0	intronic	810	48.9426	4.247	1b	12	0.725076	4	422	25.4985	4	0	0	0	3.66e-10	-6.26788	-0.241435	0.0385194	8.48e-07	-4.92398	-0.084873	0.017237	TRUE
30	17	rs17761387	#VALUE!	rs62053943	43744203	rs79172804	1.31699e-05	0.645919	A	G	0.2396	0.868663	rs79172804	30	CRHR1:RP11-105N13.4	00:00:00	ncRNA_intronic	572	34.5619	4.225	1f	158	9.54683	7	41	2.47734	14	0	0	0	2.817e-09	-5.94192	-0.229916	0.038694	6.81e-08	-5.39611	-0.093657	0.017357	TRUE
30	17	rs62062292	44099809	rs62053943	43744203	rs79172804	1.37207e-05	0.642356	C	A	0.2406	0.864063	rs79172804	30	MAPT	0	intronic	810	48.9426	4.225	7	308	18.6103	4	422	25.4985	5	0	0	0	9.651e-10	-6.11508	-0.237116	0.0387756	7.21e-08	-5.38586	-0.093357	0.017333	TRUE
30	17	rs62060809	44148613	rs62053943	43744203	rs79172804	1.3463e-05	0.64197	A	G	0.2416	0.860538	rs79172804	30	KANSL1	0	intronic	810	48.9426	4.219	5	470	28.3988	4	422	25.4985	5	0	0	0	1.18e-09	-6.08294	-0.235722	0.0387514	7.02e-08	-5.39066	-0.093437	0.017333	TRUE
30	17	rs62062294	44100666	rs62053943	43744203	rs79172804	1.26607e-05	0.64197	C	A	0.2416	0.860538	rs79172804	30	MAPT	0	intronic	810	48.9426	4.218	5	470	28.3988	4	422	25.4985	5	0	0	0	9.651e-10	-6.11508	-0.237116	0.0387756	6.46e-08	-5.40558	-0.0937	0.017334	TRUE
30	17	rs17688773	#VALUE!	rs62053943	43744203	rs79172804	1.28676e-05	0.645919	C	T	0.2396	0.868663	rs79172804	30	CRHR1:RP11-105N13.4	00:00:00	ncRNA_intronic	572	34.5619	4.212	1f	158	9.54683	7	41	2.47734	14	0	0	0	3.33e-09	-5.91444	-0.228784	0.0386823	6.6e-08	-5.40173	-0.093593	0.017327	TRUE
36	22	rs137619	39706360	rs470074	39672029	rs12627761	0.035196	0.908779	C	A	0.492	0.940918	rs470075	36	RPL3	2526	intergenic	152	9.18429	4.211	4	134	8.09668	3	29	1.75227	5	0	0	0	0.0001798	-3.74583	-0.108811	0.0290486	0.00121	-3.23651	-0.045103	0.013939	TRUE
30	17	rs62056879	#VALUE!	rs62053943	43744203	rs79172804	1.34078e-05	0.645919	C	T	0.2396	0.868663	rs79172804	30	CRHR1:RP11-105N13.4	00:00:00	ncRNA_intronic	572	34.5619	4.21	4	134	8.09668	5	769	46.4653	14	0	0	0	3.209e-09	-5.92053	-0.229036	0.038685	6.98e-08	-5.39169	-0.093615	0.017363	TRUE
30	17	rs62055486	43949092	rs62053943	43744203	rs79172804	1.14045e-05	0.645919	G	T	0.2396	0.868663	rs79172804	30	MAPT-AS1	0	ncRNA_intronic	572	34.5619	4.201	7	308	18.6103	5	769	46.4653	14	0	0	0	1.359e-09	-6.06026	-0.23471	0.0387294	5.67e-08	-5.42891	-0.093941	0.017304	TRUE
7	2	rs13389408	191933283	rs13389408	191933283	rs10174238	0.00871665	1	C	T	0.1044	1	rs13389408	7	STAT4	0	intronic	810	48.9426	4.2	7	308	18.6103	4	422	25.4985	15	0	0	0	4.377e-05	4.08662	0.178983	0.0437972	3.08e-05	4.16747	0.093143	0.022348	TRUE
30	17	rs62062803	44028183	rs62053943	43744203	rs79172804	1.45393e-05	0.645919	C	T	0.2396	0.868663	rs79172804	30	MAPT	0	intronic	810	48.9426	4.198	7	308	18.6103	5	769	46.4653	13	0	0	0	8.666e-10	-6.13222	-0.237877	0.0387912	7.74e-08	-5.37309	-0.092991	0.017307	TRUE
30	17	rs10514898	44119636	rs62053943	43744203	rs79172804	1.34767e-05	0.642356	C	A	0.2406	0.864063	rs79172804	30	KANSL1	0	intronic	810	48.9426	4.198	6	297	17.9456	4	422	25.4985	4	0	0	0	9.651e-10	-6.11508	-0.237116	0.0387756	7.03e-08	-5.3904	-0.093423	0.017332	TRUE
30	17	rs56040418	43958079	rs62053943	43744203	rs79172804	1.32826e-05	0.645497	T	C	0.2406	0.865083	rs79172804	30	MAPT-AS1	0	ncRNA_intronic	572	34.5619	4.194	7	308	18.6103	9	44	2.65861	14	0	0	0	1.399e-09	-6.05559	-0.233952	0.038634	6.89e-08	-5.39402	-0.093261	0.01729	TRUE
18	6	rs6920432	35298662	rs9296148	35337467	rs73746446	0.0848682	0.76215	C	T	0.09046	0.76215	rs9296148	18	DEF6	9113	intergenic	152	9.18429	4.174	1f	158	9.54683	5	769	46.4653	15	0	0	0	0.001114	3.26003	0.169743	0.0520678	8.63e-05	-3.9262	-0.104638	0.026652	FALSE
30	17	rs62063165	44202147	rs62053943	43744203	rs79172804	1.38414e-05	0.642356	G	A	0.2406	0.864063	rs79172804	30	KANSL1	0	intronic	810	48.9426	4.174	5	470	28.3988	4	422	25.4985	5	0	0	0	1.363e-09	-6.05979	-0.234837	0.0387533	7.29e-08	-5.38387	-0.093435	0.017355	TRUE
25	11	rs12419825	35075109	rs2553774	35079922	rs2553774	0.0382256	0.956587	T	C	0.1849	0.956587	rs2553774	25	PDHX	32970	intergenic	152	9.18429	4.169	6	297	17.9456	5	769	46.4653	15	0	0	0	0.0001102	3.86696	0.140631	0.0363674	0.00135	3.20513	0.058332	0.0182	TRUE
32	19	rs7250656	10448566	rs7250300	10448660	rs11085727	0.0287843	0.973615	G	A	0.2346	0.973615	rs7250300	32	ICAM3	0	intronic	810	48.9426	4.169	6	297	17.9456	1	120	7.25076	15	0	0	0	0.000195	3.72541	0.126633	0.0339916	0.00091	3.31697	0.055205	0.016643	TRUE
30	17	rs80143279	#VALUE!	rs62053943	43744203	rs79172804	1.30415e-05	0.645919	C	T	0.2396	0.868663	rs79172804	30	CRHR1:RP11-105N13.4	00:00:00	ncRNA_intronic	572	34.5619	4.168	NA	178	10.7553	9	44	2.65861	14	0	0	0	4.642e-09	-5.85952	-0.22665	0.0386806	6.72e-08	-5.3985	-0.093755	0.017367	TRUE
30	17	rs11079724	#VALUE!	rs62053943	43744203	rs79172804	1.16869e-05	0.645919	T	C	0.2396	0.868663	rs79172804	30	CRHR1:RP11-105N13.4	00:00:00	ncRNA_intronic	572	34.5619	4.166	1f	158	9.54683	5	769	46.4653	14	0	0	0	3.063e-09	-5.92819	-0.229413	0.0386987	5.84e-08	-5.42363	-0.09395	0.017322	TRUE
30	17	rs1864325	43977827	rs62053943	43744203	rs79172804	1.30415e-05	0.645919	T	C	0.2396	0.868663	rs79172804	30	MAPT	0	intronic	810	48.9426	4.16	1f	158	9.54683	5	769	46.4653	13	0	0	0	1.298e-09	-6.06764	-0.23509	0.0387448	6.72e-08	-5.3985	-0.093362	0.017294	TRUE
30	17	rs113395365	44025650	rs62053943	43744203	rs79172804	1.39369e-05	0.645919	C	T	0.2396	0.868663	rs79172804	30	MAPT	0	intronic	810	48.9426	4.146	5	470	28.3988	5	769	46.4653	14	0	0	0	1.62e-09	-6.03194	-0.233699	0.0387436	7.35e-08	-5.3824	-0.093152	0.017307	TRUE
30	17	rs62056773	43969833	rs62053943	43744203	rs79172804	1.19959e-05	0.645919	G	A	0.2396	0.868663	rs79172804	30	MAPT-AS1	0	ncRNA_intronic	572	34.5619	4.145	6	297	17.9456	5	769	46.4653	14	0	0	0	1.333e-09	-6.06337	-0.234963	0.0387513	6.03e-08	-5.41791	-0.09371	0.017296	TRUE
30	17	rs2873269	43931122	rs62053943	43744203	rs79172804	1.62318e-05	0.645919	T	C	0.2396	0.868663	rs79172804	30	MAPT-AS1	0	ncRNA_intronic	572	34.5619	4.123	6	297	17.9456	5	769	46.4653	14	0	0	0	2.673e-09	-5.95052	-0.230168	0.0386804	8.95e-08	-5.34685	-0.092539	0.017307	TRUE
30	17	rs62055467	43942820	rs62053943	43744203	rs79172804	1.34767e-05	0.645919	C	T	0.2396	0.868663	rs79172804	30	MAPT-AS1	0	ncRNA_intronic	572	34.5619	4.123	6	297	17.9456	5	769	46.4653	14	0	0	0	1.582e-09	-6.03578	-0.233699	0.038719	7.03e-08	-5.3904	-0.093227	0.017295	TRUE
30	17	rs62056874	#VALUE!	rs62053943	43744203	rs79172804	1.3394e-05	0.645919	T	C	0.2396	0.868663	rs79172804	30	CRHR1:RP11-105N13.4	00:00:00	ncRNA_intronic	572	34.5619	4.106	5	470	28.3988	7	41	2.47734	14	0	0	0	3.33e-09	-5.91444	-0.228784	0.0386823	6.97e-08	-5.39194	-0.093585	0.017357	TRUE
30	17	rs62055935	#VALUE!	rs62053943	43744203	rs79172804	1.01016e-05	0.645919	C	T	0.2396	0.868663	rs79172804	30	CRHR1:RP11-105N13.4	00:00:00	ncRNA_intronic	572	34.5619	4.092	5	470	28.3988	2	181	10.9366	14	0	0	0	7.974e-10	-6.14544	-0.238892	0.038873	4.82e-08	-5.45783	-0.094718	0.017355	TRUE
30	17	rs55996632	43935888	rs62053943	43744203	rs79172804	1.19959e-05	0.645919	T	C	0.2396	0.868663	rs79172804	30	MAPT-AS1	0	ncRNA_intronic	572	34.5619	4.091	5	470	28.3988	5	769	46.4653	14	0	0	0	2.356e-09	-5.97114	-0.23105	0.0386944	6.03e-08	-5.41791	-0.093716	0.017298	TRUE
30	17	rs56180212	43960911	rs62053943	43744203	rs79172804	1.40787e-05	0.645497	G	A	0.2406	0.865083	rs79172804	30	MAPT-AS1	0	ncRNA_intronic	572	34.5619	4.09	5	470	28.3988	7	41	2.47734	14	0	0	0	9.158e-10	-6.12343	-0.237116	0.0387227	7.44e-08	-5.38021	-0.093091	0.017302	TRUE
30	17	rs62055529	#VALUE!	rs62053943	43744203	rs79172804	1.25253e-05	0.645919	G	A	0.2396	0.868663	rs79172804	30	MAPT-AS1	0	ncRNA_intronic	572	34.5619	4.082	6	297	17.9456	7	41	2.47734	14	0	0	0	1.302e-09	-6.06715	-0.23509	0.038748	6.37e-08	-5.40809	-0.093542	0.017297	TRUE
30	17	rs56328224	#VALUE!	rs62053943	43744203	rs79172804	1.26307e-05	0.622725	T	C	0.2396	0.857344	rs79172804	30	PLEKHM1	4303	intergenic	152	9.18429	4.081	7	308	18.6103	5	769	46.4653	15	0	0	0	8.213e-09	-5.76403	-0.222769	0.0386481	6.44e-08	-5.40613	-0.094355	0.017453	TRUE
18	6	rs56987668	35319253	rs73405765	35120559	rs73746446	0.00624166	0.681935	C	T	0.02982	0.789979	rs45558531	18	PPARD	0	intronic	810	48.9426	4.08	5	470	28.3988	4	422	25.4985	5	0	0	0	2.264e-05	4.23713	0.288182	0.0680136	0.000126	-3.83415	-0.14666	0.038243	FALSE
30	17	rs113856644	43932277	rs62053943	43744203	rs79172804	1.65401e-05	0.645919	A	G	0.2396	0.868663	rs79172804	30	MAPT-AS1	0	ncRNA_intronic	572	34.5619	4.078	7	308	18.6103	5	769	46.4653	14	0	0	0	2.469e-09	-5.96349	-0.230672	0.0386806	9.19e-08	-5.34205	-0.092438	0.017304	TRUE
33	19	rs415325	16404722	rs419259	16405404	rs419259	0.019137	0.995564	T	C	0.336	0.995564	rs419259	33	CTD-2562J15.6	0	ncRNA_intronic	572	34.5619	4.077	2b	46	2.77946	1	120	7.25076	15	0	0	0	6.817e-05	-3.98258	-0.121332	0.0304657	0.000533	-3.4636	-0.05437	0.015697	TRUE
30	17	rs76344126	43503284	rs62064595	43460374	rs79172804	3.30044e-05	0.689025	A	G	0.1938	0.846735	rs79172804	30	ARHGAP27	0	intronic	810	48.9426	4.063	4	134	8.09668	1	120	7.25076	7	0	0	0	6.148e-08	-5.41444	-0.226273	0.0417907	5.56e-10	-6.20242	-0.117495	0.018944	TRUE
30	17	rs1467970	43998574	rs62053943	43744203	rs79172804	1.21704e-05	0.645919	G	T	0.2396	0.868663	rs79172804	30	MAPT	0	intronic	810	48.9426	4.058	1f	158	9.54683	4	422	25.4985	15	0	0	0	1.094e-09	-6.09505	-0.236229	0.0387575	6.14e-08	-5.41468	-0.093646	0.017295	TRUE
32	19	rs75688257	10606588	rs75688257	10606588	rs11085727	0.0278617	1	C	T	0.159	1	rs75688257	32	KEAP1	0	intronic	810	48.9426	4.054	6	297	17.9456	4	422	25.4985	4	0	0	0	0.0002173	-3.69801	-0.142601	0.0385616	7.3e-05	-3.96629	-0.072741	0.01834	TRUE
30	17	rs62055544	43964539	rs62053943	43744203	rs79172804	1.70139e-05	0.642356	G	A	0.2406	0.864063	rs79172804	30	MAPT-AS1	0	ncRNA_intronic	572	34.5619	4.051	6	297	17.9456	14	17	1.02719	14	0	0	0	5.802e-10	-6.19572	-0.240035	0.0387421	9.51e-08	-5.33585	-0.092126	0.017266	TRUE
36	22	rs137657	39733242	rs470074	39672029	rs12627761	0.0201295	0.905683	T	G	0.495	0.929286	rs470075	36	SYNGR1	12687	intergenic	152	9.18429	4.051	7	308	18.6103	5	769	46.4653	15	0	0	0	0.0001158	-3.85485	-0.112273	0.0291252	0.000572	-3.44456	-0.048155	0.013979	TRUE
30	17	rs12373139	43924130	rs62053943	43744203	rs79172804	1.58614e-05	0.645919	A	G	0.2396	0.868663	rs79172804	30	MAPT-AS1:SPPL2C	00:00:00	exonic	36	2.17523	4.046	1f	158	9.54683	5	769	46.4653	15	0	0	0	2.088e-09	-5.99081	-0.231932	0.0387146	8.67e-08	-5.3526	-0.092499	0.017281	TRUE
1	1	rs511546	92608261	rs553861	92574640	rs553861	0.0354238	0.937992	G	A	0.341	0.937992	rs553861	1	BTBD8	0	intronic	810	48.9426	4.045	5	470	28.3988	4	422	25.4985	15	0	0	0	0.0002129	-3.7032	-0.111541	0.0301203	0.00122	-3.23416	-0.046958	0.01452	TRUE
30	17	rs62056933	#VALUE!	rs62053943	43744203	rs79172804	1.26307e-05	0.649505	A	G	0.2386	0.862955	rs79172804	30	CRHR1:RP11-105N13.4	00:00:00	ncRNA_intronic	572	34.5619	4.045	5	470	28.3988	5	769	46.4653	14	0	0	0	3.491e-09	-5.90667	-0.228659	0.038712	6.44e-08	-5.40613	-0.093703	0.017333	TRUE
30	17	rs1876830	43911352	rs62053943	43744203	rs79172804	1.56169e-05	0.645919	T	C	0.2396	0.868663	rs79172804	30	CRHR1	0	intronic	810	48.9426	4.044	NA	178	10.7553	5	769	46.4653	15	0	0	0	2.044e-09	-5.99427	-0.232058	0.0387133	8.49e-08	-5.35639	-0.092688	0.017304	TRUE
30	17	rs56298110	#VALUE!	rs62053943	43744203	rs79172804	1.39051e-05	0.645919	G	A	0.2396	0.868663	rs79172804	30	CRHR1:RP11-105N13.4	00:00:00	ncRNA_intronic	572	34.5619	4.042	6	297	17.9456	5	769	46.4653	14	0	0	0	1.955e-09	-6.0015	-0.232437	0.0387297	7.33e-08	-5.38289	-0.093245	0.017323	TRUE
36	22	rs126228	39681436	rs137615	39699788	rs12627761	0.0175423	0.956632	A	G	0.4036	0.956632	rs137615	36	RP3-333H23.8	7556	intergenic	152	9.18429	4.042	4	134	8.09668	5	769	46.4653	9	0	0	0	2.863e-05	-4.1841	-0.122218	0.02921	0.000475	-3.49447	-0.049127	0.014057	TRUE
30	17	rs62055945	43851851	rs62053943	43744203	rs79172804	1.21861e-05	0.645919	A	G	0.2396	0.868663	rs79172804	30	CRHR1:RP11-105N13.4	00:00:00	ncRNA_intronic	572	34.5619	4.038	7	308	18.6103	5	769	46.4653	14	0	0	0	1.51e-09	-6.04329	-0.234204	0.0387544	6.15e-08	-5.41438	-0.093773	0.017319	TRUE
30	17	rs11079717	#VALUE!	rs62053943	43744203	rs79172804	1.31557e-05	0.645919	C	T	0.2396	0.868663	rs79172804	30	CRHR1:RP11-105N13.4	00:00:00	ncRNA_intronic	572	34.5619	4.034	1f	158	9.54683	5	769	46.4653	14	0	0	0	2.52e-09	-5.96015	-0.230798	0.0387235	6.8e-08	-5.39638	-0.093463	0.01732	TRUE
36	22	rs137591	39685450	rs137615	39699788	rs12627761	0.016462	0.956632	G	A	0.4036	0.956632	rs137615	36	RP3-333H23.8	3542	intergenic	152	9.18429	4.031	5	470	28.3988	5	769	46.4653	15	0	0	0	2.168e-05	-4.24685	-0.123986	0.0291948	0.000438	-3.51606	-0.049735	0.014145	TRUE
30	17	rs17573509	44081224	rs62053943	43744203	rs79172804	1.2233e-05	0.642356	A	G	0.2406	0.864063	rs79172804	30	MAPT	0	intronic	810	48.9426	4.021	5	470	28.3988	2	181	10.9366	15	0	0	0	2.371e-09	-5.97011	-0.236229	0.0395686	6.18e-08	-5.41351	-0.095332	0.01761	TRUE
30	17	rs4383188	44197603	rs62053943	43744203	rs79172804	1.42342e-05	0.642356	C	T	0.2406	0.864063	rs79172804	30	KANSL1	0	intronic	810	48.9426	4.019	1f	158	9.54683	2	181	10.9366	5	0	0	0	1.388e-09	-6.05686	-0.234584	0.0387302	7.54e-08	-5.3778	-0.093306	0.01735	TRUE
30	17	rs62055955	43854340	rs62053943	43744203	rs79172804	1.20756e-05	0.645497	G	A	0.2406	0.865083	rs79172804	30	CRHR1:RP11-105N13.4	00:00:00	ncRNA_intronic	572	34.5619	4.012	5	470	28.3988	5	769	46.4653	14	0	0	0	1.897e-09	-6.00639	-0.232689	0.0387402	6.08e-08	-5.41643	-0.093795	0.017317	TRUE
30	17	rs62055885	#VALUE!	rs62053943	43744203	rs79172804	1.23572e-05	0.645919	G	A	0.2396	0.868663	rs79172804	30	CRHR1:RP11-105N13.4	00:00:00	ncRNA_intronic	572	34.5619	4.008	6	297	17.9456	5	769	46.4653	14	0	0	0	2.52e-09	-5.96015	-0.230798	0.0387235	6.26e-08	-5.41121	-0.093733	0.017322	TRUE
30	17	rs17577094	44187492	rs62053943	43744203	rs79172804	1.51835e-05	0.642356	G	A	0.2406	0.864063	rs79172804	30	KANSL1	0	intronic	810	48.9426	4.008	1f	158	9.54683	4	422	25.4985	7	0	0	0	1.173e-09	-6.08389	-0.235722	0.0387453	8.18e-08	-5.36311	-0.092979	0.017337	TRUE
30	17	rs62055548	43964899	rs62053943	43744203	rs79172804	1.18345e-05	0.645919	G	A	0.2396	0.868663	rs79172804	30	MAPT-AS1	0	ncRNA_intronic	572	34.5619	3.995	6	297	17.9456	14	17	1.02719	14	0	0	0	1.298e-09	-6.06764	-0.23509	0.0387448	5.93e-08	-5.4209	-0.093749	0.017294	TRUE
30	17	rs62060794	44142566	rs62053943	43744203	rs79172804	1.28089e-05	0.642356	T	C	0.2406	0.864063	rs79172804	30	KANSL1	0	intronic	810	48.9426	3.987	5	470	28.3988	4	422	25.4985	4	0	0	0	1.215e-09	-6.07825	-0.235596	0.0387604	6.56e-08	-5.40282	-0.093665	0.017336	TRUE
8	2	rs10931793	198577585	rs2033570	198952637	rs2033570	0.0678303	0.720295	A	G	0.2684	0.720295	rs2033570	8	AC011997.1	0	intronic	810	48.9426	3.972	7	308	18.6103	4	422	25.4985	5	0	0	0	0.00061	-3.42713	-0.107251	0.0312948	0.00114	-3.25348	-0.04853	0.014919	TRUE
30	17	rs62062774	44021463	rs62053943	43744203	rs79172804	1.33523e-05	0.645919	C	T	0.2396	0.868663	rs79172804	30	MAPT	0	intronic	810	48.9426	3.969	4	134	8.09668	4	422	25.4985	14	0	0	0	1.249e-09	-6.07382	-0.235343	0.038747	6.94e-08	-5.39272	-0.09333	0.017307	TRUE
30	17	rs7501759	44009921	rs62053943	43744203	rs79172804	1.68045e-05	0.645919	G	A	0.2396	0.868663	rs79172804	30	MAPT	0	intronic	810	48.9426	3.968	6	297	17.9456	2	181	10.9366	14	0	0	0	1.066e-09	-6.0992	-0.236355	0.0387519	9.37e-08	-5.33854	-0.094635	0.017727	TRUE
30	17	rs62054429	#VALUE!	rs62053943	43744203	rs79172804	1.31699e-05	0.645919	A	G	0.2396	0.868663	rs79172804	30	CRHR1:RP11-105N13.4	00:00:00	ncRNA_intronic	572	34.5619	3.95	5	470	28.3988	5	769	46.4653	14	0	0	0	2.534e-09	-5.95925	-0.230672	0.0387082	6.81e-08	-5.39611	-0.093476	0.017323	TRUE
30	17	rs62055466	43942656	rs62053943	43744203	rs79172804	1.29983e-05	0.645919	A	G	0.2396	0.868663	rs79172804	30	MAPT-AS1	0	ncRNA_intronic	572	34.5619	3.945	6	297	17.9456	5	769	46.4653	14	0	0	0	1.582e-09	-6.03578	-0.233699	0.038719	6.69e-08	-5.3993	-0.093394	0.017297	TRUE
30	17	rs79301522	44207932	rs62053943	43744203	rs79172804	2.06442e-05	0.642356	G	A	0.2406	0.864063	rs79172804	30	KANSL1	0	intronic	810	48.9426	3.932	5	470	28.3988	2	181	10.9366	7	0	0	0	1.28e-09	-6.06989	-0.235343	0.0387722	1.22e-07	-5.29047	-0.091839	0.017361	TRUE
30	17	rs80072429	#VALUE!	rs62053943	43744203	rs79172804	1.45091e-05	0.645919	A	G	0.2396	0.868663	rs79172804	30	CRHR1:RP11-105N13.4	00:00:00	ncRNA_intronic	572	34.5619	3.91	5	470	28.3988	1	120	7.25076	14	0	0	0	2.021e-09	-5.99611	-0.232184	0.0387225	7.72e-08	-5.37355	-0.09307	0.01732	TRUE
30	17	rs41280116	43902842	rs62053943	43744203	rs79172804	1.69395e-05	0.645919	T	C	0.2396	0.868663	rs79172804	30	CRHR1	0	intronic	810	48.9426	3.905	5	470	28.3988	5	769	46.4653	14	0	0	0	1.698e-09	-6.02434	-0.233194	0.0387086	9.46e-08	-5.3368	-0.092336	0.017302	TRUE
30	17	rs113788190	44161302	rs62053943	43744203	rs79172804	1.29259e-05	0.642356	G	A	0.2406	0.864063	rs79172804	30	KANSL1	0	intronic	810	48.9426	3.903	6	297	17.9456	4	422	25.4985	5	0	0	0	1.18e-09	-6.08294	-0.235722	0.0387514	6.64e-08	-5.40065	-0.093614	0.017334	TRUE
30	17	rs4486953	#VALUE!	rs62053943	43744203	rs79172804	1.35314e-05	0.645919	C	T	0.2396	0.868663	rs79172804	30	CRHR1:RP11-105N13.4	00:00:00	ncRNA_intronic	572	34.5619	3.9	6	297	17.9456	5	769	46.4653	14	0	0	0	2.817e-09	-5.94192	-0.229916	0.038694	7.07e-08	-5.38938	-0.093536	0.017356	TRUE
22	8	rs1293309	11723775	rs1293309	11723775	rs2001329	0.0379317	1	A	G	0.2972	1	rs1293309	22	CTSB	0	intronic	810	48.9426	3.872	4	134	8.09668	1	120	7.25076	2	0	0	0	0.0003378	3.58444	0.109751	0.0306187	0.000563	-3.44884	-0.056269	0.016316	FALSE
30	17	rs76627340	43937460	rs62053943	43744203	rs79172804	1.28822e-05	0.645919	A	G	0.2396	0.868663	rs79172804	30	MAPT-AS1	0	ncRNA_intronic	572	34.5619	3.872	7	308	18.6103	5	769	46.4653	14	0	0	0	1.88e-09	-6.00785	-0.232563	0.0387098	6.61e-08	-5.40146	-0.093422	0.017295	TRUE
31	18	rs1790946	67528430	rs1790604	67518031	rs1790604	0.0319924	0.952028	T	C	0.4781	0.952028	rs1790604	31	CD226	0	intronic	810	48.9426	3.87	NA	178	10.7553	4	422	25.4985	15	0	0	0	0.0002643	-3.64799	-0.107059	0.0293474	3.69e-13	-7.26647	-0.101677	0.013992	TRUE
32	19	rs11878853	10594938	rs35164067	10525181	rs11085727	0.0578916	0.604444	T	C	0.16	0.963698	rs75688257	32	KEAP1	1857	intergenic	152	9.18429	3.868	5	470	28.3988	4	422	25.4985	5	0	0	0	0.0006286	-3.41896	-0.131704	0.0385218	0.000198	-3.72155	-0.06827	0.018347	TRUE
30	17	rs1467966	43984399	rs62053943	43744203	rs79172804	1.27942e-05	0.645919	T	C	0.2396	0.868663	rs79172804	30	MAPT	0	intronic	810	48.9426	3.864	5	470	28.3988	2	181	10.9366	14	0	0	0	1.26e-09	-6.07242	-0.235343	0.038756	6.55e-08	-5.4031	-0.093449	0.017295	TRUE
17	6	rs942377	25792292	rs13193685	25815370	rs13193685	0.0167014	1	C	T	0.2584	1	rs13193685	17	SLC17A1	0	intronic	810	48.9426	3.859	6	297	17.9456	5	769	46.4653	15	0	0	0	1.567e-18	8.78476	0.284427	0.0323773	0.000447	-3.51066	-0.057453	0.016364	FALSE
30	17	rs62056863	#VALUE!	rs62053943	43744203	rs79172804	1.37933e-05	0.645919	G	A	0.2396	0.868663	rs79172804	30	CRHR1:RP11-105N13.4	00:00:00	ncRNA_intronic	572	34.5619	3.858	7	308	18.6103	13	28	1.69184	14	0	0	0	2.817e-09	-5.94192	-0.229916	0.038694	7.26e-08	-5.38461	-0.093452	0.017355	TRUE
17	6	rs9393670	25789061	rs9393670	25789061	rs1165170	3.46705e-05	1	G	A	0.4205	1	rs9393670	17	SLC17A1	0	intronic	810	48.9426	3.85	2b	46	2.77946	5	769	46.4653	15	0	0	0	3.164e-18	-8.70542	-0.255417	0.02934	2.36e-07	-5.16848	-0.074201	0.014356	TRUE
30	17	rs62060856	44161875	rs62053943	43744203	rs79172804	1.29259e-05	0.642356	C	A	0.2406	0.864063	rs79172804	30	KANSL1	0	intronic	810	48.9426	3.844	7	308	18.6103	4	422	25.4985	5	0	0	0	1.18e-09	-6.08294	-0.235722	0.0387514	6.64e-08	-5.40065	-0.093612	0.017333	TRUE
30	17	rs62056916	#VALUE!	rs62053943	43744203	rs79172804	1.3613e-05	0.645919	T	C	0.2396	0.868663	rs79172804	30	CRHR1:RP11-105N13.4	00:00:00	ncRNA_intronic	572	34.5619	3.843	5	470	28.3988	5	769	46.4653	14	0	0	0	2.888e-09	-5.93784	-0.229791	0.0386994	7.13e-08	-5.38786	-0.09332	0.01732	TRUE
30	17	rs111259120	44133534	rs62053943	43744203	rs79172804	1.36939e-05	0.642356	T	C	0.2406	0.864063	rs79172804	30	KANSL1	0	intronic	810	48.9426	3.822	7	308	18.6103	4	422	25.4985	5	0	0	0	1.18e-09	-6.08294	-0.235722	0.0387514	7.19e-08	-5.38636	-0.093365	0.017334	TRUE
30	17	rs112746008	44126650	rs62053943	43744203	rs79172804	1.98195e-05	0.642356	T	C	0.2406	0.864063	rs79172804	30	KANSL1	0	intronic	810	48.9426	3.821	6	297	17.9456	4	422	25.4985	4	0	0	0	1.18e-09	-6.08294	-0.235722	0.0387514	1.16e-07	-5.29969	-0.094148	0.017764	TRUE
30	17	rs62056803	43982159	rs62053943	43744203	rs79172804	1.24645e-05	0.645919	G	A	0.2396	0.868663	rs79172804	30	MAPT	0	intronic	810	48.9426	3.817	7	308	18.6103	5	769	46.4653	14	0	0	0	1.26e-09	-6.07242	-0.235343	0.038756	6.33e-08	-5.40922	-0.093554	0.017296	TRUE
30	17	rs112893440	44179969	rs62053943	43744203	rs79172804	1.48951e-05	0.642356	A	G	0.2406	0.864063	rs79172804	30	KANSL1	0	intronic	810	48.9426	3.8	5	470	28.3988	2	181	10.9366	5	0	0	0	1.173e-09	-6.08389	-0.235722	0.0387453	7.98e-08	-5.36758	-0.093072	0.01734	TRUE
30	17	rs1918787	44279252	rs62053943	43744203	rs79172804	1.35314e-05	0.642356	G	A	0.2406	0.864063	rs79172804	30	KANSL1	0	intronic	810	48.9426	3.797	5	470	28.3988	5	769	46.4653	5	0	0	0	7.053e-10	-6.16489	-0.239146	0.0387916	7.07e-08	-5.38938	-0.093772	0.0174	TRUE
30	17	rs444071	#VALUE!	rs62053943	43744203	rs79172804	1.10723e-05	0.645919	T	C	0.2396	0.868663	rs79172804	30	CRHR1-IT1:CRHR1:RP11-105N13.4	0	ncRNA_exonic	26	1.571	3.796	NA	178	10.7553	4	422	25.4985	4	0	0	0	1.929e-09	-6.00368	-0.232437	0.0387157	5.44e-08	-5.43629	-0.094675	0.017415	TRUE
9	2	rs183120266	#VALUE!	rs16837027	202129914	rs16837027	0.0621983	0.659123	G	A	0.04175	0.659123	rs16837027	9	CFLAR:CFLAR-AS1	00:00:00	ncRNA_exonic	26	1.571	3.792	5	470	28.3988	1	120	7.25076	4	0	0	0	0.000697	3.39076	0.250759	0.0739536	0.000239	3.67377	0.143008	0.038926	TRUE
30	17	rs17689918	#VALUE!	rs62053943	43744203	rs79172804	1.93239e-05	0.645919	A	G	0.2396	0.868663	rs79172804	30	CRHR1	0	intronic	810	48.9426	3.79	1f	158	9.54683	5	769	46.4653	15	0	0	0	2.595e-09	-5.95536	-0.230546	0.0387123	1.12e-07	-5.30609	-0.092029	0.017343	TRUE
7	2	rs10931480	191954047	rs6434435	191953864	rs6434435	1.20024e-06	0.948965	A	G	0.1779	0.948965	rs6434435	7	STAT4	0	intronic	810	48.9426	3.789	7	308	18.6103	5	769	46.4653	15	0	0	0	1.292e-09	6.06839	0.24654	0.040627	1.41e-10	6.41481	0.121855	0.018995	TRUE
30	17	rs77370070	#VALUE!	rs62053943	43744203	rs79172804	1.37772e-05	0.645919	G	T	0.2396	0.868663	rs79172804	30	CRHR1:RP11-105N13.4	00:00:00	ncRNA_intronic	572	34.5619	3.781	5	470	28.3988	13	28	1.69184	14	0	0	0	2.871e-09	-5.93881	-0.229791	0.038693	7.25e-08	-5.38486	-0.09327	0.017321	TRUE
30	17	rs12150610	#VALUE!	rs62053943	43744203	rs79172804	1.31699e-05	0.645919	C	T	0.2396	0.868663	rs79172804	30	CRHR1:RP11-105N13.4	00:00:00	ncRNA_intronic	572	34.5619	3.776	1f	158	9.54683	9	44	2.65861	14	0	0	0	3.416e-09	-5.91024	-0.228659	0.0386885	6.81e-08	-5.39611	-0.093513	0.01733	TRUE
30	17	rs112333322	44126673	rs62053943	43744203	rs79172804	1.95739e-05	0.642356	G	A	0.2406	0.864063	rs79172804	30	KANSL1	0	intronic	810	48.9426	3.771	6	297	17.9456	4	422	25.4985	4	0	0	0	1.007e-09	-6.1083	-0.236989	0.0387979	1.14e-07	-5.30286	-0.094291	0.017779	TRUE
30	17	rs62054841	43937104	rs62053943	43744203	rs79172804	1.29113e-05	0.645919	A	G	0.2396	0.868663	rs79172804	30	MAPT-AS1	0	ncRNA_intronic	572	34.5619	3.767	7	308	18.6103	5	769	46.4653	14	0	0	0	2.01e-09	-5.997	-0.232058	0.0386957	6.63e-08	-5.40092	-0.093414	0.017296	TRUE
30	17	rs79501144	43900697	rs62053943	43744203	rs79172804	1.58882e-05	0.645919	T	C	0.2396	0.868663	rs79172804	30	CRHR1	0	intronic	810	48.9426	3.766	4	134	8.09668	5	769	46.4653	15	0	0	0	1.698e-09	-6.02434	-0.233194	0.0387086	8.69e-08	-5.35218	-0.092611	0.017303	TRUE
7	2	rs11686127	191918031	rs9789710	191957413	rs6434435	0.0434768	0.62838	T	C	0.05268	0.62838	rs9789710	7	STAT4	0	intronic	810	48.9426	3.761	5	470	28.3988	4	422	25.4985	15	0	0	0	0.0002851	-3.62848	-0.2567	0.0707461	0.00128	-3.22043	-0.105144	0.032657	TRUE
30	17	rs78587102	43897246	rs62053943	43744203	rs79172804	1.65147e-05	0.645919	G	A	0.2396	0.868663	rs79172804	30	CRHR1	0	intronic	810	48.9426	3.76	5	470	28.3988	5	769	46.4653	15	0	0	0	1.698e-09	-6.02434	-0.233194	0.0387086	9.17e-08	-5.34245	-0.092442	0.017303	TRUE
30	17	rs62054398	#VALUE!	rs62053943	43744203	rs79172804	1.364e-05	0.645919	G	A	0.2396	0.868663	rs79172804	30	CRHR1:RP11-105N13.4	00:00:00	ncRNA_intronic	572	34.5619	3.759	7	308	18.6103	5	769	46.4653	14	0	0	0	1.955e-09	-6.0015	-0.232437	0.0387297	7.15e-08	-5.38736	-0.093327	0.017323	TRUE
30	17	rs62059005	44004472	rs62053943	43744203	rs79172804	1.11603e-05	0.645919	G	A	0.2396	0.868663	rs79172804	30	MAPT	0	intronic	810	48.9426	3.755	5	470	28.3988	5	769	46.4653	14	0	0	0	1.066e-09	-6.0992	-0.236355	0.0387519	5.5e-08	-5.43434	-0.094031	0.017303	TRUE
36	22	rs12628367	39717104	rs12627761	39724137	rs12627761	0.000580655	0.993668	C	A	0.2038	0.993668	rs12627761	36	RPL3	709	intergenic	152	9.18429	3.753	6	297	17.9456	1	120	7.25076	15	0	0	0	1.574e-07	5.24369	0.178146	0.0339735	7.05e-06	4.49217	0.075391	0.016782	TRUE
30	17	rs62056867	#VALUE!	rs62053943	43744203	rs79172804	1.34354e-05	0.645919	G	A	0.2396	0.868663	rs79172804	30	CRHR1:RP11-105N13.4	00:00:00	ncRNA_intronic	572	34.5619	3.737	6	297	17.9456	13	28	1.69184	14	0	0	0	2.817e-09	-5.94192	-0.229916	0.038694	7e-08	-5.39117	-0.093576	0.017357	TRUE
30	17	rs62064664	44081462	rs62053943	43744203	rs79172804	1.39051e-05	0.642356	C	T	0.2406	0.864063	rs79172804	30	MAPT	0	intronic	810	48.9426	3.736	4	134	8.09668	2	181	10.9366	15	0	0	0	9.914e-10	-6.11079	-0.236862	0.0387613	7.33e-08	-5.38289	-0.093182	0.017311	TRUE
30	17	rs36078910	43487217	rs62064595	43460374	rs79172804	3.89137e-05	0.700755	A	G	0.1968	0.830172	rs79172804	30	ARHGAP27	0	intronic	810	48.9426	3.725	4	134	8.09668	1	120	7.25076	1	0	0	0	7.333e-08	-5.38281	-0.224269	0.0416639	8.68e-10	-6.13197	-0.116093	0.018933	TRUE
30	17	rs17659881	44157597	rs62053943	43744203	rs79172804	1.40001e-05	0.642356	G	A	0.2406	0.864063	rs79172804	30	KANSL1	0	intronic	810	48.9426	3.72	1d	9	0.543807	4	422	25.4985	5	0	0	0	1.18e-09	-6.08294	-0.235722	0.0387514	7.39e-08	-5.38142	-0.093281	0.017334	TRUE
30	17	rs241035	#VALUE!	rs62053943	43744203	rs79172804	1.28676e-05	0.645919	T	C	0.2396	0.868663	rs79172804	30	CRHR1:RP11-105N13.4	00:00:00	ncRNA_intronic	572	34.5619	3.708	NA	178	10.7553	5	769	46.4653	14	0	0	0	2.667e-09	-5.95088	-0.230168	0.038678	6.6e-08	-5.40173	-0.093845	0.017374	TRUE
36	22	rs5750784	39664180	rs12627761	39724137	rs12627761	0.00106087	0.803944	A	C	0.1849	0.803944	rs12627761	36	AL031590.1	7116	intergenic	152	9.18429	3.704	5	470	28.3988	5	769	46.4653	15	0	0	0	2.612e-06	4.69919	0.166362	0.0354022	1.45e-05	4.33615	0.07542	0.017392	TRUE
30	17	rs112169475	#VALUE!	rs62053943	43744203	rs79172804	1.29259e-05	0.645919	G	A	0.2396	0.868663	rs79172804	30	CRHR1:RP11-105N13.4	00:00:00	ncRNA_intronic	572	34.5619	3.703	7	308	18.6103	5	769	46.4653	14	0	0	0	2.817e-09	-5.94192	-0.229916	0.038694	6.64e-08	-5.40065	-0.093821	0.017372	TRUE
30	17	rs4608377	44113359	rs62053943	43744203	rs79172804	1.37073e-05	0.642356	C	T	0.2406	0.864063	rs79172804	30	KANSL1	0	intronic	810	48.9426	3.697	6	297	17.9456	4	422	25.4985	4	0	0	0	9.651e-10	-6.11508	-0.237116	0.0387756	7.2e-08	-5.38611	-0.093362	0.017333	TRUE
28	12	rs10849930	111739236	rs4766458	111717899	rs7957169	0.0583271	0.844289	C	T	0.168	0.844289	rs4766458	28	CUX2	0	intronic	810	48.9426	3.682	1f	158	9.54683	4	422	25.4985	15	0	0	0	0.0006352	-3.41612	-0.138917	0.0406652	5.49e-06	-4.54514	-0.086954	0.019131	TRUE
30	17	rs62057122	43901001	rs62053943	43744203	rs79172804	1.63998e-05	0.645919	T	C	0.2396	0.868663	rs79172804	30	CRHR1	0	intronic	810	48.9426	3.68	5	470	28.3988	5	769	46.4653	15	0	0	0	1.542e-09	-6.03991	-0.233825	0.0387134	9.08e-08	-5.34423	-0.092468	0.017303	TRUE
30	17	rs17652961	44108355	rs62053943	43744203	rs79172804	1.36265e-05	0.642356	A	G	0.2406	0.864063	rs79172804	30	KANSL1	0	UTR3	29	1.75227	3.68	1f	158	9.54683	3	29	1.75227	4	0	0	0	9.651e-10	-6.11508	-0.237116	0.0387756	7.14e-08	-5.38761	-0.093374	0.017331	TRUE
30	17	rs112074397	44131022	rs62053943	43744203	rs79172804	1.35587e-05	0.642356	C	T	0.2406	0.864063	rs79172804	30	KANSL1	0	intronic	810	48.9426	3.68	6	297	17.9456	4	422	25.4985	5	0	0	0	1.18e-09	-6.08294	-0.235722	0.0387514	7.09e-08	-5.38888	-0.093413	0.017334	TRUE
30	17	rs1568951	#VALUE!	rs62053943	43744203	rs79172804	1.33662e-05	0.645919	G	T	0.2396	0.868663	rs79172804	30	CRHR1:RP11-105N13.4	00:00:00	ncRNA_intronic	572	34.5619	3.678	NA	178	10.7553	5	769	46.4653	14	0	0	0	2.778e-09	-5.94421	-0.230042	0.0387003	6.95e-08	-5.39246	-0.093403	0.017321	TRUE
30	17	rs62054820	43926755	rs62053943	43744203	rs79172804	2.00717e-05	0.645497	G	A	0.2406	0.865083	rs79172804	30	MAPT-AS1	0	ncRNA_intronic	572	34.5619	3.67	5	470	28.3988	5	769	46.4653	14	0	0	0	2.208e-09	-5.98172	-0.230546	0.0385418	1.18e-07	-5.29657	-0.091498	0.017277	TRUE
18	6	rs7744392	35322763	rs73405765	35120559	rs73746446	0.00683112	0.790614	G	A	0.03777	0.790614	rs73405765	18	PPARD	0	intronic	810	48.9426	3.665	3a	32	1.93353	4	422	25.4985	4	0	0	0	3.18e-05	4.16018	0.263902	0.0634352	9.05e-05	-3.91474	-0.135198	0.034535	FALSE
30	17	rs79772576	44106220	rs62053943	43744203	rs79172804	1.5995e-05	0.638818	G	A	0.2416	0.859494	rs79172804	30	MAPT	519	downstream	16	0.966767	3.663	5	470	28.3988	4	422	25.4985	4	0	0	0	8.068e-10	-6.14358	-0.238638	0.0388434	8.77e-08	-5.35052	-0.092735	0.017332	TRUE
30	17	rs62061766	44167464	rs62053943	43744203	rs79172804	1.26157e-05	0.642356	A	G	0.2406	0.864063	rs79172804	30	KANSL1	0	intronic	810	48.9426	3.653	6	297	17.9456	4	422	25.4985	5	0	0	0	1.18e-09	-6.08294	-0.235722	0.0387514	6.43e-08	-5.40641	-0.093752	0.017341	TRUE
30	17	rs56268325	#VALUE!	rs62053943	43744203	rs79172804	1.23108e-05	0.645919	C	T	0.2396	0.868663	rs79172804	30	CRHR1:RP11-105N13.4	00:00:00	ncRNA_intronic	572	34.5619	3.648	7	308	18.6103	5	769	46.4653	14	0	0	0	1.735e-09	-6.02085	-0.233194	0.038731	6.23e-08	-5.41207	-0.093738	0.01732	TRUE
30	17	rs12150547	#VALUE!	rs62053943	43744203	rs79172804	1.29838e-05	0.645919	G	A	0.2396	0.868663	rs79172804	30	CRHR1:RP11-105N13.4	00:00:00	ncRNA_intronic	572	34.5619	3.644	1f	158	9.54683	9	44	2.65861	14	0	0	0	3.33e-09	-5.91444	-0.228784	0.0386823	6.68e-08	-5.39957	-0.093564	0.017328	TRUE
8	2	rs2043545	198757616	rs2033570	198952637	rs2033570	0.0843836	0.743682	A	G	0.2654	0.743682	rs2033570	8	PLCL1	0	intronic	810	48.9426	3.628	6	297	17.9456	2	181	10.9366	15	0	0	0	0.0004464	3.51101	0.11082	0.0315635	0.00305	2.96265	0.044847	0.015136	TRUE
30	17	rs4335809	43902216	rs62053943	43744203	rs79172804	1.72349e-05	0.645919	T	C	0.2396	0.868663	rs79172804	30	CRHR1	0	intronic	810	48.9426	3.622	5	470	28.3988	5	769	46.4653	14	0	0	0	1.698e-09	-6.02434	-0.233194	0.0387086	9.66e-08	-5.33301	-0.092275	0.017303	TRUE
30	17	rs62063800	44069198	rs62053943	43744203	rs79172804	1.37474e-05	0.642356	T	C	0.2406	0.864063	rs79172804	30	MAPT	0	intronic	810	48.9426	3.618	6	297	17.9456	4	422	25.4985	15	0	0	0	1.221e-09	-6.07746	-0.235469	0.0387447	7.23e-08	-5.38536	-0.093211	0.017308	TRUE
32	19	rs281423	10435493	rs35164067	10525181	rs11085727	0.00460074	0.651839	C	T	0.1521	0.651839	rs35164067	32	RAVER1	0	intronic	810	48.9426	3.603	5	470	28.3988	4	422	25.4985	4	0	0	0	1.902e-05	4.2761	0.173283	0.0405235	6.04e-05	4.01124	0.076174	0.018991	TRUE
30	17	rs2316773	43946536	rs62053943	43744203	rs79172804	1.28968e-05	0.645919	T	C	0.2396	0.868663	rs79172804	30	MAPT-AS1	0	ncRNA_intronic	572	34.5619	3.6	7	308	18.6103	5	769	46.4653	14	0	0	0	1.536e-09	-6.04054	-0.233952	0.0387303	6.62e-08	-5.40119	-0.093403	0.017293	TRUE
22	8	rs10096511	10810451	rs2001329	10986859	rs2001329	0.0936922	0.663941	G	A	0.4712	0.663941	rs2001329	22	XKR6	0	intronic	810	48.9426	3.584	7	308	18.6103	5	769	46.4653	15	0	0	0	3.484e-07	-5.09519	-0.149282	0.0292986	0.00469	-2.82759	-0.049879	0.017641	TRUE
30	17	rs78917479	43899611	rs62053943	43744203	rs79172804	1.67743e-05	0.645919	T	C	0.2396	0.868663	rs79172804	30	CRHR1	0	intronic	810	48.9426	3.581	5	470	28.3988	5	769	46.4653	15	0	0	0	1.744e-09	-6.02002	-0.233068	0.0387155	9.35e-08	-5.33892	-0.092377	0.017302	TRUE
30	17	rs62054384	#VALUE!	rs62053943	43744203	rs79172804	1.69842e-05	0.645919	C	T	0.2396	0.868663	rs79172804	30	CRHR1:RP11-105N13.4	00:00:00	ncRNA_intronic	572	34.5619	3.578	7	308	18.6103	9	44	2.65861	14	0	0	0	2.308e-09	-5.9745	-0.231302	0.0387148	9.49e-08	-5.33623	-0.092508	0.017336	TRUE
30	17	rs79346219	44184375	rs62053943	43744203	rs79172804	1.44182e-05	0.642356	G	A	0.2406	0.864063	rs79172804	30	KANSL1	0	intronic	810	48.9426	3.577	5	470	28.3988	2	181	10.9366	5	0	0	0	1.214e-09	-6.07838	-0.235596	0.0387596	7.66e-08	-5.37496	-0.093349	0.017367	TRUE
30	17	rs62055950	43853133	rs62053943	43744203	rs79172804	1.23879e-05	0.645919	C	T	0.2396	0.868663	rs79172804	30	CRHR1:RP11-105N13.4	00:00:00	ncRNA_intronic	572	34.5619	3.573	2a	8	0.483384	5	769	46.4653	14	0	0	0	1.514e-09	-6.04287	-0.234204	0.0387572	6.28e-08	-5.41064	-0.093698	0.017317	TRUE
30	17	rs4609898	43794182	rs62053943	43744203	rs79172804	1.23417e-05	0.645919	A	G	0.2396	0.868663	rs79172804	30	CRHR1:RP11-105N13.4	00:00:00	ncRNA_intronic	572	34.5619	3.572	6	297	17.9456	5	769	46.4653	14	0	0	0	2.974e-09	-5.93303	-0.229665	0.0387095	6.25e-08	-5.4115	-0.093752	0.017325	TRUE
17	6	rs1165187	25851369	rs13193685	25815370	rs13193685	0.0899402	0.716255	C	T	0.2465	0.716255	rs13193685	17	SLC17A3	0	intronic	810	48.9426	3.571	NA	178	10.7553	5	769	46.4653	15	0	0	0	3.156e-18	8.70571	0.282921	0.0324983	0.00442	-2.84652	-0.047082	0.016538	FALSE
30	17	rs16940806	44103826	rs62053943	43744203	rs79172804	1.10131e-05	0.642356	A	G	0.2406	0.864063	rs79172804	30	MAPT	0	UTR3	29	1.75227	3.569	4	134	8.09668	4	422	25.4985	4	0	0	0	1.522e-09	-6.04202	-0.234331	0.0387836	5.4e-08	-5.43761	-0.094396	0.017359	TRUE
30	17	rs62054762	#VALUE!	rs62053943	43744203	rs79172804	1.62057e-05	0.636561	T	G	0.2366	0.851646	rs79172804	30	CRHR1	0	intronic	810	48.9426	3.556	5	470	28.3988	5	769	46.4653	14	0	0	0	2.159e-09	-5.98537	-0.231806	0.0387288	8.93e-08	-5.34725	-0.092601	0.017318	TRUE
30	17	rs62062278	44093860	rs62053943	43744203	rs79172804	1.43112e-05	0.642356	G	A	0.2406	0.864063	rs79172804	30	MAPT	0	intronic	810	48.9426	3.555	7	308	18.6103	5	769	46.4653	15	0	0	0	9.651e-10	-6.11508	-0.237116	0.0387756	7.59e-08	-5.37661	-0.093073	0.017311	TRUE
14	6	rs2063736	420768	rs9391997	409119	rs9391997	0.031346	0.609184	G	A	0.4364	0.609184	rs9391997	14	IRF4	9320	intergenic	152	9.18429	3.552	NA	178	10.7553	5	769	46.4653	15	0	0	0	0.0002566	-3.65558	-0.107059	0.0292865	1.19e-08	5.70115	0.08237	0.014448	FALSE
30	17	rs12150363	#VALUE!	rs62053943	43744203	rs79172804	1.41256e-05	0.645919	G	A	0.2396	0.868663	rs79172804	30	CRHR1:RP11-105N13.4	00:00:00	ncRNA_intronic	572	34.5619	3.55	2c	3	0.181269	5	769	46.4653	14	0	0	0	2.435e-09	-5.96576	-0.230924	0.0387082	7.47e-08	-5.37948	-0.093175	0.017321	TRUE
30	17	rs62055718	#VALUE!	rs62053943	43744203	rs79172804	1.4063e-05	0.649505	T	C	0.2386	0.862955	rs79172804	30	CRHR1:RP11-105N13.4	00:00:00	ncRNA_intronic	572	34.5619	3.548	5	470	28.3988	7	41	2.47734	14	0	0	0	2.159e-09	-5.98537	-0.231932	0.0387498	7.43e-08	-5.38045	-0.093458	0.01737	TRUE
22	8	rs2898290	11433909	rs4841567	11440019	rs2001329	0.0649986	0.921757	C	T	0.4473	0.921757	rs4841567	22	LINC00208	0	ncRNA_exonic	26	1.571	3.539	5	470	28.3988	5	769	46.4653	14	0	0	0	0.0001725	-3.75622	-0.110647	0.0294569	0.0028	-2.98888	-0.053398	0.017867	TRUE
36	22	rs470074	39672029	rs470074	39672029	rs12627761	0.0373221	1	A	G	0.4861	0.949402	rs470075	36	AL031590.1	14965	intergenic	152	9.18429	3.539	4	134	8.09668	5	769	46.4653	15	0	0	0	0.0003299	-3.59061	-0.104361	0.029065	0.000481	-3.49112	-0.048775	0.01397	TRUE
32	19	rs91755	10473570	rs280526	10481532	rs11085727	9.85199e-05	0.982333	G	T	0.492	0.982333	rs280526	32	TYK2	0	intronic	810	48.9426	3.532	5	470	28.3988	4	422	25.4985	4	0	0	0	2.042e-07	-5.19547	-0.151862	0.0292297	5e-08	-5.45131	-0.076529	0.014039	TRUE
18	6	rs61280851	35319043	rs73405765	35120559	rs73746446	0.00683112	0.790614	C	T	0.03777	0.790614	rs73405765	18	PPARD	0	intronic	810	48.9426	3.53	7	308	18.6103	4	422	25.4985	5	0	0	0	3.18e-05	4.16018	0.263902	0.0634352	8.29e-05	-3.93586	-0.136069	0.034571	FALSE
30	17	rs2316784	44021699	rs62053943	43744203	rs79172804	1.49679e-05	0.645919	T	G	0.2396	0.868663	rs79172804	30	MAPT	0	intronic	810	48.9426	3.529	1f	158	9.54683	4	422	25.4985	14	0	0	0	2.617e-09	-5.95398	-0.230924	0.0387848	8.03e-08	-5.36645	-0.092957	0.017322	TRUE
30	17	rs62060835	44152390	rs62053943	43744203	rs79172804	1.25857e-05	0.642356	T	C	0.2406	0.864063	rs79172804	30	KANSL1	0	intronic	810	48.9426	3.524	5	470	28.3988	4	422	25.4985	5	0	0	0	1.18e-09	-6.08294	-0.235722	0.0387514	6.41e-08	-5.40697	-0.093721	0.017334	TRUE
30	17	rs62054431	#VALUE!	rs62053943	43744203	rs79172804	1.51693e-05	0.645919	T	C	0.2396	0.868663	rs79172804	30	CRHR1:RP11-105N13.4	00:00:00	ncRNA_intronic	572	34.5619	3.521	5	470	28.3988	5	769	46.4653	14	0	0	0	2.435e-09	-5.96576	-0.230924	0.0387082	8.17e-08	-5.36333	-0.092905	0.017322	TRUE
30	17	rs76294809	#VALUE!	rs62053943	43744203	rs79172804	1.32264e-05	0.645919	A	G	0.2396	0.868663	rs79172804	30	CRHR1:RP11-105N13.4	00:00:00	ncRNA_intronic	572	34.5619	3.511	5	470	28.3988	2	181	10.9366	14	0	0	0	1.465e-09	-6.04817	-0.234331	0.0387441	6.85e-08	-5.39506	-0.093526	0.017335	TRUE
30	17	rs35282504	#VALUE!	rs62053943	43744203	rs79172804	1.30415e-05	0.645919	A	G	0.2396	0.868663	rs79172804	30	CRHR1:RP11-105N13.4	00:00:00	ncRNA_intronic	572	34.5619	3.509	5	470	28.3988	5	769	46.4653	14	0	0	0	2.52e-09	-5.96015	-0.230798	0.0387235	6.72e-08	-5.3985	-0.093501	0.01732	TRUE
14	6	rs1050976	408079	rs9391997	409119	rs9391997	0.00756631	1	T	C	0.4751	1	rs9391997	14	IRF4	0	UTR3	29	1.75227	3.508	4	134	8.09668	3	29	1.75227	14	0	0	0	3.627e-05	-4.13004	-0.121377	0.0293888	2.67e-13	7.31007	0.103441	0.014151	FALSE
9	2	rs72929087	201930244	rs16837027	202129914	rs16837027	0.0790296	0.659123	A	G	0.04175	0.659123	rs16837027	9	FAM126B	0	intronic	810	48.9426	3.506	7	308	18.6103	5	769	46.4653	5	0	0	0	0.001003	3.28968	0.24373	0.0740892	0.000514	3.47335	0.137373	0.039552	TRUE
18	6	rs9296148	#VALUE!	rs9296148	35337467	rs73746446	0.0156941	1	A	G	0.07555	1	rs9296148	18	PPARD	0	intronic	810	48.9426	3.506	7	308	18.6103	2	181	10.9366	7	0	0	0	9.705e-05	3.89785	0.219136	0.0562196	2.04e-05	-4.26047	-0.127822	0.030002	FALSE
30	17	rs62054831	43932381	rs62053943	43744203	rs79172804	2.30076e-05	0.645919	T	C	0.2396	0.868663	rs79172804	30	MAPT-AS1	0	ncRNA_intronic	572	34.5619	3.505	6	297	17.9456	5	769	46.4653	14	0	0	0	2.772e-09	-5.94456	-0.229916	0.0386768	1.4e-07	-5.26525	-0.093416	0.017743	TRUE
30	17	rs3418	#VALUE!	rs62053943	43744203	rs79172804	1.27499e-05	0.645919	T	C	0.2396	0.868663	rs79172804	30	CRHR1-IT1:CRHR1:RP11-105N13.4	0	ncRNA_exonic	26	1.571	3.497	NA	178	10.7553	5	769	46.4653	15	0	0	0	2.744e-09	-5.94622	-0.230042	0.0386871	6.52e-08	-5.40392	-0.09389	0.017374	TRUE
22	8	rs1296023	11726817	rs1293309	11723775	rs2001329	0.0778324	0.937129	G	A	0.2982	0.937129	rs1293309	22	CTSB	0	UTR5	5	0.302115	3.493	1f	158	9.54683	1	120	7.25076	15	0	0	0	0.0006909	3.39317	0.10436	0.030756	0.00131	-3.21378	-0.050621	0.015746	FALSE
30	17	rs62056939	#VALUE!	rs62053943	43744203	rs79172804	1.47185e-05	0.645919	C	T	0.2396	0.868663	rs79172804	30	CRHR1:RP11-105N13.4	00:00:00	ncRNA_intronic	572	34.5619	3.493	6	297	17.9456	5	769	46.4653	14	0	0	0	2.778e-09	-5.94421	-0.230042	0.0387003	7.86e-08	-5.37031	-0.093042	0.017325	TRUE
30	17	rs62063673	44125484	rs62053943	43744203	rs79172804	1.43878e-05	0.642356	G	T	0.2406	0.864063	rs79172804	30	KANSL1	0	intronic	810	48.9426	3.477	7	308	18.6103	4	422	25.4985	4	0	0	0	9.651e-10	-6.11508	-0.237116	0.0387756	7.64e-08	-5.37543	-0.093175	0.017333	TRUE
22	8	rs4841564	11425809	rs4841567	11440019	rs2001329	0.0420133	0.804337	G	T	0.4861	0.804337	rs4841567	22	BLK	3695	intergenic	152	9.18429	3.475	6	297	17.9456	5	769	46.4653	14	0	0	0	2.721e-05	-4.19564	-0.123298	0.0293872	0.00154	-3.16704	-0.054082	0.017076	TRUE
30	17	rs62062270	44091195	rs62053943	43744203	rs79172804	1.27647e-05	0.642356	C	T	0.2406	0.864063	rs79172804	30	MAPT	0	intronic	810	48.9426	3.474	2b	46	2.77946	2	181	10.9366	15	0	0	0	9.939e-10	-6.11039	-0.236862	0.0387639	6.53e-08	-5.40365	-0.093541	0.017311	TRUE
30	17	rs62060855	44161860	rs62053943	43744203	rs79172804	1.32405e-05	0.642356	T	C	0.2406	0.864063	rs79172804	30	KANSL1	0	intronic	810	48.9426	3.471	7	308	18.6103	4	422	25.4985	5	0	0	0	1.18e-09	-6.08294	-0.235722	0.0387514	6.86e-08	-5.3948	-0.093507	0.017333	TRUE
30	17	rs62055556	43966749	rs62053943	43744203	rs79172804	1.47629e-05	0.645919	C	T	0.2396	0.868663	rs79172804	30	MAPT-AS1	0	ncRNA_intronic	572	34.5619	3.47	7	308	18.6103	13	28	1.69184	14	0	0	0	1.298e-09	-6.06764	-0.23509	0.0387448	7.89e-08	-5.36963	-0.092873	0.017296	TRUE
30	17	rs241027	#VALUE!	rs62053943	43744203	rs79172804	1.3613e-05	0.645919	G	A	0.2396	0.868663	rs79172804	30	CRHR1:RP11-105N13.4	00:00:00	ncRNA_intronic	572	34.5619	3.464	NA	178	10.7553	5	769	46.4653	14	0	0	0	2.667e-09	-5.95088	-0.230168	0.038678	7.13e-08	-5.38786	-0.09363	0.017378	TRUE
30	17	rs17653193	44112441	rs62053943	43744203	rs79172804	1.36265e-05	0.642356	A	G	0.2406	0.864063	rs79172804	30	KANSL1	0	intronic	810	48.9426	3.45	1b	12	0.725076	4	422	25.4985	4	0	0	0	9.651e-10	-6.11508	-0.237116	0.0387756	7.14e-08	-5.38761	-0.093376	0.017331	TRUE
30	17	rs62054399	#VALUE!	rs62053943	43744203	rs79172804	1.35451e-05	0.645919	A	G	0.2396	0.868663	rs79172804	30	CRHR1:RP11-105N13.4	00:00:00	ncRNA_intronic	572	34.5619	3.445	6	297	17.9456	5	769	46.4653	14	0	0	0	1.955e-09	-6.0015	-0.232437	0.0387297	7.08e-08	-5.38913	-0.093345	0.017321	TRUE
30	17	rs62055708	#VALUE!	rs62053943	43744203	rs79172804	1.33105e-05	0.645919	A	C	0.2396	0.868663	rs79172804	30	CRHR1:RP11-105N13.4	00:00:00	ncRNA_intronic	572	34.5619	3.436	5	470	28.3988	5	769	46.4653	14	0	0	0	2.817e-09	-5.94192	-0.229916	0.038694	6.91e-08	-5.3935	-0.093702	0.017373	TRUE
25	11	rs2553779	35076548	rs2553774	35079922	rs2553774	0.063495	0.912125	G	A	0.2068	0.912125	rs2553774	25	PDHX	34409	intergenic	152	9.18429	3.426	NA	178	10.7553	5	769	46.4653	15	0	0	0	4.645e-05	4.07281	0.144966	0.0355936	0.00271	2.99885	0.053498	0.01784	TRUE
9	2	rs55931932	201761136	rs16837027	202129914	rs16837027	0.0773613	0.641619	T	C	0.04274	0.641619	rs16837027	9	NIF3L1	0	intronic	810	48.9426	3.424	7	308	18.6103	4	422	25.4985	4	0	0	0	0.0009691	3.29935	0.24373	0.0738722	0.0006	3.43161	0.135706	0.039545	TRUE
30	17	rs34579278	#VALUE!	rs62053943	43744203	rs79172804	1.30271e-05	0.645919	G	A	0.2396	0.868663	rs79172804	30	CRHR1:RP11-105N13.4	00:00:00	ncRNA_intronic	572	34.5619	3.424	5	470	28.3988	5	769	46.4653	14	0	0	0	2.52e-09	-5.96015	-0.230798	0.0387235	6.71e-08	-5.39877	-0.093512	0.017321	TRUE
30	17	rs2316763	43895530	rs62053943	43744203	rs79172804	1.75529e-05	0.645919	T	C	0.2396	0.868663	rs79172804	30	CRHR1	0	intronic	810	48.9426	3.423	3a	32	1.93353	5	769	46.4653	15	0	0	0	1.698e-09	-6.02434	-0.233194	0.0387086	9.88e-08	-5.32892	-0.092219	0.017305	TRUE
30	17	rs12150344	44143484	rs62053943	43744203	rs79172804	1.34904e-05	0.642356	A	G	0.2406	0.864063	rs79172804	30	KANSL1	0	intronic	810	48.9426	3.418	7	308	18.6103	4	422	25.4985	4	0	0	0	1.18e-09	-6.08294	-0.235722	0.0387514	7.04e-08	-5.39015	-0.093425	0.017333	TRUE
30	17	rs75945623	43937505	rs62053943	43744203	rs79172804	1.22486e-05	0.645919	T	C	0.2396	0.868663	rs79172804	30	MAPT-AS1	0	ncRNA_intronic	572	34.5619	3.415	7	308	18.6103	5	769	46.4653	14	0	0	0	2.158e-09	-5.98544	-0.231554	0.0386862	6.19e-08	-5.41322	-0.093623	0.017296	TRUE
22	8	rs34190028	11417150	rs4841567	11440019	rs2001329	0.0376037	0.803049	T	G	0.4771	0.803049	rs4841567	22	BLK:RP11-148O21.2	00:00:00	ncRNA_intronic	572	34.5619	3.414	2b	46	2.77946	2	181	10.9366	14	0	0	0	4.851e-05	-4.06269	-0.119121	0.0293208	0.00132	-3.2116	-0.055133	0.017161	TRUE
17	6	rs9467618	25824809	rs13193685	25815370	rs13193685	0.0190327	0.771417	T	C	0.2455	0.771417	rs13193685	17	SLC17A1	0	intronic	810	48.9426	3.409	7	308	18.6103	5	769	46.4653	15	0	0	0	8.782e-19	8.84962	0.287432	0.0324796	0.000529	-3.46563	-0.057565	0.016609	FALSE
30	17	rs16940633	#VALUE!	rs62053943	43744203	rs79172804	1.16206e-05	0.645919	A	G	0.2396	0.868663	rs79172804	30	CRHR1-IT1:CRHR1:RP11-105N13.4	0	ncRNA_intronic	572	34.5619	3.408	5	470	28.3988	4	422	25.4985	5	0	0	0	1.554e-09	-6.03866	-0.233952	0.0387423	5.8e-08	-5.42486	-0.094471	0.017414	TRUE
30	17	rs75534191	44091724	rs62053943	43744203	rs79172804	1.35451e-05	0.642356	A	G	0.2406	0.864063	rs79172804	30	MAPT	0	intronic	810	48.9426	3.403	5	470	28.3988	2	181	10.9366	15	0	0	0	9.651e-10	-6.11508	-0.237116	0.0387756	7.08e-08	-5.38913	-0.093285	0.01731	TRUE
30	17	rs62054434	#VALUE!	rs62053943	43744203	rs79172804	1.44486e-05	0.645919	G	T	0.2396	0.868663	rs79172804	30	CRHR1:RP11-105N13.4	00:00:00	ncRNA_intronic	572	34.5619	3.385	6	297	17.9456	5	769	46.4653	14	0	0	0	2.435e-09	-5.96576	-0.230924	0.0387082	7.68e-08	-5.37449	-0.093088	0.01732	TRUE
30	17	rs62055493	43952944	rs62053943	43744203	rs79172804	1.25101e-05	0.635507	C	T	0.2406	0.865083	rs79172804	30	MAPT-AS1	0	ncRNA_intronic	572	34.5619	3.381	7	308	18.6103	13	28	1.69184	14	0	0	0	1.228e-09	-6.07654	-0.235343	0.0387297	6.36e-08	-5.40837	-0.093564	0.0173	TRUE
30	17	rs62062281	44094112	rs62053943	43744203	rs79172804	1.42497e-05	0.642356	G	A	0.2406	0.864063	rs79172804	30	MAPT	0	intronic	810	48.9426	3.381	7	308	18.6103	5	769	46.4653	15	0	0	0	9.651e-10	-6.11508	-0.237116	0.0387756	7.55e-08	-5.37756	-0.093085	0.01731	TRUE
7	2	rs12990918	191953389	rs34675442	191956525	rs6434435	0.011233	0.964635	T	C	0.09543	0.964635	rs34675442	7	STAT4	0	intronic	810	48.9426	3.374	6	297	17.9456	5	769	46.4653	15	0	0	0	3.07e-05	-4.16821	-0.228156	0.0547372	0.000266	-3.64634	-0.093535	0.025651	TRUE
30	17	rs17761581	#VALUE!	rs62053943	43744203	rs79172804	1.37474e-05	0.645919	C	T	0.2396	0.868663	rs79172804	30	CRHR1:RP11-105N13.4	00:00:00	ncRNA_intronic	572	34.5619	3.367	7	308	18.6103	12	1	0.060423	14	0	0	0	2.817e-09	-5.94192	-0.229916	0.038694	7.23e-08	-5.38536	-0.093471	0.017357	TRUE
8	2	rs1983359	198805098	rs2033570	198952637	rs2033570	0.0939973	0.761647	T	C	0.2634	0.761647	rs2033570	8	PLCL1	0	intronic	810	48.9426	3.359	NA	178	10.7553	5	769	46.4653	15	0	0	0	0.000412	3.53228	0.11149	0.0315633	0.00433	2.85306	0.043167	0.015131	TRUE
32	19	rs7254041	10448636	rs7250300	10448660	rs11085727	0.0236944	0.973615	G	T	0.2346	0.973615	rs7250300	32	ICAM3	0	intronic	810	48.9426	3.359	5	470	28.3988	1	120	7.25076	15	0	0	0	0.0001729	3.75564	0.127513	0.0339525	7.31e-05	3.96596	0.069702	0.017575	TRUE
30	17	rs56212100	43501940	rs62064595	43460374	rs79172804	3.20764e-05	0.686715	A	G	0.1968	0.829511	rs79172804	30	ARHGAP27	0	intronic	810	48.9426	3.345	5	470	28.3988	1	120	7.25076	15	0	0	0	5.94e-08	-5.4206	-0.225897	0.0416739	9.45e-10	-6.11843	-0.115718	0.018913	TRUE
30	17	rs56013908	#VALUE!	rs62053943	43744203	rs79172804	1.24645e-05	0.645919	C	T	0.2396	0.868663	rs79172804	30	CRHR1:RP11-105N13.4	00:00:00	ncRNA_intronic	572	34.5619	3.339	5	470	28.3988	5	769	46.4653	14	0	0	0	2.52e-09	-5.96015	-0.230798	0.0387235	6.33e-08	-5.40922	-0.09369	0.017321	TRUE
30	17	rs76885724	#VALUE!	rs62053943	43744203	rs79172804	1.24949e-05	0.645919	T	C	0.2396	0.868663	rs79172804	30	CRHR1:RP11-105N13.4	00:00:00	ncRNA_intronic	572	34.5619	3.339	5	470	28.3988	5	769	46.4653	14	0	0	0	1.465e-09	-6.04817	-0.234331	0.0387441	6.35e-08	-5.40865	-0.093663	0.017318	TRUE
17	6	rs1780966	25859433	rs13193685	25815370	rs13193685	0.0997257	0.716255	C	T	0.2465	0.716255	rs13193685	17	SLC17A3	0	intronic	810	48.9426	3.338	NA	178	10.7553	5	769	46.4653	15	0	0	0	3.389e-18	8.69763	0.282167	0.0324418	0.00514	-2.79813	-0.046275	0.016536	FALSE
30	17	rs241022	#VALUE!	rs62053943	43744203	rs79172804	1.27054e-05	0.645919	C	T	0.2396	0.868663	rs79172804	30	CRHR1:RP11-105N13.4	00:00:00	ncRNA_intronic	572	34.5619	3.329	NA	178	10.7553	5	769	46.4653	14	0	0	0	2.667e-09	-5.95088	-0.230168	0.038678	6.49e-08	-5.40475	-0.093903	0.017374	TRUE
30	17	rs62055888	#VALUE!	rs62053943	43744203	rs79172804	2.39619e-05	0.63731	T	C	0.2366	0.848658	rs79172804	30	CRHR1:RP11-105N13.4	00:00:00	ncRNA_intronic	572	34.5619	3.328	7	308	18.6103	5	769	46.4653	14	0	0	0	3.827e-09	-5.8915	-0.228282	0.0387476	1.48e-07	-5.25503	-0.091707	0.01745	TRUE
9	2	rs72929033	201833620	rs16837027	202129914	rs16837027	0.0752117	0.659123	G	T	0.04175	0.659123	rs16837027	9	AC005037.3	0	ncRNA_intronic	572	34.5619	3.327	4	134	8.09668	5	769	46.4653	5	0	0	0	0.0009271	3.31176	0.244514	0.0738318	0.000714	3.38415	0.133928	0.039577	TRUE
28	12	rs112796910	111770938	rs7957169	111772770	rs7957169	0.0920782	0.867991	A	G	0.2505	0.867991	rs7957169	28	CUX2	0	intronic	810	48.9426	3.327	6	297	17.9456	4	422	25.4985	15	0	0	0	0.001267	-3.22335	-0.114289	0.0354566	2.19e-12	-7.02182	-0.118978	0.016944	TRUE
18	6	rs9658067	35313868	rs73405765	35120559	rs73746446	0.00517448	0.792963	G	A	0.04473	0.792963	rs73405765	18	PPARD	0	intronic	810	48.9426	3.315	7	308	18.6103	3	29	1.75227	5	0	0	0	1.084e-05	4.3997	0.267734	0.0608529	9.98e-05	-3.89108	-0.129035	0.033161	FALSE
30	17	rs75010486	44103825	rs62053943	43744203	rs79172804	1.12618e-05	0.642356	C	T	0.2406	0.864063	rs79172804	30	MAPT	0	UTR3	29	1.75227	3.314	NA	178	10.7553	4	422	25.4985	4	0	0	0	1.522e-09	-6.04202	-0.234331	0.0387836	5.57e-08	-5.43208	-0.094295	0.017359	TRUE
7	2	rs12693593	191964323	rs9789710	191957413	rs6434435	0.00503093	0.923954	C	A	0.08052	0.923954	rs9789710	7	STAT4	0	intronic	810	48.9426	3.297	6	297	17.9456	5	769	46.4653	15	0	0	0	2.124e-05	-4.25144	-0.238257	0.0560415	4.6e-06	-4.58225	-0.115831	0.025278	TRUE
30	17	rs12150455	#VALUE!	rs62053943	43744203	rs79172804	1.3394e-05	0.645919	G	A	0.2396	0.868663	rs79172804	30	CRHR1:RP11-105N13.4	00:00:00	ncRNA_intronic	572	34.5619	3.287	1f	158	9.54683	5	769	46.4653	14	0	0	0	2.435e-09	-5.96576	-0.230924	0.0387082	6.97e-08	-5.39194	-0.093411	0.017325	TRUE
32	19	rs113540846	10615906	rs75688257	10606588	rs11085727	0.05234	0.95674	A	G	0.1551	0.95674	rs75688257	32	KEAP1	1488	intergenic	152	9.18429	3.274	7	308	18.6103	5	769	46.4653	5	0	0	0	0.0005048	-3.4782	-0.135133	0.0388514	0.000811	-3.34901	-0.065535	0.019569	TRUE
30	17	rs62056794	43977049	rs62053943	43744203	rs79172804	1.28529e-05	0.645919	G	A	0.2396	0.868663	rs79172804	30	MAPT	0	intronic	810	48.9426	3.273	4	134	8.09668	5	769	46.4653	13	0	0	0	1.665e-09	-6.02751	-0.233573	0.0387511	6.59e-08	-5.40201	-0.093428	0.017295	TRUE
30	17	rs17687625	#VALUE!	rs62053943	43744203	rs79172804	1.31982e-05	0.645919	G	A	0.2396	0.868663	rs79172804	30	CRHR1:RP11-105N13.4	00:00:00	ncRNA_exonic	26	1.571	3.272	1f	158	9.54683	5	769	46.4653	14	0	0	0	2.738e-09	-5.94658	-0.230042	0.0386848	6.83e-08	-5.39559	-0.093733	0.017372	TRUE
32	19	rs8101473	10423338	rs35164067	10525181	rs11085727	0.00463135	0.653587	T	C	0.1521	0.653587	rs35164067	32	FDX1L:CTD-2369P2.10	00:00:00	intronic	810	48.9426	3.267	6	297	17.9456	4	422	25.4985	5	0	0	0	1.917e-05	4.27435	0.173877	0.0406793	7.74e-05	3.95231	0.075393	0.019076	TRUE
30	17	rs78637438	43945855	rs62053943	43744203	rs79172804	1.22018e-05	0.645919	A	G	0.2396	0.868663	rs79172804	30	MAPT-AS1	0	ncRNA_intronic	572	34.5619	3.264	5	470	28.3988	5	769	46.4653	14	0	0	0	1.582e-09	-6.03578	-0.233699	0.038719	6.16e-08	-5.41409	-0.093652	0.017297	TRUE
30	17	rs2028078	43475929	rs62064595	43460374	rs79172804	3.47312e-05	0.714418	A	G	0.1938	0.825783	rs79172804	30	ARHGAP27	0	intronic	810	48.9426	3.261	7	308	18.6103	4	422	25.4985	5	0	0	0	6.481e-08	-5.405	-0.225772	0.041771	7.35e-10	-6.15836	-0.11686	0.018976	TRUE
30	17	rs2668662	44290759	rs62053943	43744203	rs79172804	1.30558e-05	0.642356	C	T	0.2406	0.864063	rs79172804	30	KANSL1	0	intronic	810	48.9426	3.258	NA	178	10.7553	4	422	25.4985	5	0	0	0	5.379e-10	-6.20763	-0.240926	0.0388112	6.73e-08	-5.39823	-0.093949	0.017404	TRUE
32	19	rs12984834	10424510	rs4804500	10432924	rs4804500	0.0369676	0.987909	G	A	0.1879	0.987909	rs4804500	32	FDX1L:CTD-2369P2.10	00:00:00	intronic	810	48.9426	3.251	6	297	17.9456	4	422	25.4985	5	0	0	0	1.955e-05	4.26997	0.153579	0.0359673	0.00129	3.2182	0.056632	0.017603	TRUE
30	17	rs62054439	#VALUE!	rs62053943	43744203	rs79172804	1.43112e-05	0.645919	T	G	0.2396	0.868663	rs79172804	30	CRHR1:RP11-105N13.4	00:00:00	ncRNA_intronic	572	34.5619	3.246	5	470	28.3988	5	769	46.4653	14	0	0	0	2.435e-09	-5.96576	-0.230924	0.0387082	7.59e-08	-5.37661	-0.093121	0.01732	TRUE
30	17	rs111913701	44159631	rs62053943	43744203	rs79172804	1.29113e-05	0.642356	G	T	0.2406	0.864063	rs79172804	30	KANSL1	0	intronic	810	48.9426	3.243	7	308	18.6103	4	422	25.4985	5	0	0	0	1.18e-09	-6.08294	-0.235722	0.0387514	6.63e-08	-5.40092	-0.093608	0.017332	TRUE
30	17	rs55838058	43798902	rs62053943	43744203	rs79172804	1.26307e-05	0.645919	T	C	0.2396	0.868663	rs79172804	30	CRHR1:RP11-105N13.4	00:00:00	ncRNA_intronic	572	34.5619	3.237	5	470	28.3988	5	769	46.4653	14	0	0	0	2.262e-09	-5.97778	-0.23168	0.0387568	6.44e-08	-5.40613	-0.093727	0.017337	TRUE
22	8	rs1619200	11734701	rs1293309	11723775	rs2001329	0.0771657	0.856575	A	G	0.2813	0.856575	rs1293309	22	CTSB	7743	intergenic	152	9.18429	3.236	1b	12	0.725076	2	181	10.9366	7	0	0	0	0.0009652	3.30048	0.102557	0.0310732	0.0004	-3.54008	-0.058867	0.016627	FALSE
18	6	rs9469881	34757686	rs73405765	35120559	rs73746446	0.0524178	0.630473	A	G	0.03877	0.630473	rs73405765	18	UHRF1BP1	2170	intergenic	152	9.18429	3.23	6	297	17.9456	5	769	46.4653	15	0	0	0	8.104e-05	3.9413	0.247641	0.0628323	0.00208	-3.07857	-0.104987	0.03411	FALSE
30	17	rs117365970	43893259	rs62053943	43744203	rs79172804	1.67137e-05	0.645919	A	G	0.2396	0.868663	rs79172804	30	CRHR1:RP11-105N13.4	00:00:00	ncRNA_intronic	572	34.5619	3.226	3a	32	1.93353	5	769	46.4653	14	0	0	0	1.805e-09	-6.01445	-0.232941	0.0387303	9.31e-08	-5.3397	-0.092453	0.017314	TRUE
21	8	rs66541322	9209738	rs78933755	9208401	rs78933755	0.0160018	1	T	C	0.09145	1	rs78933755	21	RP11-115J16.1:RP11-115J16.3	00:00:00	ncRNA_intronic	572	34.5619	3.21	7	308	18.6103	5	769	46.4653	15	0	0	0	5.482e-05	4.03407	0.172271	0.0427041	0.000421	3.52656	0.079842	0.022641	TRUE
30	17	rs365825	#VALUE!	rs62053943	43744203	rs79172804	1.53953e-05	0.64197	G	A	0.2416	0.860538	rs79172804	30	CRHR1-IT1:CRHR1:RP11-105N13.4	0	ncRNA_intronic	572	34.5619	3.201	NA	178	10.7553	4	422	25.4985	5	0	0	0	1.732e-09	-6.02113	-0.232815	0.0386663	8.33e-08	-5.35983	-0.09315	0.017379	TRUE
8	2	rs7590828	198940251	rs2033570	198952637	rs2033570	0.0718729	0.869259	T	C	0.2614	0.869259	rs2033570	8	PLCL1	0	intronic	810	48.9426	3.197	6	297	17.9456	5	769	46.4653	15	0	0	0	0.0004061	3.53609	0.113281	0.0320356	0.0024	3.03567	0.046581	0.015345	TRUE
30	17	rs7687	44103296	rs62053943	43744203	rs79172804	1.39843e-05	0.642356	C	T	0.2406	0.864063	rs79172804	30	MAPT	0	UTR3	29	1.75227	3.192	1d	9	0.543807	4	422	25.4985	5	0	0	0	9.939e-10	-6.11039	-0.236862	0.0387639	7.38e-08	-5.38167	-0.093281	0.017333	TRUE
30	17	rs12150542	44115730	rs62053943	43744203	rs79172804	1.37474e-05	0.642356	A	G	0.2406	0.864063	rs79172804	30	KANSL1	0	intronic	810	48.9426	3.174	6	297	17.9456	4	422	25.4985	4	0	0	0	9.651e-10	-6.11508	-0.237116	0.0387756	7.23e-08	-5.38536	-0.093333	0.017331	TRUE
18	6	rs73411747	35312668	rs73405765	35120559	rs73746446	0.0122551	0.726559	G	A	0.04076	0.726559	rs73405765	18	PPARD	0	intronic	810	48.9426	3.172	5	470	28.3988	1	120	7.25076	5	0	0	0	2.365e-05	4.22731	0.263902	0.0624277	0.000297	-3.6179	-0.122636	0.033893	FALSE
30	17	rs62056876	#VALUE!	rs62053943	43744203	rs79172804	9.27991e-06	0.642356	T	C	0.2406	0.864063	rs79172804	30	CRHR1:RP11-105N13.4	00:00:00	ncRNA_intronic	572	34.5619	3.17	6	297	17.9456	5	769	46.4653	14	0	0	0	3.261e-09	-5.91789	-0.22891	0.038681	4.33e-08	-5.47684	-0.09523	0.017388	TRUE
30	17	rs41457044	43911424	rs62053943	43744203	rs79172804	1.68195e-05	0.635871	T	C	0.2396	0.858352	rs79172804	30	CRHR1	0	intronic	810	48.9426	3.162	5	470	28.3988	5	769	46.4653	15	0	0	0	2.044e-09	-5.99427	-0.232058	0.0387133	9.38e-08	-5.33834	-0.092372	0.017304	TRUE
30	17	rs62056869	#VALUE!	rs62053943	43744203	rs79172804	1.31272e-05	0.645919	C	T	0.2396	0.868663	rs79172804	30	CRHR1:RP11-105N13.4	00:00:00	ncRNA_intronic	572	34.5619	3.157	6	297	17.9456	13	28	1.69184	14	0	0	0	2.817e-09	-5.94192	-0.229916	0.038694	6.78e-08	-5.39691	-0.093672	0.017357	TRUE
30	17	rs56150806	43919301	rs62053943	43744203	rs79172804	1.54092e-05	0.645919	C	T	0.2396	0.868663	rs79172804	30	MAPT-AS1	1715	intergenic	152	9.18429	3.157	3a	32	1.93353	5	769	46.4653	15	0	0	0	2.088e-09	-5.99081	-0.231932	0.0387146	8.34e-08	-5.35961	-0.092747	0.017305	TRUE
8	2	rs2341778	198776546	rs2033570	198952637	rs2033570	0.0728726	0.748365	A	G	0.2644	0.748365	rs2033570	8	PLCL1	0	intronic	810	48.9426	3.14	4	134	8.09668	5	769	46.4653	15	0	0	0	0.0004906	-3.48584	-0.110038	0.0315672	0.0019	-3.10543	-0.046686	0.01503	TRUE
30	17	rs17660488	44178337	rs62053943	43744203	rs79172804	1.40001e-05	0.642356	C	T	0.2406	0.864063	rs79172804	30	KANSL1	0	intronic	810	48.9426	3.133	1d	9	0.543807	2	181	10.9366	7	0	0	0	1.173e-09	-6.08389	-0.235722	0.0387453	7.39e-08	-5.38142	-0.093358	0.017348	TRUE
30	17	rs4617909	#VALUE!	rs62053943	43744203	rs79172804	1.39369e-05	0.645919	T	C	0.2396	0.868663	rs79172804	30	CRHR1:RP11-105N13.4	00:00:00	ncRNA_intronic	572	34.5619	3.132	6	297	17.9456	7	41	2.47734	14	0	0	0	2.384e-09	-5.96921	-0.23105	0.0387069	7.35e-08	-5.3824	-0.093246	0.017324	TRUE
30	17	rs62056791	#VALUE!	rs62053943	43744203	rs79172804	1.26457e-05	0.645919	C	T	0.2396	0.868663	rs79172804	30	MAPT	0	intronic	810	48.9426	3.128	5	470	28.3988	5	769	46.4653	13	0	0	0	1.298e-09	-6.06764	-0.23509	0.0387448	6.45e-08	-5.40585	-0.093496	0.017296	TRUE
30	17	rs62055701	#VALUE!	rs62053943	43744203	rs79172804	1.3113e-05	0.645919	A	G	0.2396	0.868663	rs79172804	30	CRHR1:RP11-105N13.4	00:00:00	ncRNA_intronic	572	34.5619	3.118	5	470	28.3988	5	769	46.4653	14	0	0	0	3.272e-09	-5.91733	-0.229162	0.0387272	6.77e-08	-5.39717	-0.09386	0.01739	TRUE
30	17	rs17770150	43964163	rs62053943	43744203	rs79172804	1.17856e-05	0.645919	A	G	0.2396	0.868663	rs79172804	30	MAPT-AS1	0	ncRNA_intronic	572	34.5619	3.117	1f	158	9.54683	14	17	1.02719	14	0	0	0	1.267e-09	-6.07153	-0.235216	0.0387409	5.9e-08	-5.42181	-0.093781	0.017297	TRUE
30	17	rs112102887	44179749	rs62053943	43744203	rs79172804	1.4063e-05	0.642356	A	G	0.2406	0.864063	rs79172804	30	KANSL1	0	intronic	810	48.9426	3.106	6	297	17.9456	2	181	10.9366	5	0	0	0	1.173e-09	-6.08389	-0.235722	0.0387453	7.43e-08	-5.38045	-0.093314	0.017343	TRUE
30	17	rs62064671	44086100	rs62053943	43744203	rs79172804	1.32123e-05	0.642356	C	T	0.2406	0.864063	rs79172804	30	MAPT	0	intronic	810	48.9426	3.101	5	470	28.3988	5	769	46.4653	15	0	0	0	9.651e-10	-6.11508	-0.237116	0.0387756	6.84e-08	-5.39532	-0.09339	0.017309	TRUE
30	17	rs2532329	44350090	rs79172804	43828764	rs79172804	3.264e-05	0.780406	A	G	0.2515	0.79924	rs199504	30	ARL17B	2059	intergenic	152	9.18429	3.086	NA	178	10.7553	5	769	46.4653	15	0	0	0	1.047e-09	-6.10208	-0.237369	0.0388998	2.18e-07	-5.18329	-0.090822	0.017521	TRUE
30	17	rs74348235	44165852	rs62053943	43744203	rs79172804	1.33245e-05	0.642356	G	A	0.2406	0.864063	rs79172804	30	KANSL1	0	intronic	810	48.9426	3.083	7	308	18.6103	4	422	25.4985	5	0	0	0	1.18e-09	-6.08294	-0.235722	0.0387514	6.92e-08	-5.39324	-0.093525	0.017341	TRUE
30	17	rs17574796	44115074	rs62053943	43744203	rs79172804	1.40316e-05	0.642356	C	T	0.2406	0.864063	rs79172804	30	KANSL1	0	intronic	810	48.9426	3.037	1f	158	9.54683	4	422	25.4985	4	0	0	0	9.651e-10	-6.11508	-0.237116	0.0387756	7.41e-08	-5.38093	-0.093263	0.017332	TRUE
30	17	rs62057155	43904673	rs62053943	43744203	rs79172804	1.6114e-05	0.645919	T	C	0.2396	0.868663	rs79172804	30	CRHR1	0	intronic	810	48.9426	3.019	4	134	8.09668	5	769	46.4653	14	0	0	0	2.044e-09	-5.99427	-0.232058	0.0387133	8.86e-08	-5.34868	-0.09257	0.017307	TRUE
30	17	rs241031	#VALUE!	rs62053943	43744203	rs79172804	1.14528e-05	0.645919	C	T	0.2396	0.868663	rs79172804	30	CRHR1:RP11-105N13.4	00:00:00	ncRNA_intronic	572	34.5619	3.018	NA	178	10.7553	5	769	46.4653	14	0	0	0	2.667e-09	-5.95088	-0.230168	0.038678	5.7e-08	-5.42797	-0.094144	0.017345	TRUE
30	17	rs112915466	43958744	rs62053943	43744203	rs79172804	1.25555e-05	0.645919	G	A	0.2396	0.868663	rs79172804	30	MAPT-AS1	0	ncRNA_intronic	572	34.5619	3.013	6	297	17.9456	9	44	2.65861	14	0	0	0	1.302e-09	-6.06715	-0.23509	0.038748	6.39e-08	-5.40753	-0.093559	0.017302	TRUE
30	17	rs62053945	#VALUE!	rs62053943	43744203	rs79172804	1.32405e-05	0.645919	C	T	0.2396	0.868663	rs79172804	30	CRHR1:RP11-105N13.4	00:00:00	ncRNA_intronic	572	34.5619	3.007	6	297	17.9456	5	769	46.4653	14	0	0	0	2.598e-09	-5.95517	-0.23042	0.0386924	6.86e-08	-5.3948	-0.093719	0.017372	TRUE
30	17	rs17563861	#VALUE!	rs62053943	43744203	rs79172804	1.46591e-05	0.645919	G	A	0.2396	0.868663	rs79172804	30	CRHR1:RP11-105N13.4	00:00:00	ncRNA_intronic	572	34.5619	3.007	6	297	17.9456	5	769	46.4653	14	0	0	0	2.021e-09	-5.99611	-0.232184	0.0387225	7.82e-08	-5.37123	-0.093031	0.01732	TRUE
30	17	rs62055691	#VALUE!	rs62053943	43744203	rs79172804	1.50977e-05	0.645919	C	T	0.2396	0.868663	rs79172804	30	CRHR1:RP11-105N13.4	00:00:00	ncRNA_intronic	572	34.5619	2.998	7	308	18.6103	5	769	46.4653	14	0	0	0	2.738e-09	-5.94658	-0.230042	0.0386848	8.12e-08	-5.36444	-0.0955	0.017802	TRUE
30	17	rs62062788	44024906	rs62053943	43744203	rs79172804	1.31699e-05	0.645919	G	A	0.2396	0.868663	rs79172804	30	MAPT	0	intronic	810	48.9426	2.982	5	470	28.3988	5	769	46.4653	14	0	0	0	1.463e-09	-6.04839	-0.234331	0.0387427	6.81e-08	-5.39611	-0.093399	0.017309	TRUE
30	17	rs17689378	43881790	rs62053943	43744203	rs79172804	1.54232e-05	0.635871	T	C	0.2396	0.858352	rs79172804	30	CRHR1:RP11-105N13.4	00:00:00	ncRNA_intronic	572	34.5619	2.946	5	470	28.3988	5	769	46.4653	14	0	0	0	2.067e-09	-5.99245	-0.231932	0.038704	8.35e-08	-5.3594	-0.092749	0.017306	TRUE
30	17	rs62055707	#VALUE!	rs62053943	43744203	rs79172804	1.39369e-05	0.645919	C	T	0.2396	0.868663	rs79172804	30	CRHR1:RP11-105N13.4	00:00:00	ncRNA_intronic	572	34.5619	2.944	5	470	28.3988	5	769	46.4653	14	0	0	0	2.817e-09	-5.94192	-0.229916	0.038694	7.35e-08	-5.3824	-0.093511	0.017373	TRUE
31	18	rs2469434	67544046	rs1790604	67518031	rs1790604	0.0299656	0.63859	C	T	0.3976	0.63859	rs1790604	31	CD226	0	intronic	810	48.9426	2.943	NA	178	10.7553	4	422	25.4985	15	0	0	0	0.0002409	3.67174	0.108854	0.0296465	1.22e-08	5.69691	0.081014	0.01422	TRUE
30	17	rs62055517	43956425	rs62053943	43744203	rs79172804	1.18019e-05	0.645919	T	C	0.2396	0.868663	rs79172804	30	MAPT-AS1	0	ncRNA_intronic	572	34.5619	2.94	6	297	17.9456	14	17	1.02719	14	0	0	0	1.228e-09	-6.07654	-0.235343	0.0387297	5.91e-08	-5.4215	-0.093784	0.017299	TRUE
30	17	rs62060764	44133633	rs62053943	43744203	rs79172804	1.34216e-05	0.642356	G	A	0.2406	0.864063	rs79172804	30	KANSL1	0	intronic	810	48.9426	2.935	7	308	18.6103	4	422	25.4985	5	0	0	0	1.18e-09	-6.08294	-0.235722	0.0387514	6.99e-08	-5.39143	-0.093448	0.017333	TRUE
26	11	rs11231772	64141771	rs11231772	64141771	rs11231772	0.0248769	1	G	A	0.3708	1	rs11231772	26	RPS6KA4	2083	intergenic	152	9.18429	2.933	6	297	17.9456	5	769	46.4653	15	0	0	0	0.000185	-3.73867	-0.113281	0.0302998	3.11e-08	-5.53513	-0.080148	0.01448	TRUE
30	17	rs17654016	44137925	rs62053943	43744203	rs79172804	1.32826e-05	0.642356	C	T	0.2406	0.864063	rs79172804	30	KANSL1	0	intronic	810	48.9426	2.933	1f	158	9.54683	4	422	25.4985	5	0	0	0	1.18e-09	-6.08294	-0.235722	0.0387514	6.89e-08	-5.39402	-0.093501	0.017335	TRUE
30	17	rs12150230	44015464	rs62053943	43744203	rs79172804	1.1362e-05	0.645919	G	A	0.2396	0.868663	rs79172804	30	MAPT	0	intronic	810	48.9426	2.931	6	297	17.9456	5	769	46.4653	14	0	0	0	1.206e-09	-6.07944	-0.235596	0.0387528	5.64e-08	-5.42985	-0.094001	0.017311	TRUE
30	17	rs76723223	44089108	rs62053943	43744203	rs79172804	1.42805e-05	0.638466	C	T	0.2425	0.856023	rs79172804	30	MAPT	0	intronic	810	48.9426	2.927	5	470	28.3988	4	422	25.4985	15	0	0	0	9.651e-10	-6.11508	-0.237116	0.0387756	7.57e-08	-5.37709	-0.09307	0.017309	TRUE
9	2	rs72931055	#VALUE!	rs16837027	202129914	rs16837027	0.0661454	0.659123	A	G	0.04175	0.659123	rs16837027	9	CFLAR:CFLAR-AS1	00:00:00	ncRNA_intronic	572	34.5619	2.925	5	470	28.3988	3	29	1.75227	4	0	0	0	0.0007662	3.36472	0.248421	0.0738311	0.000197	3.72283	0.144767	0.038886	TRUE
14	6	rs9391997	409119	rs9391997	409119	rs9391997	0.00628061	1	G	A	0.4751	1	rs9391997	14	IRF4	0	UTR3	29	1.75227	2.918	2b	46	2.77946	2	181	10.9366	14	0	0	0	2.838e-05	-4.18609	-0.123072	0.0294002	6.64e-14	7.4948	0.106014	0.014145	FALSE
30	17	rs62053949	#VALUE!	rs62053943	43744203	rs79172804	1.3184e-05	0.645919	G	A	0.2396	0.868663	rs79172804	30	CRHR1:RP11-105N13.4	00:00:00	ncRNA_intronic	572	34.5619	2.916	7	308	18.6103	5	769	46.4653	14	0	0	0	2.598e-09	-5.95517	-0.23042	0.0386924	6.82e-08	-5.39585	-0.093739	0.017372	TRUE
32	19	rs1058154	10446897	rs7250300	10448660	rs11085727	0.0386832	1	A	C	0.2296	1	rs7250300	32	ICAM3	0	intronic	810	48.9426	2.906	6	297	17.9456	3	29	1.75227	15	0	0	0	0.0003478	3.57682	0.122218	0.0341694	0.000543	3.4586	0.058083	0.016793	TRUE
32	19	rs3176766	10449778	rs7250300	10448660	rs11085727	0.0305821	0.973615	A	G	0.2346	0.973615	rs7250300	32	ICAM3	0	exonic	36	2.17523	2.905	NA	178	10.7553	1	120	7.25076	15	0	0	0	0.0002405	3.67217	0.124869	0.0340041	0.000758	3.36769	0.05607	0.016649	TRUE
17	6	rs1165164	25863481	rs13193685	25815370	rs13193685	0.0771833	0.628857	A	G	0.2276	0.628857	rs13193685	17	SLC17A3	0	intronic	810	48.9426	2.9	NA	178	10.7553	5	769	46.4653	15	0	0	0	3.181e-20	9.21267	0.303063	0.0328963	0.00356	-2.91473	-0.049236	0.016893	FALSE
28	12	rs11065857	111739500	rs7300860	111754597	rs7957169	0.055375	0.61751	G	A	0.2614	0.689331	rs7957169	28	CUX2	0	intronic	810	48.9426	2.89	7	308	18.6103	4	422	25.4985	15	0	0	0	0.0005881	-3.43704	-0.120023	0.0349204	8.41e-10	-6.13699	-0.102054	0.016629	TRUE
32	19	rs11085735	10602180	rs142770866	10525372	rs11085727	0.0828585	0.663071	C	A	0.06759	0.663071	rs142770866	32	KEAP1	0	intronic	810	48.9426	2.88	5	470	28.3988	4	422	25.4985	4	0	0	0	0.0008905	3.32302	0.196258	0.0590603	0.00101	3.28773	0.091579	0.027845	TRUE
8	2	rs10931791	198573612	rs2033570	198952637	rs2033570	0.0739073	0.720295	C	A	0.2684	0.720295	rs2033570	8	AC011997.1	0	intronic	810	48.9426	2.877	1f	158	9.54683	1	120	7.25076	7	0	0	0	0.0006267	-3.41979	-0.107029	0.0312968	0.00135	-3.20513	-0.047758	0.014901	TRUE
8	2	rs1518363	198810131	rs2033570	198952637	rs2033570	0.0912053	0.761647	T	C	0.2634	0.761647	rs2033570	8	PLCL1	0	intronic	810	48.9426	2.876	NA	178	10.7553	5	769	46.4653	15	0	0	0	0.0003907	3.54629	0.111938	0.0315647	0.00434	2.85233	0.043163	0.015131	TRUE
30	17	rs62054833	43933673	rs62053943	43744203	rs79172804	1.32123e-05	0.642356	C	T	0.2406	0.864063	rs79172804	30	MAPT-AS1	0	ncRNA_intronic	572	34.5619	2.872	6	297	17.9456	5	769	46.4653	14	0	0	0	2.194e-09	-5.98275	-0.231428	0.0386825	6.84e-08	-5.39532	-0.093332	0.017299	TRUE
36	22	rs470080	39712368	rs470074	39672029	rs12627761	0.0720312	0.807587	T	C	0.4751	0.820401	rs470075	36	RPL3	0	intronic	810	48.9426	2.859	NA	178	10.7553	1	120	7.25076	3	0	0	0	0.0003654	-3.56389	-0.103459	0.0290297	0.00279	-2.98998	-0.041696	0.013946	TRUE
30	17	rs440778	#VALUE!	rs62053943	43744203	rs79172804	7.35588e-06	0.642356	G	A	0.2406	0.864063	rs79172804	30	RPS26P8	70	downstream	16	0.966767	2.846	NA	178	10.7553	14	17	1.02719	15	0	0	0	1.595e-09	-6.03446	-0.234457	0.0388531	3.2e-08	-5.53013	-0.09645	0.017441	TRUE
30	17	rs76717812	#VALUE!	rs62053943	43744203	rs79172804	1.27647e-05	0.645919	C	T	0.2396	0.868663	rs79172804	30	CRHR1:RP11-105N13.4	00:00:00	ncRNA_intronic	572	34.5619	2.846	5	470	28.3988	5	769	46.4653	14	0	0	0	2.738e-09	-5.94658	-0.230042	0.0386848	6.53e-08	-5.40365	-0.0939	0.017377	TRUE
30	17	rs17770108	43961292	rs62053943	43744203	rs79172804	1.25253e-05	0.645919	T	G	0.2396	0.868663	rs79172804	30	MAPT-AS1	0	ncRNA_intronic	572	34.5619	2.839	6	297	17.9456	7	41	2.47734	14	0	0	0	1.263e-09	-6.07203	-0.235216	0.0387376	6.37e-08	-5.40809	-0.093539	0.017296	TRUE
30	17	rs62055712	#VALUE!	rs62053943	43744203	rs79172804	1.3394e-05	0.645919	G	A	0.2396	0.868663	rs79172804	30	CRHR1:RP11-105N13.4	00:00:00	ncRNA_intronic	572	34.5619	2.833	6	297	17.9456	5	769	46.4653	14	0	0	0	2.817e-09	-5.94192	-0.229916	0.038694	6.97e-08	-5.39194	-0.093589	0.017357	TRUE
30	17	rs17660294	44167101	rs62053943	43744203	rs79172804	1.24339e-05	0.642356	C	T	0.2406	0.864063	rs79172804	30	KANSL1	0	intronic	810	48.9426	2.826	1f	158	9.54683	4	422	25.4985	5	0	0	0	1.18e-09	-6.08294	-0.235722	0.0387514	6.31e-08	-5.40979	-0.093833	0.017345	TRUE
30	17	rs56119705	44209985	rs62053943	43744203	rs79172804	1.60348e-05	0.635871	C	T	0.2396	0.858352	rs79172804	30	KANSL1	0	intronic	810	48.9426	2.824	7	308	18.6103	4	422	25.4985	5	0	0	0	1.169e-09	-6.08444	-0.235849	0.0387626	8.8e-08	-5.34991	-0.092843	0.017354	TRUE
30	17	rs56398500	43947488	rs62053943	43744203	rs79172804	1.26307e-05	0.645919	G	A	0.2396	0.868663	rs79172804	30	MAPT-AS1	0	ncRNA_intronic	572	34.5619	2.817	4	134	8.09668	5	769	46.4653	14	0	0	0	1.303e-09	-6.06703	-0.23509	0.0387487	6.44e-08	-5.40613	-0.093503	0.017296	TRUE
6	2	rs56036623	136923155	rs2176716	136923693	rs2176716	0.0353258	0.986238	C	T	0.2744	0.986238	rs2176716	6	HNRNPKP2	33528	intergenic	152	9.18429	2.811	6	297	17.9456	5	769	46.4653	15	0	0	0	0.0003053	-3.61076	-0.138688	0.0384095	3.18e-05	4.16018	0.077628	0.018659	FALSE
13	5	rs3763138	112928865	rs7711078	112921133	rs7711078	0.0990078	0.948394	T	G	0.2097	0.948394	rs7711078	13	YTHDC2	0	intronic	810	48.9426	2.808	NA	178	10.7553	4	422	25.4985	5	0	0	0	0.0002133	-3.70272	-0.136393	0.0368358	0.00509	2.80128	0.050711	0.018103	FALSE
30	17	rs62064666	44082514	rs62053943	43744203	rs79172804	1.41878e-05	0.642356	C	T	0.2406	0.864063	rs79172804	30	MAPT	0	intronic	810	48.9426	2.804	6	297	17.9456	5	769	46.4653	15	0	0	0	9.531e-10	-6.11707	-0.237116	0.0387629	7.51e-08	-5.37852	-0.093122	0.017314	TRUE
30	17	rs62056911	#VALUE!	rs62053943	43744203	rs79172804	1.29983e-05	0.645919	C	T	0.2396	0.868663	rs79172804	30	CRHR1:RP11-105N13.4	00:00:00	ncRNA_intronic	572	34.5619	2.8	5	470	28.3988	5	769	46.4653	14	0	0	0	2.633e-09	-5.95298	-0.23042	0.0387066	6.69e-08	-5.3993	-0.093511	0.017319	TRUE
30	17	rs17687571	#VALUE!	rs62053943	43744203	rs79172804	1.28236e-05	0.645919	A	G	0.2396	0.868663	rs79172804	30	CRHR1:RP11-105N13.4	00:00:00	ncRNA_intronic	572	34.5619	2.789	1f	158	9.54683	5	769	46.4653	14	0	0	0	2.738e-09	-5.94658	-0.230042	0.0386848	6.57e-08	-5.40255	-0.093703	0.017344	TRUE
30	17	rs1912151	43902944	rs62053943	43744203	rs79172804	1.58479e-05	0.645919	T	C	0.2396	0.868663	rs79172804	30	CRHR1	0	UTR3	29	1.75227	2.785	NA	178	10.7553	5	769	46.4653	14	0	0	0	1.698e-09	-6.02434	-0.233194	0.0387086	8.66e-08	-5.35281	-0.092621	0.017303	TRUE
30	17	rs1378358	44787312	rs79172804	43828764	rs79172804	0.000628527	0.760307	T	C	0.2247	0.932492	rs199504	30	NSF	0	intronic	810	48.9426	2.785	NA	178	10.7553	4	422	25.4985	5	0	0	0	1.475e-08	-5.66445	-0.224019	0.0395482	7.73e-06	-4.47253	-0.079308	0.017732	TRUE
30	17	rs111853996	44130878	rs62053943	43744203	rs79172804	1.29404e-05	0.642356	G	A	0.2406	0.864063	rs79172804	30	KANSL1	0	intronic	810	48.9426	2.774	6	297	17.9456	4	422	25.4985	5	0	0	0	1.18e-09	-6.08294	-0.235722	0.0387514	6.65e-08	-5.40038	-0.093615	0.017335	TRUE
30	17	rs62065385	43534694	rs62064595	43460374	rs79172804	4.73078e-05	0.680011	T	C	0.1958	0.84603	rs79172804	30	PLEKHM1:AC091132.1	00:00:00	ncRNA_intronic	572	34.5619	2.772	6	297	17.9456	4	422	25.4985	5	0	0	0	9.083e-08	-5.34417	-0.223519	0.0418247	9.86e-10	-6.11166	-0.115786	0.018945	TRUE
30	17	rs35884427	43495216	rs62064595	43460374	rs79172804	3.20764e-05	0.700755	A	G	0.1968	0.830172	rs79172804	30	ARHGAP27	0	intronic	810	48.9426	2.764	7	308	18.6103	4	422	25.4985	15	0	0	0	5.94e-08	-5.4206	-0.225897	0.0416739	9.54e-10	-6.11692	-0.115684	0.018912	TRUE
30	17	rs62061764	44166197	rs62053943	43744203	rs79172804	1.5311e-05	0.642356	G	A	0.2406	0.864063	rs79172804	30	KANSL1	0	intronic	810	48.9426	2.764	7	308	18.6103	4	422	25.4985	5	0	0	0	1.18e-09	-6.08294	-0.235722	0.0387514	8.27e-08	-5.36114	-0.092998	0.017347	TRUE
9	2	rs7571923	202110136	rs16837027	202129914	rs16837027	0.0827153	0.794468	A	G	0.04573	0.794468	rs16837027	9	CASP8	0	intronic	810	48.9426	2.761	6	297	17.9456	4	422	25.4985	15	0	0	0	0.001072	3.27092	0.242162	0.0740348	0.000453	3.50711	0.13608	0.038802	TRUE
30	17	rs62056910	#VALUE!	rs62053943	43744203	rs79172804	1.17199e-05	0.645919	C	T	0.2396	0.868663	rs79172804	30	CRHR1:RP11-105N13.4	00:00:00	ncRNA_intronic	572	34.5619	2.761	4	134	8.09668	5	769	46.4653	14	0	0	0	2.471e-09	-5.96336	-0.230798	0.0387026	5.86e-08	-5.42302	-0.093998	0.017333	TRUE
30	17	rs62055697	#VALUE!	rs62053943	43744203	rs79172804	1.45242e-05	0.645919	T	C	0.2396	0.868663	rs79172804	30	CRHR1:RP11-105N13.4	00:00:00	ncRNA_intronic	572	34.5619	2.759	7	308	18.6103	5	769	46.4653	14	0	0	0	2.738e-09	-5.94658	-0.230042	0.0386848	7.73e-08	-5.37332	-0.095657	0.017802	TRUE
30	17	rs62057146	43903106	rs62053943	43744203	rs79172804	1.73948e-05	0.645919	G	A	0.2396	0.868663	rs79172804	30	CRHR1	0	intronic	810	48.9426	2.759	5	470	28.3988	5	769	46.4653	14	0	0	0	1.742e-09	-6.0202	-0.233068	0.0387143	9.77e-08	-5.33095	-0.092247	0.017304	TRUE
17	6	rs3799346	25791354	rs13193685	25815370	rs13193685	0.0169165	1	T	C	0.2584	1	rs13193685	17	SLC17A1	0	intronic	810	48.9426	2.755	6	297	17.9456	5	769	46.4653	15	0	0	0	2.015e-18	8.75645	0.282921	0.03231	0.000454	-3.50652	-0.057398	0.01637	FALSE
30	17	rs79065019	44124535	rs62053943	43744203	rs79172804	1.04437e-05	0.642356	C	T	0.2406	0.864063	rs79172804	30	KANSL1	0	intronic	810	48.9426	2.755	4	134	8.09668	4	422	25.4985	4	0	0	0	9.651e-10	-6.11508	-0.237116	0.0387756	5.03e-08	-5.45025	-0.09446	0.017332	TRUE
30	17	rs55895732	43968937	rs62053943	43744203	rs79172804	1.24949e-05	0.645919	C	T	0.2396	0.868663	rs79172804	30	MAPT-AS1	0	ncRNA_intronic	572	34.5619	2.746	7	308	18.6103	5	769	46.4653	14	0	0	0	1.298e-09	-6.06764	-0.23509	0.0387448	6.35e-08	-5.40865	-0.093551	0.017297	TRUE
7	2	rs13426947	191933254	rs10168266	191935804	rs10174238	0.00876385	0.892366	A	G	0.1909	0.892366	rs10168266	7	STAT4	0	intronic	810	48.9426	2.74	7	308	18.6103	4	422	25.4985	15	0	0	0	1.458e-10	6.40971	0.223144	0.0348134	0.000193	3.72801	0.064899	0.017408	TRUE
30	17	rs55673340	43948733	rs62053943	43744203	rs79172804	1.30987e-05	0.645919	T	C	0.2396	0.868663	rs79172804	30	MAPT-AS1	0	ncRNA_intronic	572	34.5619	2.74	7	308	18.6103	5	769	46.4653	14	0	0	0	1.299e-09	-6.06752	-0.234963	0.0387247	6.76e-08	-5.39744	-0.09336	0.017298	TRUE
30	17	rs3885074	43902738	rs62053943	43744203	rs79172804	1.61008e-05	0.645919	A	C	0.2396	0.868663	rs79172804	30	CRHR1	0	intronic	810	48.9426	2.739	NA	178	10.7553	5	769	46.4653	14	0	0	0	1.698e-09	-6.02434	-0.233194	0.0387086	8.85e-08	-5.34888	-0.092559	0.017305	TRUE
30	17	rs62057103	43887480	rs62053943	43744203	rs79172804	1.27794e-05	0.645919	C	T	0.2396	0.868663	rs79172804	30	CRHR1:RP11-105N13.4	00:00:00	ncRNA_intronic	572	34.5619	2.734	6	297	17.9456	5	769	46.4653	14	0	0	0	1.53e-09	-6.04117	-0.233825	0.0387053	6.54e-08	-5.40337	-0.093533	0.01731	TRUE
30	17	rs62055702	#VALUE!	rs62053943	43744203	rs79172804	1.31557e-05	0.645919	T	C	0.2396	0.868663	rs79172804	30	CRHR1:RP11-105N13.4	00:00:00	ncRNA_intronic	572	34.5619	2.717	5	470	28.3988	5	769	46.4653	14	0	0	0	3.272e-09	-5.91733	-0.229162	0.0387272	6.8e-08	-5.39638	-0.093843	0.01739	TRUE
31	18	rs34875178	67522821	rs1790604	67518031	rs1790604	0.0585823	0.9208	T	C	0.4702	0.9208	rs1790604	31	CD226	0	intronic	810	48.9426	2.707	7	308	18.6103	5	769	46.4653	15	0	0	0	0.0006391	3.41445	0.0998453	0.029242	2.74e-12	6.99045	0.097953	0.014012	TRUE
30	17	rs199445	44817408	rs79172804	43828764	rs79172804	0.000874107	0.74854	T	C	0.2227	0.943144	rs199504	30	NSF	0	intronic	810	48.9426	2.705	1f	158	9.54683	4	422	25.4985	5	0	0	0	2.61e-08	-5.56577	-0.220023	0.0395315	1.15e-05	-4.38686	-0.077883	0.017757	TRUE
19	6	rs928722	137973832	rs928722	137973832	rs928722	0.00650709	1	T	C	0.17	1	rs928722	19	RP11-95M15.1	20764	intergenic	152	9.18429	2.704	6	297	17.9456	5	769	46.4653	9	0	0	0	2.979e-05	4.17507	0.142367	0.0340994	0.000116	3.85443	0.064724	0.016794	TRUE
30	17	rs62054835	43934672	rs62053943	43744203	rs79172804	1.33523e-05	0.645919	C	A	0.2396	0.868663	rs79172804	30	MAPT-AS1	0	ncRNA_intronic	572	34.5619	2.7	7	308	18.6103	5	769	46.4653	14	0	0	0	2.131e-09	-5.98749	-0.231554	0.0386729	6.94e-08	-5.39272	-0.09328	0.017298	TRUE
30	17	rs62062795	44027090	rs62053943	43744203	rs79172804	1.45543e-05	0.645919	T	C	0.2396	0.868663	rs79172804	30	MAPT	0	intronic	810	48.9426	2.697	4	134	8.09668	2	181	10.9366	13	0	0	0	1.217e-09	-6.07799	-0.235596	0.0387621	7.75e-08	-5.37285	-0.092995	0.017308	TRUE
32	19	rs7258015	10449358	rs7250300	10448660	rs11085727	0.0257912	0.968704	C	T	0.2356	0.968704	rs7250300	32	ICAM3	0	exonic	36	2.17523	2.694	1f	158	9.54683	1	120	7.25076	15	0	0	0	0.0001691	3.7612	0.127513	0.0339023	0.000793	3.35523	0.055719	0.016607	TRUE
30	17	rs12150551	44150920	rs62053943	43744203	rs79172804	1.36939e-05	0.642356	C	T	0.2406	0.864063	rs79172804	30	KANSL1	0	intronic	810	48.9426	2.691	7	308	18.6103	2	181	10.9366	5	0	0	0	1.18e-09	-6.08294	-0.235722	0.0387514	7.19e-08	-5.38636	-0.093364	0.017334	TRUE
17	6	rs1165182	25837829	rs9393670	25789061	rs1165170	0.0253161	0.625143	G	A	0.4602	0.625143	rs9393670	17	SLC17A3	0	intronic	810	48.9426	2.686	NA	178	10.7553	2	181	10.9366	15	0	0	0	8.029e-13	7.16066	0.210598	0.0294104	0.000774	3.36193	0.04795	0.014263	TRUE
30	17	rs12150242	44015816	rs62053943	43744203	rs79172804	1.17364e-05	0.645919	G	A	0.2396	0.868663	rs79172804	30	MAPT	0	intronic	810	48.9426	2.681	1f	158	9.54683	5	769	46.4653	14	0	0	0	1.297e-09	-6.06777	-0.23509	0.038744	5.87e-08	-5.42272	-0.093844	0.017306	TRUE
30	17	rs1107820	44135359	rs62053943	43744203	rs79172804	1.35314e-05	0.642356	C	T	0.2406	0.864063	rs79172804	30	KANSL1	0	intronic	810	48.9426	2.681	NA	178	10.7553	2	181	10.9366	5	0	0	0	1.18e-09	-6.08294	-0.235722	0.0387514	7.07e-08	-5.38938	-0.09341	0.017332	TRUE
30	17	rs878887	43912582	rs62053943	43744203	rs79172804	1.73078e-05	0.645919	T	C	0.2396	0.868663	rs79172804	30	CRHR1	0	UTR3	29	1.75227	2.672	1d	9	0.543807	5	769	46.4653	15	0	0	0	2.044e-09	-5.99427	-0.232058	0.0387133	9.71e-08	-5.33207	-0.092247	0.017301	TRUE
30	17	rs56364632	43956642	rs62053943	43744203	rs79172804	1.26157e-05	0.645919	C	T	0.2396	0.868663	rs79172804	30	MAPT-AS1	0	ncRNA_intronic	572	34.5619	2.671	7	308	18.6103	14	17	1.02719	14	0	0	0	1.262e-09	-6.07216	-0.235216	0.0387368	6.43e-08	-5.40641	-0.093511	0.017296	TRUE
30	17	rs79290980	43985662	rs62053943	43744203	rs79172804	1.28676e-05	0.645919	C	T	0.2396	0.868663	rs79172804	30	MAPT:RP11-669E14.4	00:00:00	ncRNA_exonic	26	1.571	2.666	5	470	28.3988	2	181	10.9366	14	0	0	0	1.299e-09	-6.06752	-0.23509	0.0387456	6.6e-08	-5.40173	-0.093424	0.017295	TRUE
30	17	rs62057070	43859640	rs62053943	43744203	rs79172804	1.20438e-05	0.645919	G	A	0.2396	0.868663	rs79172804	30	CRHR1:RP11-105N13.4	00:00:00	ncRNA_intronic	572	34.5619	2.661	5	470	28.3988	5	769	46.4653	13	0	0	0	1.897e-09	-6.00639	-0.232689	0.0387402	6.06e-08	-5.41702	-0.093802	0.017317	TRUE
34	19	rs3136645	39398649	rs3136645	39398649	rs3136645	0.0325544	1	C	T	0.1978	1	rs3136645	34	NFKBIB	0	UTR3	29	1.75227	2.659	2b	46	2.77946	3	29	1.75227	4	0	0	0	0.0002539	3.65829	0.13715	0.0374901	0.000798	-3.35349	-0.069548	0.020739	FALSE
30	17	rs62054419	#VALUE!	rs62053943	43744203	rs79172804	1.45543e-05	0.645919	C	A	0.2396	0.868663	rs79172804	30	CRHR1:RP11-105N13.4	00:00:00	ncRNA_intronic	572	34.5619	2.655	6	297	17.9456	5	769	46.4653	14	0	0	0	1.955e-09	-6.0015	-0.232437	0.0387297	7.75e-08	-5.37285	-0.093062	0.017321	TRUE
30	17	rs9891103	44091886	rs62053943	43744203	rs79172804	5.39972e-05	0.624686	T	C	0.2465	0.838267	rs79172804	30	MAPT	0	intronic	810	48.9426	2.651	6	297	17.9456	5	769	46.4653	15	0	0	0	3.036e-10	-6.29693	-0.242199	0.038463	4.09e-07	-5.06472	-0.087168	0.017211	TRUE
30	17	rs8080583	44162597	rs62053943	43744203	rs79172804	9.24371e-05	0.624686	A	C	0.2465	0.838267	rs79172804	30	KANSL1	0	intronic	810	48.9426	2.644	1d	9	0.543807	4	422	25.4985	5	0	0	0	3.582e-10	-6.27123	-0.241562	0.0385191	7.87e-07	-4.93856	-0.085126	0.017237	TRUE
9	2	rs719126	#VALUE!	rs16837027	202129914	rs16837027	0.0647621	0.659123	T	C	0.04175	0.659123	rs16837027	9	CFLAR:CFLAR-AS1	00:00:00	ncRNA_exonic	26	1.571	2.631	NA	178	10.7553	4	422	25.4985	4	0	0	0	0.0007412	3.37387	0.249201	0.0738621	0.000222	3.69257	0.143632	0.038896	TRUE
30	17	rs55925547	43556807	rs62064595	43460374	rs79172804	1.18411e-05	0.663074	C	T	0.1978	0.867689	rs79172804	30	PLEKHM1	0	intronic	810	48.9426	2.617	7	308	18.6103	5	769	46.4653	5	0	0	0	1.956e-08	-5.61585	-0.235216	0.0418843	4.28e-09	-5.87299	-0.113331	0.019297	TRUE
30	17	rs17688922	#VALUE!	rs62053943	43744203	rs79172804	1.26007e-05	0.645919	A	G	0.2396	0.868663	rs79172804	30	CRHR1:RP11-105N13.4	00:00:00	ncRNA_intronic	572	34.5619	2.617	6	297	17.9456	5	769	46.4653	14	0	0	0	3.293e-09	-5.91628	-0.22891	0.0386916	6.42e-08	-5.40669	-0.093747	0.017339	TRUE
30	17	rs62053950	#VALUE!	rs62053943	43744203	rs79172804	1.38414e-05	0.645919	G	A	0.2396	0.868663	rs79172804	30	CRHR1:RP11-105N13.4	00:00:00	ncRNA_intronic	572	34.5619	2.616	5	470	28.3988	5	769	46.4653	14	0	0	0	2.738e-09	-5.94658	-0.230042	0.0386848	7.29e-08	-5.38387	-0.09353	0.017372	TRUE
30	17	rs79730878	#VALUE!	rs62053943	43744203	rs79172804	1.30415e-05	0.618247	C	T	0.2455	0.832564	rs79172804	30	CRHR1:RP11-105N13.4	00:00:00	ncRNA_intronic	572	34.5619	2.608	5	470	28.3988	5	769	46.4653	14	0	0	0	1.384e-09	-6.05733	-0.232815	0.0384353	6.72e-08	-5.3985	-0.093393	0.0173	TRUE
32	19	rs7249914	10449009	rs7250300	10448660	rs11085727	0.0239826	1	T	G	0.2296	1	rs7250300	32	ICAM3	0	intronic	810	48.9426	2.608	7	308	18.6103	1	120	7.25076	15	0	0	0	0.0001761	3.75104	0.127513	0.0339941	0.000535	3.46259	0.058059	0.016769	TRUE
5	2	rs2192663	58633553	rs4399710	58617762	rs4399710	0.0985816	0.980823	T	C	0.4801	0.980823	rs4399710	5	LINC01122	21380	intergenic	152	9.18429	2.596	NA	178	10.7553	13	28	1.69184	15	0	0	0	0.0007874	-3.35719	-0.0981642	0.02924	0.00197	-3.09472	-0.045269	0.014627	TRUE
30	17	rs62060812	44151667	rs62053943	43744203	rs79172804	1.32405e-05	0.642356	G	A	0.2406	0.864063	rs79172804	30	KANSL1	0	intronic	810	48.9426	2.582	6	297	17.9456	4	422	25.4985	5	0	0	0	1.18e-09	-6.08294	-0.235722	0.0387514	6.86e-08	-5.3948	-0.093513	0.017334	TRUE
30	17	rs733968	44089715	rs62053943	43744203	rs79172804	1.35587e-05	0.642356	T	C	0.2406	0.864063	rs79172804	30	MAPT	0	intronic	810	48.9426	2.58	5	470	28.3988	2	181	10.9366	15	0	0	0	9.651e-10	-6.11508	-0.237116	0.0387756	7.09e-08	-5.38888	-0.093279	0.017309	TRUE
30	17	rs2316764	43895602	rs62053943	43744203	rs79172804	1.48072e-05	0.645919	G	T	0.2396	0.868663	rs79172804	30	CRHR1	0	intronic	810	48.9426	2.579	5	470	28.3988	5	769	46.4653	15	0	0	0	1.698e-09	-6.02434	-0.233194	0.0387086	7.92e-08	-5.36894	-0.092909	0.017305	TRUE
1	1	rs547699	92572877	rs553861	92574640	rs553861	0.0376047	1	A	G	0.3449	1	rs553861	1	BTBD8	0	intronic	810	48.9426	2.576	NA	178	10.7553	4	422	25.4985	15	0	0	0	0.0002796	-3.6335	-0.109751	0.0302053	0.000954	-3.30375	-0.047865	0.014488	TRUE
30	17	rs17425752	43906726	rs62053943	43744203	rs79172804	1.38733e-05	0.639429	C	A	0.2386	0.862955	rs79172804	30	CRHR1	0	intronic	810	48.9426	2.573	5	470	28.3988	5	769	46.4653	15	0	0	0	2.832e-09	-5.94105	-0.229916	0.0386996	7.31e-08	-5.38338	-0.093424	0.017354	TRUE
30	17	rs62055665	#VALUE!	rs62053943	43744203	rs79172804	1.22953e-05	0.645919	C	A	0.2396	0.868663	rs79172804	30	CRHR1:RP11-105N13.4	00:00:00	ncRNA_intronic	572	34.5619	2.571	5	470	28.3988	5	769	46.4653	14	0	0	0	2.738e-09	-5.94658	-0.230042	0.0386848	6.22e-08	-5.41236	-0.094034	0.017374	TRUE
30	17	rs62056864	#VALUE!	rs62053943	43744203	rs79172804	1.35314e-05	0.645919	A	G	0.2396	0.868663	rs79172804	30	CRHR1:RP11-105N13.4	00:00:00	ncRNA_intronic	572	34.5619	2.571	7	308	18.6103	13	28	1.69184	14	0	0	0	2.817e-09	-5.94192	-0.229916	0.038694	7.07e-08	-5.38938	-0.093536	0.017356	TRUE
30	17	rs55933304	43992305	rs62053943	43744203	rs79172804	1.17364e-05	0.645919	A	G	0.2396	0.868663	rs79172804	30	MAPT	0	intronic	810	48.9426	2.568	7	308	18.6103	4	422	25.4985	14	0	0	0	1.454e-09	-6.04938	-0.234331	0.0387363	5.87e-08	-5.42272	-0.093835	0.017304	TRUE
30	17	rs199447	44812188	rs79172804	43828764	rs79172804	0.00070623	0.738609	T	C	0.2227	0.931959	rs199504	30	NSF	0	intronic	810	48.9426	2.564	7	308	18.6103	4	422	25.4985	5	0	0	0	3.37e-08	-5.52104	-0.218032	0.039491	8.9e-06	-4.44231	-0.078841	0.017748	TRUE
30	17	rs62056918	#VALUE!	rs62053943	43744203	rs79172804	1.34354e-05	0.645919	G	T	0.2396	0.868663	rs79172804	30	CRHR1:RP11-105N13.4	00:00:00	ncRNA_intronic	572	34.5619	2.563	7	308	18.6103	5	769	46.4653	14	0	0	0	3.057e-09	-5.92851	-0.229413	0.0386966	7e-08	-5.39117	-0.093379	0.017321	TRUE
30	17	rs62054417	#VALUE!	rs62053943	43744203	rs79172804	1.46143e-05	0.645919	C	A	0.2396	0.868663	rs79172804	30	CRHR1:RP11-105N13.4	00:00:00	ncRNA_intronic	572	34.5619	2.558	6	297	17.9456	5	769	46.4653	14	0	0	0	1.955e-09	-6.0015	-0.232437	0.0387297	7.79e-08	-5.37193	-0.093041	0.01732	TRUE
[truncated: 723 more rows]

## Sheet: Table-S5-Functional annotation
Table S5. Functional annotation of risk SNPs to assess potential regulatory impact.
[truncated: 13 more rows]

[truncated: 9 more sheets: Table-S6-FUMA_genes, Table-S7-gProfile, Table-S8-SS-T1D-Data-for-MR, Table-S9-SS-T1D-MR, Table-S10-T1D-SS-Data-for-MR, Table-S11-T1D-SS-MR, Table-S12-MR_SS, Table-S13-MR_T1D, Table-S14-drug-gene]
